# Supplementary material for: Uterine fluid proteome changes during diapause and resumption of embryo development in roe deer (Capreolus capreolus)
Source: Reproduction. 2019 Apr 1;158(1):13–24. doi: 10.1530/REP-19-0022 (PMC6499939; doi:10.1530/REP-19-0022)
Supplement: Supplementary Table 1. LFQ of all identified proteins [file supplementary_table_1.xlsx]

## Sheet: Table S1
Supplementary Table 1. LFQ of all identified proteins
T: Protein Ids	RefSeq Protein ID	Name	Early diapause	Early diapause	Early diapause	Early diapause	Early diapause	Mid diapause	Mid diapause	Mid diapause	Mid diapause	Mid diapause	Late diapause	Late diapause	Late diapause	Late diapause	Late diapause	Elongated	Elongated	Elongated	Elongated	Elongated	C: Only identified by site	C: Reverse	C: Potential contaminant	N: Peptides	N: Razor + unique peptides	N: Unique peptides	N: Sequence coverage [%]	N: Unique + razor sequence coverage [%]	N: Unique sequence coverage [%]	N: Mol. weight [kDa]	N: Q-value	N: Intensity	N: MS/MS Count
g.9812	XP_005202754.1	XP_005202754.1 PREDICTED: isocitrate dehydrogenase [NADP] cytoplasmic isoform X1 [Bos taurus]	45283000000	46406000000	33855000000	56591000000	52333000000	65051000000	44169000000	63158000000	70174000000	80563000000	68264000000	54856000000	49667000000	52506000000	43334000000	35279000000	34758000000	13992000000	54193000000	33054000000				24	24	20	69.3	69.3	55.8	46.728	0	1005400000000	1866
g.89259	NP_851335.1	NP_851335.1 serum albumin precursor [Bos taurus]	91572000000	37873000000	21545000000	13352000000	24199000000	109460000000	20456000000	78304000000	11683000000	26981000000	51360000000	7421100000	45086000000	22161000000	110170000000	17796000000	154270000000	157780000000	48112000000	53190000000				52	52	52	74.8	74.8	74.8	69.542	0	867080000000	3523
g.90224	NP_776404.2	NP_776404.2 actin, cytoplasmic 1 [Bos taurus]	10675000000	8780500000	7365100000	12887000000	10188000000	9167800000	13325000000	12340000000	11255000000	12629000000	14029000000	15244000000	15957000000	15078000000	11219000000	17834000000	18598000000	27360000000	16535000000	23186000000				17	17	1	56.5	56.5	7.4	44.86	0	258850000000	1202
g.21493	NP_001012688.1	NP_001012688.1 heat shock protein HSP 90-alpha [Bos taurus]	12620000000	16235000000	14305000000	12634000000	13197000000	15919000000	14958000000	12223000000	12772000000	10160000000	13606000000	13451000000	6504900000	8559300000	12894000000	14559000000	3997800000	6341800000	16174000000	12122000000				32	32	1	50.3	50.3	4.5	86.858	0	247990000000	1606
g.101201	NP_776525.2	NP_776525.2 L-lactate dehydrogenase B chain isoform LDHB [Bos taurus]	7048400000	5255800000	6802100000	16615000000	14781000000	12848000000	10667000000	12147000000	13453000000	16477000000	14990000000	16068000000	17994000000	13128000000	6820500000	10264000000	8751000000	3372300000	8019800000	7278500000				20	20	17	52.1	52.1	46.3	41.938	0	236270000000	928
g.93476	NP_786978.2	NP_786978.2 annexin A1 [Bos taurus]	14787000000	16069000000	18149000000	12615000000	11595000000	13968000000	12691000000	14940000000	13723000000	15944000000	13098000000	14285000000	11967000000	11003000000	6686700000	10876000000	7862900000	543960000	7748700000	905520000				22	22	22	63.9	63.9	63.9	38.914	0	234880000000	882
g.115497	NP_776342.1	NP_776342.1 hemoglobin subunit beta [Bos taurus]	25335000000	22147000000	5009900000	1267000000	15144000000	10184000000	1972900000	3028200000	0	11462000000	7541500000	115330000	1601800000	1758600000	186370000000	8634100000	741420000	2120300000	2318300000	1091800000				11	11	9	69	69	57	17.408	0	216750000000	674
g.67874	NP_001106755.1	NP_001106755.1 gelsolin isoform a precursor [Bos taurus]	10309000000	6462500000	12051000000	11599000000	13849000000	7991200000	9798500000	12619000000	13740000000	9783300000	13246000000	14366000000	9521600000	9998200000	9245200000	6542300000	7853500000	2054700000	8451000000	3176000000				29	29	1	56.5	56.5	3.4	80.638	0	198580000000	1155
g.116166	XP_003585623.1	XP_003585623.1 PREDICTED: hemoglobin subunit alpha [Bos taurus]	15349000000	16687000000	4843000000	1134600000	16399000000	8063900000	2533000000	3214500000	0	8534200000	5643300000	50931000	1244200000	1797000000	92116000000	6903300000	747200000	3016600000	2075800000	664900000				7	7	7	73.5	73.5	73.5	16.301	0	190490000000	746
g.89781	NP_001030189.1	NP_001030189.1 D-3-phosphoglycerate dehydrogenase [Bos taurus]	6889100000	5032900000	11388000000	14816000000	12552000000	9347200000	7163300000	10909000000	10267000000	8483200000	9674700000	8001200000	10725000000	14384000000	5744500000	6199200000	6608600000	773860000	9337200000	4308400000				21	21	21	46	46	46	60.039	0	173620000000	794
g.47140	XP_005204712.1	XP_005204712.1 PREDICTED: adenylyl cyclase-associated protein 1 isoform X1 [Bos taurus]	4720700000	4751500000	6001900000	8294200000	8067600000	6611200000	6110000000	8325000000	10032000000	7928300000	11750000000	7963200000	8289600000	11243000000	5304100000	12734000000	7144800000	5514600000	11937000000	7600800000				28	28	18	75.2	75.2	46.8	51.21	0	154250000000	891
g.99652	XP_005217013.1	XP_005217013.1 PREDICTED: protein deglycase DJ-1 isoform X1 [Bos taurus]	5491500000	7932700000	7044300000	9149700000	10573000000	4901600000	11405000000	7933800000	6435500000	16532000000	7506900000	7260800000	7117200000	13885000000	7126600000	4996000000	4531400000	2088700000	6706700000	4419900000				14	14	14	78.8	78.8	78.8	20.035	0	151350000000	518
g.95333	NP_001069844.1	NP_001069844.1 nucleoside diphosphate kinase B [Bos taurus]	5915200000	6060200000	4268000000	9891100000	6973800000	6234300000	4750000000	8238700000	9344100000	7639100000	9495200000	8272200000	6074400000	10633000000	5749900000	10016000000	7333000000	3501800000	11914000000	9519500000				12	12	7	62.6	62.6	40.8	19.552	0	143810000000	473
g.93554	NP_777068.1	NP_777068.1 peroxiredoxin-6 [Bos taurus]	12644000000	8195100000	11136000000	8510100000	9710100000	8176700000	5161600000	6522500000	5800300000	6265500000	6973200000	4566500000	5391400000	3615500000	2799400000	3338200000	2465400000	166640000	2969800000	2625800000				17	17	12	64.2	64.2	41.5	27.194	0	125650000000	465
g.67613	XP_010799028.1	XP_010799028.1 PREDICTED: ezrin isoform X1 [Bos taurus]	5129900000	7356800000	8516700000	7467700000	5121800000	8633900000	5149200000	5266900000	5812200000	6492500000	7797600000	6361100000	6279300000	5822500000	4731800000	4123200000	1885700000	3094500000	4735700000	3247100000				24	24	7	41.5	41.5	11.5	68.722	0	119540000000	771
g.98989	NP_777141.1	NP_777141.1 annexin A2 [Bos taurus]	8239900000	7245700000	7874200000	5042900000	3807000000	9483900000	6996400000	9142400000	8347000000	7033800000	7834900000	7357100000	3158200000	4073400000	5092800000	5092200000	3709100000	771060000	4531300000	1016300000				23	23	16	64.3	64.3	44.5	38.612	0	118240000000	811
g.90813	NP_776474.2	NP_776474.2 alpha-enolase [Bos taurus]	6182600000	8556700000	5118900000	5209500000	4686100000	5051100000	6356500000	4312000000	4654000000	4632600000	5244800000	5068300000	5768400000	7245000000	4449000000	5204600000	3705700000	4139400000	5684800000	4772100000				19	19	19	56.5	56.5	56.5	52.329	0	106390000000	807
g.99270	NP_001029539.1	NP_001029539.1 protein S100-A2 [Bos taurus]	4132700000	3752600000	4201000000	3433000000	2023500000	2150100000	4012600000	5013500000	4748500000	2625900000	6675100000	4577100000	5621500000	11326000000	6767000000	11113000000	7567200000	3741300000	9599400000	6112300000				4	4	4	35.1	35.1	35.1	10.879	0	103770000000	210
g.51014	NP_776770.2	NP_776770.2 heat shock cognate 71 kDa protein [Bos taurus]	4694700000	4193100000	3602200000	5509000000	4205500000	5266400000	4599000000	4701400000	4670600000	4591400000	4160000000	4902000000	5643300000	4661400000	4101100000	7428800000	5911900000	6583600000	6564200000	5753300000				26	26	15	46.9	46.9	27.5	71.24	0	99104000000	984
g.72812	XP_010803703.1	XP_010803703.1 PREDICTED: branched-chain-amino-acid aminotransferase, cytosolic isoform X3 [Bos taurus]	7615800000	4634500000	7413200000	4921800000	6938200000	5625700000	5681800000	3447400000	5029300000	5731700000	7919600000	4528800000	3653200000	2942100000	2244500000	3047100000	1509500000	427500000	2446800000	1567700000				16	16	12	44.7	44.7	31.2	43.049	0	95573000000	487
g.92200	NP_776916.1	NP_776916.1 14-3-3 protein epsilon [Bos taurus]	4528500000	3994400000	3218300000	4536100000	4815200000	4319400000	4966400000	5034800000	5028900000	3874400000	5165800000	4481400000	5963000000	5361800000	3547400000	4702300000	2871500000	2647500000	3679600000	3110800000				19	19	17	73.7	73.7	66.7	29.174	0	90739000000	667
g.104614	XP_005204278.1	XP_005204278.1 PREDICTED: glutathione S-transferase Mu 1 [Bos taurus]	4544700000	7548300000	5331100000	3147700000	4991800000	4862600000	5803100000	4688700000	4829300000	4526400000	5189300000	5880900000	6635300000	6457700000	3858700000	2788000000	2181500000	701500000	2568300000	1118100000				16	16	0	73.4	73.4	0	25.596	0	89845000000	481
g.109994	XP_010805021.1	XP_010805021.1 PREDICTED: peroxiredoxin-2 isoform X1 [Bos taurus]	4986600000	6108100000	5399600000	4102800000	4210400000	5433900000	5655600000	5478200000	4228800000	5288900000	4410500000	3722000000	5224900000	4618800000	2909400000	2926200000	2044000000	2016000000	1953900000	860120000				12	12	12	67.7	67.7	67.7	21.786	0	84466000000	463
g.86616	XP_010799006.1	XP_010799006.1 PREDICTED: Ig heavy chain Mem5-like, partial [Bos taurus]	15311000000	5340000000	1817100000	1130200000	1461500000	18605000000	622700000	8494600000	1363200000	1671700000	3094700000	564860000	1067300000	903330000	4924800000	2253700000	13118000000	5031300000	1599300000	992040000				14	3	0	41.5	6.7	0	52.194	0	78825000000	234
g.98311	XP_005224933.1	XP_005224933.1 PREDICTED: fructose-bisphosphate aldolase A isoform X1 [Bos taurus]	4917800000	3324800000	3232900000	4555600000	3434600000	5044500000	3067700000	3439500000	4135800000	4365900000	5569900000	4368400000	3678600000	2933100000	3662600000	3540800000	2360100000	3011500000	3934000000	3351700000				23	23	21	71.4	71.4	63.7	39.436	0	78551000000	576
g.64269	NP_777219.2	NP_777219.2 14-3-3 protein beta/alpha [Bos taurus]	2628000000	4078100000	4199200000	3587500000	3228400000	3253100000	4013800000	3290200000	4069000000	3755300000	4549900000	4717000000	3913500000	6227400000	2946900000	3762600000	2731400000	2293100000	4632900000	4267100000				10	8	7	57.7	50.4	46.7	28.055	0	76032000000	281
g.108111	XP_005205627.1	XP_005205627.1 PREDICTED: peptidyl-prolyl cis-trans isomerase A isoform X1 [Bos taurus]	4402600000	6540100000	3033500000	3683600000	2930300000	5854500000	3552000000	2861500000	3978200000	6537800000	5234600000	4267800000	3592200000	2083200000	5206600000	3503200000	1232900000	2420600000	3137500000	1786800000				8	8	2	49.7	49.7	13.1	19.03	0	74780000000	208
g.78010	NP_776489.1	NP_776489.1 rab GDP dissociation inhibitor alpha [Bos taurus]	4113700000	4324700000	5231800000	4375000000	3350200000	5212600000	3701800000	3824400000	3971100000	4638300000	3838000000	4414100000	4626000000	3962400000	2685500000	2481900000	1390100000	427350000	2606900000	1241800000				30	30	20	80.1	80.1	60.4	50.566	0	71821000000	631
g.84043	NP_001003906.1	NP_001003906.1 transketolase [Bos taurus]	2128300000	2024100000	2227500000	3775600000	3126900000	3312300000	3182400000	3902500000	2979500000	3671100000	4117400000	4076500000	4408600000	5410600000	2767300000	4236800000	3842000000	2988300000	4398800000	3330200000				24	24	1	59.6	59.6	1.2	72.107	0	70512000000	721
g.84733	NP_001015655.1	NP_001015655.1 cofilin-1 [Bos taurus]	3051700000	3575100000	3729500000	3880100000	3623500000	3695100000	3455300000	3300000000	3173000000	3574700000	3873300000	3548600000	3303400000	4524200000	3591300000	5169000000	2131300000	3168200000	4798500000	3184800000				12	12	12	63.3	63.3	63.3	18.518	0	69945000000	461
g.8714	NP_001179691.1	NP_001179691.1 myosin-9 [Bos taurus]	4063100000	2985700000	4420400000	2384500000	2855300000	4389600000	4695300000	3725700000	4263800000	5449600000	2511800000	4248200000	2212700000	1509200000	3339200000	4397300000	3830600000	735330000	2289600000	3315900000				88	88	56	48.5	48.5	29.1	227.25	0	69472000000	1628
g.96997	NP_001035567.3	NP_001035567.3 annexin A5 [Bos taurus]	3878100000	2882800000	3722600000	3236600000	2460900000	5904200000	3141300000	3591800000	3745000000	5157300000	5945300000	4010100000	3144900000	1792600000	1696300000	3370500000	2235600000	0	1571800000	73014000				18	18	12	63.9	63.9	45.8	36.147	0	67414000000	491
g.71883	NP_001073105.1	NP_001073105.1 heat shock protein HSP 90-beta [Bos taurus]	3186100000	3327200000	2685100000	2963000000	3504400000	3493500000	3562700000	3156700000	3209200000	2879500000	2983700000	3186500000	1412300000	2078400000	3403000000	5278800000	664930000	2529400000	4350900000	3577000000				31	21	2	51.5	37.6	2.2	83.252	0	66059000000	684
g.85316	XP_002684044.4	XP_002684044.4 PREDICTED: Ig heavy chain Mem5, partial [Bos taurus]	8663100000	4372100000	2510600000	1060100000	1706400000	11373000000	1163600000	6441500000	863620000	1880600000	2483400000	456640000	2393800000	651630000	3934100000	3394800000	8742600000	8723200000	2231600000	2387000000				16	16	0	42.3	42.3	0	54.117	0	64031000000	458
g.95993	NP_001029800.1	NP_001029800.1 malate dehydrogenase, cytoplasmic [Bos taurus]	2848700000	2160300000	4285700000	3612600000	3826200000	2880900000	4557100000	2892700000	3865700000	4026500000	2618800000	3611500000	3434700000	3710200000	2438900000	3413400000	2443700000	1493000000	3192500000	1907400000				12	12	12	45.8	45.8	45.8	36.447	0	62893000000	352
g.100264	XP_010799006.1	XP_010799006.1 PREDICTED: Ig heavy chain Mem5-like, partial [Bos taurus]	16162000000	1705100000	1208300000	1040600000	653510000	8224700000	374580000	1950900000	496040000	2101600000	2895600000	0	546610000	196600000	4147500000	3461000000	19061000000	5530100000	1789800000	1772100000				11	2	2	42.2	6.7	6.7	45.133	0	61572000000	156
g.85541	NP_001029471.1	NP_001029471.1 phosphoglycerate kinase 1 [Bos taurus]	3294400000	2560100000	2449200000	3319500000	2671900000	3010400000	2919800000	2744500000	3125700000	4190900000	3160200000	3292800000	3296500000	3539200000	2275100000	2921700000	1608100000	1835400000	3372800000	2831800000				19	19	19	55.6	55.6	55.6	44.591	0	59835000000	661
g.102907	NP_001029206.1	NP_001029206.1 glyceraldehyde-3-phosphate dehydrogenase [Bos taurus]	6437400000	2185700000	2824400000	3213100000	1754500000	2560800000	2253300000	2497500000	2847200000	4123500000	2275900000	1319600000	1661500000	1103800000	2767700000	2009500000	2218800000	3836100000	1003200000	6302800000				18	18	18	65.2	65.2	65.2	35.891	0	57496000000	520
g.58501	NP_001039888.1	NP_001039888.1 4-trimethylaminobutyraldehyde dehydrogenase [Bos taurus]	3832300000	3762400000	4755200000	4617900000	3571700000	2894500000	2065700000	2749700000	2940600000	2842800000	2894100000	2329100000	2304700000	2057200000	1728600000	1565500000	1345000000	308070000	1918200000	924230000				18	18	18	39.4	39.4	39.4	57.409	0	55110000000	327
g.90304	NP_001028795.1	NP_001028795.1 phosphatidylethanolamine-binding protein 1 [Bos taurus]	3123500000	4077600000	4136900000	2204000000	2872200000	2862300000	3134100000	2577100000	2795700000	2245600000	2938000000	3318600000	3992600000	3480300000	2657400000	2142200000	1591400000	1707900000	2201400000	1377300000				12	12	12	60.7	60.7	60.7	25.555	0	54153000000	349
g.50663	NP_777239.1	NP_777239.1 14-3-3 protein zeta/delta [Bos taurus]	2253500000	2680000000	2771000000	2608700000	2516600000	2392300000	2005500000	1806700000	2634000000	2054100000	2711200000	3057100000	2989000000	3492500000	2223300000	2044200000	1879900000	2316000000	3107100000	3110300000				12	10	10	55.9	48.6	48.6	27.745	0	51851000000	483
g.90995	NP_001039513.1	NP_001039513.1 selenium-binding protein 1 [Bos taurus]	408700000	953140000	797400000	1510800000	833430000	1000200000	783030000	622480000	1649300000	845060000	3448300000	1968000000	4056300000	3945100000	5321700000	7441200000	4117700000	904100000	12574000000	2677200000				33	33	33	75.5	75.5	75.5	57.268	0	50176000000	566
g.111407	NP_777040.1	NP_777040.1 superoxide dismutase [Cu-Zn] [Bos taurus]	2527700000	2796200000	2392200000	2034300000	3185700000	3205700000	2769500000	2439100000	1915300000	2664500000	2608900000	2762500000	2675700000	3060300000	2160000000	938030000	955770000	622690000	1815300000	976570000				7	7	7	64.3	64.3	64.3	18.676	0	49135000000	591
g.95345	NP_001108328.1	NP_001108328.1 tubulin alpha-1B chain [Bos taurus]	2033900000	1618400000	2351200000	3909100000	2767500000	2466200000	2772700000	2203300000	2577400000	2895300000	1293000000	3174900000	2821500000	1599800000	2560700000	1662500000	1172500000	2650200000	1624900000	2162800000				15	15	0	52.3	52.3	0	50.151	0	47754000000	518
g.75343	NP_976067.2	NP_976067.2 heat shock 70 kDa protein 1B [Bos taurus]	2915500000	1865400000	2203600000	2247800000	2752800000	2423100000	2707200000	2546700000	1977300000	2574200000	2396000000	2111900000	1397700000	1656800000	2020800000	3272200000	3268800000	761410000	3612100000	2015600000				23	21	4	49.1	45.4	9.8	70.242	0	46884000000	537
g.25576	NP_001029466.1	NP_001029466.1 transitional endoplasmic reticulum ATPase [Bos taurus]	1341400000	1496800000	1677000000	2245200000	2518100000	896050000	2664900000	2824000000	2467300000	1710800000	3191300000	2729000000	3204900000	3594300000	452070000	3386300000	3381700000	2305400000	2261600000	2919500000				45	45	16	69.6	69.6	27.9	89.302	0	46277000000	884
g.89931	XP_005221068.2	XP_005221068.2 PREDICTED: rho GDP-dissociation inhibitor 1 isoform X1 [Bos taurus]	1667400000	2236000000	2060900000	2450100000	2710900000	2188300000	2169300000	1948400000	2150600000	2067000000	2512500000	3233400000	2125200000	3750200000	1695500000	2131400000	1433900000	1319700000	2677300000	1848900000				9	9	9	37	37	37	26.615	0	43408000000	315
g.8116	NP_776960.1	NP_776960.1 elongation factor 1-alpha 1 [Bos taurus]	1666700000	1826100000	1451700000	2438600000	1911800000	1907000000	1723800000	1615200000	2497500000	1564500000	1858100000	2366000000	1411800000	1386000000	1664300000	3640200000	706790000	3626800000	2021500000	4498900000				18	18	12	58	58	41.1	50.14	0	41167000000	357
g.76403	NP_001192656.1	NP_001192656.1 pyruvate kinase PKM [Bos taurus]	3446700000	2449700000	2270100000	2146600000	2350500000	1518300000	2642200000	1663300000	2390600000	1766000000	1649800000	2048400000	2681200000	1715700000	1548500000	1481600000	514370000	2648100000	1168000000	1617600000				28	28	12	65.3	65.3	26.9	57.949	0	40178000000	519
g.101800	NP_001012537.1	NP_001012537.1 aldose reductase [Bos taurus]	853860000	1262600000	944200000	1140500000	876850000	531830000	557370000	424000000	816150000	638950000	4467800000	1189900000	609800000	309900000	0	747300000	32675000	23724000000	1765200000	9912200000				24	24	23	67.4	67.4	63.1	37.251	0	38781000000	423
g.100270	NP_001029226.1	NP_001029226.1 phosphoglycerate mutase 1 [Bos taurus]	2371500000	2533900000	2729900000	1844700000	1830900000	2175800000	2224800000	1822400000	1831500000	1931900000	2086400000	1519200000	2523100000	2124000000	1148000000	1823000000	1098700000	2249500000	1317300000	1432900000				12	12	12	48	48	48	28.822	0	38109000000	358
g.105436	NP_001095396.1	NP_001095396.1 hsc70-interacting protein [Bos taurus]	1982700000	1934500000	1682100000	1959000000	1996800000	1652900000	1921900000	2008500000	2309600000	1696700000	1704600000	2134900000	2314000000	3094300000	1960900000	1568300000	1419200000	396350000	2712500000	1039800000				8	8	8	28.8	28.8	28.8	35.348	0	36800000000	278
g.85121	NP_001029494.1	NP_001029494.1 peptidyl-prolyl cis-trans isomerase FKBP4 [Bos taurus]	1500100000	2040900000	1617700000	2340700000	2005800000	2063900000	1914300000	1554200000	2242400000	1512300000	1680700000	2564800000	1493000000	1822600000	1626200000	2181300000	751360000	680080000	2403400000	1701200000				25	25	25	55.4	55.4	55.4	52.863	0	36413000000	501
g.54065	NP_001068589.1	NP_001068589.1 elongation factor 2 [Bos taurus]	1745100000	1479300000	2003500000	1837900000	1715100000	1309900000	1450300000	1585200000	1671900000	1582600000	2044000000	1724300000	1309100000	1442300000	1253000000	2180200000	1592200000	1560800000	2037600000	2170300000				37	37	36	52.9	52.9	51.7	95.367	0	34930000000	504
g.63506	NP_001039811.1	NP_001039811.1 WD repeat-containing protein 1 [Bos taurus]	1414800000	1209300000	1476700000	1774700000	1808700000	1985600000	1359200000	1793300000	1827000000	2379200000	2028800000	1723000000	1432200000	2440700000	1151700000	2102000000	739560000	1367800000	2055400000	1878600000				22	22	22	53.7	53.7	53.7	69.633	0	34255000000	553
g.80087	NP_001095620.1	NP_001095620.1 phosphoserine aminotransferase [Bos taurus]	3376000000	2347400000	2659000000	2405800000	2786200000	2802600000	1630700000	2203800000	2876100000	2853300000	1632000000	1269800000	344040000	274770000	307020000	275890000	0	90232000	230360000	0				20	20	20	69.5	69.5	69.5	40.473	0	33910000000	399
g.117874	NP_001069958.1	NP_001069958.1 WAP four-disulfide core domain protein 2 precursor [Bos taurus]	1786200000	19898000000	988020000	269780000	525620000	2119700000	1062400000	897300000	517000000	807410000	1279900000	246430000	522200000	0	1286000000	594550000	0	0	350450000	0				4	4	4	59.4	59.4	59.4	10.15	0	31625000000	124
g.8193	XP_010815301.1	XP_010815301.1 PREDICTED: ras GTPase-activating-like protein IQGAP1 [Bos taurus]	1551800000	1076300000	1416600000	1841400000	1846800000	1281500000	1968100000	1854100000	1506500000	1759900000	1304200000	1842200000	1700300000	2134000000	648150000	1648600000	685510000	628750000	1782400000	1325200000				61	61	31	54.3	54.3	24.5	191.06	0	30913000000	793
g.116224	NP_001028780.1	NP_001028780.1 macrophage migration inhibitory factor [Bos taurus]	1601000000	2840300000	987110000	1238100000	1240100000	731540000	1154200000	975800000	485510000	787400000	1274600000	1831600000	1835400000	971180000	0	931270000	392950000	269220000	721090000	545690000				5	5	5	66.1	66.1	66.1	12.327	0	30437000000	152
g.82793	NP_001029707.1	NP_001029707.1 NAD(P)H dehydrogenase [quinone] 1 [Bos taurus]	1638700000	757060000	1573500000	1886100000	1458400000	1621600000	1258300000	1263100000	1723100000	2424500000	1870900000	1991300000	1713300000	2180100000	2133800000	1530900000	291150000	0	2177400000	545880000				9	9	2	27.4	27.4	6.6	30.974	0	30128000000	204
g.95966	NP_786991.1	NP_786991.1 rho GDP-dissociation inhibitor 2 [Bos taurus]	394450000	912950000	601100000	1937800000	606470000	1424200000	1499500000	1129200000	1949200000	1618200000	1872300000	2787600000	2379900000	3409100000	2349000000	1366500000	1283200000	512910000	2020600000	837670000				10	10	10	63	63	63	22.792	0	30103000000	225
g.9368	XP_015315431.1	XP_015315431.1 PREDICTED: phosphatidylinositol-glycan-specific phospholipase D isoform X1 [Bos taurus]	2770100000	2608600000	1312200000	763220000	1006700000	2388200000	1378600000	1064000000	860600000	1210200000	2510100000	648060000	704930000	575990000	6789400000	2993700000	118950000	144700000	896600000	1686500000				22	22	7	52.7	52.7	12	71.743	0	28347000000	338
g.90400	NP_001029421.1	NP_001029421.1 alcohol dehydrogenase class-3 [Bos taurus]	1291100000	974900000	1536200000	1452600000	1299400000	1911800000	1516300000	1634700000	1510400000	1877700000	1740900000	1408100000	2003300000	2029200000	1179700000	1230000000	807900000	770920000	1206400000	796050000				14	14	14	50	50	50	39.737	0	28233000000	346
g.108217	XP_015315482.1	XP_015315482.1 PREDICTED: ribosyldihydronicotinamide dehydrogenase [quinone] isoform X1 [Bos taurus]	1296100000	1233800000	1528600000	1955100000	1048200000	1718500000	1328300000	1664800000	1899100000	1204900000	2051800000	1689100000	969720000	1514100000	972040000	894960000	471680000	1555400000	1930900000	2033500000				11	11	11	57.1	57.1	57.1	25.883	0	28165000000	356
g.104975	NP_001015608.1	NP_001015608.1 chloride intracellular channel protein 1 [Bos taurus]	1084000000	1253500000	1165900000	1301500000	972510000	1550300000	1119200000	1353100000	1026400000	1783300000	1767000000	1589300000	818120000	1443600000	673570000	2682500000	642520000	1234400000	2602600000	1512300000				12	12	12	75.5	75.5	75.5	26.992	0	27951000000	299
g.94447	NP_001030548.1	NP_001030548.1 spermine synthase [Bos taurus]	1799600000	2780200000	2339100000	1644800000	1908300000	1062100000	1717200000	955820000	892250000	1252400000	1644900000	2054000000	1315700000	1244500000	633990000	740320000	538200000	102110000	732480000	79834000				16	16	16	63	63	63	44.294	0	27364000000	252
g.83688	NP_001019680.2	NP_001019680.2 proteasome activator complex subunit 1 [Bos taurus]	1152700000	1010800000	1066000000	1817200000	999470000	1066400000	1107900000	1636800000	1298600000	1450200000	1575000000	1696500000	1616000000	1878900000	1361400000	1457500000	1389700000	561410000	1409200000	1055700000				13	13	13	57	57	57	28.649	0	26695000000	314
g.87631	NP_001137210.1	NP_001137210.1 6-phosphogluconate dehydrogenase, decarboxylating [Bos taurus]	938240000	970550000	1244200000	1560300000	1425100000	919140000	1098900000	1137900000	1137200000	1242800000	1429600000	1169700000	1711400000	1463100000	1215700000	1697000000	1183700000	887220000	1697900000	2405600000				16	16	16	43	43	43	55.896	0	26522000000	336
g.110966	NP_776856.1	NP_776856.1 peroxiredoxin-1 [Bos taurus]	1345300000	1192800000	1496600000	1384000000	1557900000	1250000000	1109600000	1153800000	2075200000	1255700000	1185600000	1088100000	1317300000	2164400000	818070000	1331000000	784230000	1886700000	1188900000	1229300000				13	13	12	55.1	55.1	51.4	24.117	0	26479000000	240
g.79497	NP_001028782.1	NP_001028782.1 keratin, type II cytoskeletal 8 [Bos taurus]	2719200000	81796000	17472000	14069000	190560000	53216000	149660000	600990000	0	524920000	0	10128000	450050000	588500000	0	6523100000	7606700000	4439800000	2635200000	5825200000				27	27	25	50.3	50.3	47.2	57.227	0	26277000000	280
g.86494	NP_001193549.1	NP_001193549.1 elongation factor 1-delta isoform 2 [Bos taurus]	1138500000	1066000000	1492500000	1405300000	1519800000	1256000000	1078900000	1432900000	1345600000	1394100000	1482100000	1270400000	1157100000	1325400000	741400000	1505900000	662910000	981840000	1352600000	1206600000				13	13	11	52.1	52.1	51.8	31.141	0	25869000000	248
g.110055	NP_777174.1	NP_777174.1 peroxiredoxin-5, mitochondrial precursor [Bos taurus]	1443600000	1032800000	1040700000	1990400000	1289800000	1068300000	2457900000	975490000	889400000	2132000000	1289000000	1485100000	835210000	539420000	2021800000	1314400000	361030000	793240000	1256800000	1551700000				9	9	9	52.5	52.5	52.5	23.209	0	25820000000	227
g.96472	NP_001029835.1	NP_001029835.1 tubulin beta-4B chain [Bos taurus]	1091300000	811150000	1010400000	2160100000	1316600000	1020800000	1399900000	995020000	1247100000	1080400000	675930000	1508300000	1165900000	638760000	1075300000	700540000	578470000	1373300000	592160000	744510000				21	21	3	66.2	66.2	11.5	52.297	0	25689000000	514
g.97309	NP_001229516.1	NP_001229516.1 calmodulin [Bos taurus]	1242000000	1361300000	1280600000	1112000000	1387300000	1209200000	1830500000	1529900000	928820000	1003600000	1169700000	1548400000	1138400000	1758800000	992110000	1601500000	1881400000	3108200000	1300000000	2423400000				8	8	8	53.7	53.7	53.7	16.837	0	25123000000	118
g.111171	NP_001040025.1	NP_001040025.1 glutathione S-transferase Mu 3 [Bos taurus]	1440000000	1761000000	1048600000	1382300000	1899800000	698080000	1968700000	608670000	1242000000	1241400000	1027700000	2623200000	493910000	843460000	449480000	362700000	206080000	328940000	767930000	45287000				12	10	10	58.7	50.7	50.7	26.827	0	23930000000	260
g.33275	NP_001071595.1	NP_001071595.1 14-3-3 protein theta [Bos taurus]	1325100000	1264500000	1505000000	982440000	1321300000	1181100000	1147900000	1006600000	1117400000	1079500000	1339200000	1244400000	1015100000	1190500000	869290000	1345200000	436480000	980950000	1297000000	1293600000				13	11	11	56.3	49	49	27.764	0	23661000000	290
g.95647	XP_005212615.1	XP_005212615.1 PREDICTED: ubiquitin-40S ribosomal protein S27a isoform X1 [Bos taurus]	1074800000	1643700000	1104500000	1236700000	1283500000	1174300000	1152400000	1211000000	1076600000	1160600000	916650000	1323700000	996480000	1291300000	893520000	1571400000	1015500000	1048300000	1728600000	1031000000				5	5	5	42.3	42.3	42.3	17.965	0	23327000000	149
g.64518	NP_001035561.1	NP_001035561.1 glucose-6-phosphate isomerase [Bos taurus]	1594300000	2080700000	1459700000	1206700000	1261300000	991540000	969470000	885540000	1134400000	859440000	1077100000	1221000000	1242400000	993900000	391900000	1034800000	454740000	776260000	965780000	813370000				19	19	19	46.7	46.7	46.7	62.909	0	22371000000	414
g.104082	NP_001106792.1	NP_001106792.1 acyl-CoA-binding protein [Bos taurus]	562520000	685350000	410890000	1534000000	1476700000	1259300000	952890000	1097100000	970930000	1191100000	2317900000	800170000	1595500000	1046300000	849900000	1186500000	1264300000	1455300000	1193800000	1367900000				5	5	5	62.1	62.1	62.1	10.021	0	22063000000	124
g.62741	NP_001030569.1	NP_001030569.1 stress-induced-phosphoprotein 1 [Bos taurus]	1158300000	1015400000	1255300000	1194500000	1134900000	1386500000	1151400000	1289500000	1312900000	897830000	1238200000	1627800000	1197700000	1323000000	807300000	950300000	988870000	358520000	1621500000	378300000				18	18	18	36.8	36.8	36.8	62.509	0	21876000000	295
g.30416	XP_010802603.1	XP_010802603.1 PREDICTED: secernin-1 isoform X1 [Bos taurus]	1541000000	1412700000	1051400000	1745200000	1001700000	2727400000	1032900000	1013100000	1232400000	2074600000	1266300000	957510000	989020000	430470000	785740000	604830000	214180000	0	439750000	111340000				18	18	18	61.4	61.4	61.4	46.37	0	21588000000	295
g.12440	XP_010819341.1	XP_010819341.1 PREDICTED: neuroblast differentiation-associated protein AHNAK isoform X3 [Bos taurus]	1001700000	859170000	935610000	614340000	1093600000	364830000	1544000000	1283300000	1185100000	456940000	438760000	911990000	2603900000	2822700000	505260000	459430000	2016200000	348780000	1077800000	287520000				50	50	13	42.3	42.3	8.3	204.72	0	19391000000	338
g.23726	XP_005225421.1	XP_005225421.1 PREDICTED: actin, aortic smooth muscle isoform X1 [Bos taurus]	1238100000	940540000	499250000	634600000	744640000	1741600000	919150000	731150000	0	873890000	1150900000	970210000	1405000000	869960000	1865000000	1377600000	0	930850000	694310000	0				10	2	1	28.6	9	4.8	42.009	0	19329000000	135
g.96074	XP_005223368.2	XP_005223368.2 PREDICTED: peptidase inhibitor 16 isoform X1 [Bos taurus]	0	0	0	0	0	0	0	0	0	0	42996000	0	0	253080000	95558000	11657000000	307680000	0	3336300000	1460800000				13	13	13	33.8	33.8	33.8	50.223	0	19246000000	136
g.93307	XP_010819169.1	XP_010819169.1 PREDICTED: L-lactate dehydrogenase A chain isoform X1 [Bos taurus]	1949700000	2647500000	1774400000	380900000	1056800000	846210000	1459500000	492250000	706280000	982280000	294690000	696130000	1582300000	571420000	400110000	582940000	346800000	386430000	218150000	510940000				15	12	12	48.8	42.9	42.9	40.726	0	18856000000	211
g.54268	XP_005213731.1	XP_005213731.1 PREDICTED: plastin-2 isoform X1 [Bos taurus]	501920000	659100000	564670000	807640000	795060000	412650000	941270000	595210000	550070000	996300000	1271400000	1018000000	1517700000	1323400000	303300000	725440000	1429500000	3064200000	646000000	3500500000				30	30	25	62.2	62.2	55.2	70.166	0	18761000000	386
g.46920	NP_001091521.1	NP_001091521.1 alpha-actinin-4 [Bos taurus]	833130000	499020000	473700000	461350000	695120000	250790000	750800000	1000600000	439970000	429340000	600460000	422800000	1337100000	1239300000	280300000	2142300000	3978300000	2167300000	1358100000	1760600000				43	43	18	55.7	55.7	25.8	106.7	0	18052000000	596
g.73723	NP_001035577.1	NP_001035577.1 elongation factor 1-gamma [Bos taurus]	753250000	678690000	929390000	1056800000	1026300000	1090500000	995090000	997800000	913380000	1015100000	854220000	1185500000	843970000	798950000	791530000	1006400000	417290000	889370000	918870000	821870000				16	16	16	39.8	39.8	39.8	50.361	0	18031000000	346
g.12678	NP_001069981.1	NP_001069981.1 alcohol dehydrogenase [NADP(+)] [Bos taurus]	1050800000	1001900000	1138600000	664530000	979730000	750800000	1084100000	1040300000	801030000	844350000	1038800000	809710000	998950000	1053100000	622060000	692290000	780810000	663250000	767120000	366690000				18	18	18	61.5	61.5	61.5	36.548	0	17547000000	310
g.62039	NP_001028781.1	NP_001028781.1 T-complex protein 1 subunit theta [Bos taurus]	689840000	508880000	891470000	975220000	931680000	708900000	769380000	765150000	811340000	796530000	770830000	729400000	861100000	1110800000	656130000	1359900000	1124000000	678840000	1391000000	1168900000				24	24	24	51.6	51.6	51.6	59.595	0	17321000000	377
g.89061	NP_776637.1	NP_776637.1 UTP--glucose-1-phosphate uridylyltransferase [Bos taurus]	573950000	700870000	788260000	800730000	875150000	664330000	903200000	870890000	926340000	783360000	838180000	985860000	1393200000	1207000000	466350000	619690000	759920000	444170000	813400000	561020000				21	21	12	48.3	48.3	28	55.639	0	16712000000	355
g.96668	XP_005214152.1	XP_005214152.1 PREDICTED: ADP-sugar pyrophosphatase isoform X2 [Bos taurus]	782570000	880770000	769070000	881470000	1028100000	861600000	803370000	893710000	897000000	1079900000	779660000	949640000	1120900000	1258900000	644580000	631460000	449300000	105210000	926270000	294830000				12	12	12	79.8	79.8	79.8	24.182	0	16679000000	320
g.64953	NP_001030394.1	NP_001030394.1 major vault protein [Bos taurus]	677300000	858300000	836440000	1037200000	869080000	607200000	1335900000	1249400000	783950000	1329000000	651490000	712040000	868000000	823790000	521030000	571440000	352330000	250940000	537230000	580900000				31	31	23	48.7	48.7	36.1	98.897	0	15983000000	397
g.70847	NP_001029405.1	NP_001029405.1 proteasome subunit alpha type-7 [Bos taurus]	654420000	605230000	847710000	837650000	770510000	686440000	649970000	775100000	905500000	933960000	753880000	883980000	983810000	1103500000	842080000	898520000	649530000	576140000	985290000	941260000				10	10	10	49.6	49.6	49.6	27.869	0	15923000000	203
g.18686	XP_005228126.1	XP_005228126.1 PREDICTED: ubiquitin-like modifier-activating enzyme 1 isoform X1 [Bos taurus]	1062300000	1007800000	979570000	1282100000	697540000	1382700000	813920000	904200000	742010000	1311500000	1230200000	1062200000	14640000	105070000	244060000	757860000	0	34697000	687570000	184630000				35	35	35	46.8	46.8	46.8	122.38	0	15631000000	441
g.72521	NP_001029877.1	NP_001029877.1 GTP-binding nuclear protein Ran [Bos taurus]	760810000	660820000	897870000	812010000	883790000	634430000	912710000	831800000	955950000	688980000	928660000	863290000	831480000	1108500000	857680000	831880000	502020000	984530000	966150000	808900000				7	7	7	30.1	30.1	30.1	24.423	0	15577000000	172
g.98935	NP_001015600.1	NP_001015600.1 keratin, type I cytoskeletal 19 [Bos taurus]	1995200000	31590000	112170000	0	276330000	0	123790000	610870000	0	367090000	0	0	361130000	201070000	0	2748800000	4554400000	2891500000	1489000000	3085600000				25	25	2	64.4	64.4	9.5	43.874	0	15245000000	227
g.47010	NP_001015592.1	NP_001015592.1 profilin-1 [Bos taurus]	676020000	586850000	414550000	904560000	517410000	574540000	493430000	639040000	397550000	926440000	1134600000	476660000	302890000	337190000	0	1277800000	526040000	2164600000	967280000	1555300000				8	8	8	82.1	82.1	82.1	15.057	0	15186000000	184
g.92787	XP_005220131.1	XP_005220131.1 PREDICTED: fructose-bisphosphate aldolase C isoform X1 [Bos taurus]	460640000	655390000	637930000	533350000	423720000	934950000	710100000	419900000	982690000	641420000	858160000	538410000	822980000	0	251930000	497980000	0	800730000	514670000	627800000				7	5	5	28.8	21.6	21.6	42.735	0	15119000000	176
g.24716	NP_001161281.1	NP_001161281.1 adenylosuccinate synthetase isozyme 2 [Bos taurus]	607110000	640510000	777970000	722370000	708710000	827850000	836210000	1092100000	1292700000	1169500000	1034700000	897560000	640410000	1057700000	362160000	809000000	316740000	63020000	677400000	249030000				13	13	13	41.5	41.5	41.5	47.613	0	15027000000	307
g.99292	NP_001015613.1	NP_001015613.1 creatine kinase B-type [Bos taurus]	2911300000	1510800000	1275000000	973510000	981020000	1311300000	469430000	389350000	346340000	743820000	282520000	130470000	0	0	471820000	120460000	0	628990000	193880000	39293000				16	16	16	53.6	53.6	53.6	45.193	0	14873000000	325
g.45738	NP_001028934.1	NP_001028934.1 rab GDP dissociation inhibitor beta [Bos taurus]	845120000	815350000	882380000	1011700000	863590000	776820000	770400000	604180000	888080000	722050000	596030000	875320000	808980000	632790000	407020000	624800000	468050000	466670000	710890000	810980000				29	19	18	73.3	50.6	46.3	50.461	0	14681000000	291
g.80080	NP_776588.1	NP_776588.1 ras-related C3 botulinum toxin substrate 1 precursor [Bos taurus]	404220000	561390000	550510000	734910000	677080000	602160000	659690000	799700000	1001700000	608730000	978310000	1159500000	953890000	1117300000	514520000	666780000	531730000	270700000	1163000000	869690000				8	8	7	43.8	43.8	38	21.45	0	14265000000	183
g.26429	XP_005226063.1	XP_005226063.1 PREDICTED: ectonucleotide pyrophosphatase/phosphodiesterase family member 6 isoform X4 [Bos taurus]	22043000	221800000	90977000	108880000	27027000	11302000	49938000	64043000	36101000	27040000	296600000	109250000	573930000	1814100000	353500000	5483000000	990300000	0	4119800000	314090000				17	17	12	42.9	42.9	30.6	50.692	0	14151000000	234
g.8877	XP_005226540.1	XP_005226540.1 PREDICTED: vinculin isoform X3 [Bos taurus]	612810000	655050000	553280000	653390000	634160000	542410000	526980000	724340000	705660000	636550000	761160000	669450000	725100000	807630000	541440000	1105400000	858490000	876460000	945930000	1122400000				41	41	41	47.7	47.7	47.7	119.58	0	14036000000	420
g.47641	NP_776917.2	NP_776917.2 14-3-3 protein eta [Bos taurus]	548720000	720940000	741590000	868050000	698410000	560140000	540090000	951020000	617640000	518920000	782360000	994610000	693690000	760960000	0	588600000	533110000	255790000	995320000	566990000				13	11	2	62.4	55.5	8.7	29.833	0	14018000000	179
g.3045	XP_015330840.1	XP_015330840.1 PREDICTED: lipopolysaccharide-responsive and beige-like anchor protein [Bos taurus]	537410000	583890000	1250500000	823260000	988770000	481120000	1155300000	727990000	745240000	809310000	719960000	1067200000	688330000	694170000	134470000	341800000	232830000	0	524520000	144440000				63	63	63	36.1	36.1	36.1	316.97	0	13928000000	579
g.77237	NP_001019684.2	NP_001019684.2 dipeptidyl peptidase 3 [Bos taurus]	716170000	811200000	752000000	706490000	714700000	862410000	679510000	677540000	575880000	700110000	829480000	799360000	923190000	751940000	313930000	844950000	559180000	286820000	510540000	595170000				26	26	26	63.3	63.3	63.3	74.655	0	13778000000	279
g.111651	NP_803482.1	NP_803482.1 glutathione S-transferase P [Bos taurus]	884480000	549100000	402850000	1176700000	492210000	1124800000	312340000	610090000	435370000	1108400000	1155800000	359730000	354240000	216920000	1008700000	715940000	594710000	725740000	575070000	616600000				12	12	12	57.6	57.6	57.6	26.432	0	13581000000	196
g.54771	XP_005227972.1	XP_005227972.1 PREDICTED: plastin-3 isoform X1 [Bos taurus]	454940000	634090000	485420000	824320000	620080000	307060000	885990000	497060000	531870000	593100000	443530000	787070000	1363700000	916630000	0	717990000	1495200000	375110000	769440000	733220000				25	20	19	43.7	36.7	34.4	70.797	0	13536000000	261
g.111578	XP_015331087.1	XP_015331087.1 PREDICTED: Ig heavy chain Mem5-like [Bos taurus]	2028500000	1446600000	341980000	137020000	215840000	1804200000	166880000	718220000	209250000	257530000	357400000	118680000	254870000	129790000	1151000000	414460000	1229600000	1798300000	298630000	464140000				4	2	0	23	10.7	0	26.513	0	13135000000	190
g.113925	NP_776393.1	NP_776393.1 thioredoxin [Bos taurus]	780300000	0	0	0	0	351060000	0	0	267130000	865370000	0	0	0	0	0	760690000	1009800000	1171100000	596410000	759580000				3	3	3	29.5	29.5	29.5	11.812	0	13044000000	78
g.29353	NP_001039775.1	NP_001039775.1 UV excision repair protein RAD23 homolog B [Bos taurus]	648620000	665900000	982150000	626100000	687220000	692580000	792210000	724460000	1068900000	707050000	602500000	940290000	801150000	890260000	506410000	449330000	419300000	0	505100000	0				13	13	10	39.5	39.5	35.5	44.832	0	12866000000	118
g.79182	XP_005223000.1	XP_005223000.1 PREDICTED: aminoacylase-1 isoform X1 [Bos taurus]	556990000	756430000	754400000	709910000	633430000	712010000	617940000	580920000	868870000	835170000	813230000	975830000	659480000	611620000	286970000	428740000	226010000	43933000	522260000	247880000				15	15	2	59.8	59.8	10.1	42.06	0	12736000000	297
g.85136	NP_001029452.1	NP_001029452.1 leukotriene A-4 hydrolase [Bos taurus]	858250000	644270000	911090000	751800000	1154600000	629950000	810190000	737300000	493560000	930280000	408880000	956690000	1000100000	133030000	234800000	209690000	326020000	73282000	348230000	143940000				24	24	24	55	55	55	69.134	0	12437000000	272
g.81340	NP_001033175.1	NP_001033175.1 T-complex protein 1 subunit alpha [Bos taurus]	522590000	388160000	530300000	908870000	726190000	382320000	684940000	465280000	565130000	534960000	435180000	644150000	769820000	566990000	115990000	623000000	884180000	224800000	662870000	901240000				25	25	25	60.4	60.4	60.4	60.296	0	12416000000	264
g.81770	NP_001001440.2	NP_001001440.2 annexin A4 [Bos taurus]	1102900000	800760000	1019400000	554290000	28138000	852060000	532990000	597720000	496970000	827530000	872190000	1059500000	323540000	356050000	562270000	678820000	183520000	0	525410000	44441000				13	12	12	55.2	53	53	35.868	0	12221000000	243
g.65974	NP_001073713.1	NP_001073713.1 ATP-dependent 6-phosphofructokinase, liver type [Bos taurus]	727630000	667320000	893480000	767830000	487460000	538590000	610960000	631620000	782500000	718300000	569060000	616020000	740110000	659210000	199480000	446650000	264270000	137940000	504870000	339320000				23	23	21	44.6	44.6	41.1	85.685	0	12146000000	281
g.103431	NP_001013607.1	NP_001013607.1 triosephosphate isomerase [Bos taurus]	1327400000	1927100000	1080300000	397460000	607700000	523240000	567780000	339690000	575660000	248760000	289430000	340220000	526410000	366060000	831560000	257030000	319720000	557140000	257590000	262730000				13	13	13	68.2	68.2	68.2	27.621	0	12087000000	307
g.40891	NP_001030347.1	NP_001030347.1 glycogen phosphorylase, brain form [Bos taurus]	675610000	523270000	650550000	646050000	930110000	871560000	835680000	765210000	480850000	797350000	412070000	455510000	689060000	653250000	561500000	840690000	105690000	122490000	657730000	348750000				29	29	24	40.6	40.6	32.9	98.466	0	12061000000	262
g.87792	XP_005223984.1	XP_005223984.1 PREDICTED: cytosolic non-specific dipeptidase isoform X1 [Bos taurus]	612540000	536900000	553690000	540650000	581870000	528530000	714430000	599160000	590010000	599480000	808370000	680180000	491050000	529990000	308220000	714230000	310460000	490440000	454570000	800970000				19	19	19	56.2	56.2	56.2	52.848	0	12010000000	236
g.66715	NP_001033283.1	NP_001033283.1 T-complex protein 1 subunit delta [Bos taurus]	428640000	491240000	651810000	648690000	597760000	318270000	720480000	608740000	529230000	476730000	466010000	537350000	649480000	750340000	322390000	768420000	753310000	562440000	762080000	976780000				22	22	22	45.4	45.4	45.4	62.622	0	11746000000	328
g.111087	NP_001014889.1	NP_001014889.1 proteasome activator complex subunit 2 [Bos taurus]	453410000	589790000	374490000	741050000	628380000	574280000	609260000	840090000	574140000	564140000	705760000	668120000	890600000	956130000	0	582000000	488720000	172780000	452520000	189870000				13	13	13	52.1	52.1	52.1	30.213	0	11681000000	221
g.51089	NP_001291895.1	NP_001291895.1 phosphoglucomutase-2 [Bos taurus]	674930000	898090000	718070000	776830000	758740000	474210000	747670000	603140000	335060000	388760000	566540000	888380000	794290000	768670000	237370000	382670000	522530000	201670000	386540000	176040000				23	23	1	42.8	42.8	2	67.577	0	11591000000	264
g.87234	XP_005227717.1	XP_005227717.1 PREDICTED: glucose-6-phosphate 1-dehydrogenase isoform X1 [Bos taurus]	249040000	214200000	224630000	715750000	370920000	591520000	258120000	386790000	622600000	602060000	1587000000	702000000	547900000	511100000	712540000	1010000000	578450000	74107000	838440000	353310000				22	22	22	56.3	56.3	56.3	59.381	0	11574000000	225
g.21550	XP_005222963.1	XP_005222963.1 PREDICTED: filamin-B isoform X3 [Bos taurus]	384440000	374510000	475950000	523130000	470560000	284020000	570310000	566890000	489740000	321730000	385760000	568100000	938880000	1101800000	313420000	754250000	1000900000	820460000	766030000	977570000				40	40	39	52.9	52.9	51.6	127.19	0	11253000000	465
g.115672	NP_001032538.1	NP_001032538.1 cystatin-B [Bos taurus]	486440000	1251200000	472930000	1015400000	0	445160000	1400400000	862000000	774510000	454440000	436370000	0	779730000	511700000	891130000	810050000	389510000	342650000	0	360740000				7	7	1	50	50	9.4	14.383	0	11177000000	113
g.33979	NP_001073687.1	NP_001073687.1 chloride intracellular channel protein 4 [Bos taurus]	657600000	616250000	842010000	595690000	674920000	629410000	475520000	472460000	775850000	740420000	590510000	452720000	128950000	152150000	333620000	629980000	52978000	425310000	456660000	646980000				13	13	13	67.6	67.6	67.6	28.727	0	10680000000	206
g.84076	NP_001029487.1	NP_001029487.1 adenosylhomocysteinase [Bos taurus]	386040000	307500000	246360000	688960000	426140000	523730000	321940000	439830000	528940000	513140000	576620000	403860000	760390000	323790000	173650000	986500000	1081600000	605910000	721830000	882150000				14	14	14	37.7	37.7	37.7	47.708	0	10539000000	158
g.113591	XP_005206559.1	XP_005206559.1 PREDICTED: myosin light polypeptide 6 isoform X1 [Bos taurus]	626990000	467720000	528340000	448540000	517030000	675600000	543280000	544610000	749710000	738380000	343680000	787470000	256910000	308190000	883320000	667870000	512770000	176150000	751060000	529330000				6	6	6	49	49	49	16.961	0	10426000000	110
g.16490	NP_001017934.2	NP_001017934.2 T-complex protein 1 subunit gamma [Bos taurus]	481530000	327840000	485870000	620740000	532010000	505090000	378700000	431490000	456830000	552010000	476170000	458790000	447710000	619890000	315880000	695650000	647510000	417520000	952170000	822980000				26	26	26	50.8	50.8	50.8	60.585	0	10408000000	278
g.83410	XP_002692037.1	XP_002692037.1 PREDICTED: ATP-dependent (S)-NAD(P)H-hydrate dehydratase isoform X1 [Bos taurus]	602390000	543260000	818970000	637360000	466720000	598250000	544150000	511480000	498430000	463050000	605940000	922340000	609890000	641070000	288270000	329660000	255930000	60793000	420850000	137500000				13	13	13	59.8	59.8	59.8	35.559	0	10229000000	212
g.16252	XP_002696972.1	XP_002696972.1 PREDICTED: programmed cell death 6-interacting protein isoform X2 [Bos taurus]	608910000	679550000	500350000	527000000	508070000	336980000	463920000	318300000	364000000	422770000	402580000	477910000	610860000	561230000	223920000	788060000	460620000	188490000	751310000	601980000				33	33	26	51.6	51.6	40.6	90.78	0	10155000000	313
g.50649	NP_001076900.1	NP_001076900.1 acylamino-acid-releasing enzyme [Bos taurus]	451820000	694790000	618000000	619370000	496360000	537560000	393840000	495010000	451160000	438760000	798820000	536090000	743230000	592950000	56048000	495840000	274830000	70904000	691500000	227170000				21	21	21	49.3	49.3	49.3	78.698	0	10080000000	294
g.29669	XP_002689552.1	XP_002689552.1 PREDICTED: S-methyl-5'-thioadenosine phosphorylase [Bos taurus]	354490000	572780000	483950000	410410000	427110000	416890000	409380000	526960000	376060000	459370000	709450000	670830000	563720000	589740000	0	631110000	416460000	312250000	821280000	492470000				14	14	14	60.7	60.7	60.7	33.17	0	9736800000	222
g.39958	NP_001029411.1	NP_001029411.1 T-complex protein 1 subunit beta [Bos taurus]	315280000	234710000	353690000	595300000	658410000	306750000	549140000	467390000	476960000	410960000	445240000	487330000	498470000	813270000	0	610440000	520470000	381380000	808100000	717130000				20	20	20	50.9	50.9	50.9	54.519	0	9631500000	237
g.104189	NP_776667.2	NP_776667.2 apolipoprotein A-I preproprotein [Bos taurus]	2195900000	514420000	126390000	102170000	88687000	1047900000	92663000	928540000	0	60448000	556570000	33395000	265590000	0	1072100000	358130000	1244800000	3251500000	410510000	402920000				16	16	16	55.8	55.8	55.8	30.202	0	9609900000	127
g.94960	NP_001030358.1	NP_001030358.1 prostaglandin reductase 1 [Bos taurus]	504070000	620640000	856690000	493490000	924830000	387880000	627320000	473770000	354380000	363440000	465650000	442150000	326410000	363510000	138870000	174810000	64870000	120800000	167440000	142450000				11	11	11	52.3	52.3	52.3	35.676	0	9588000000	212
g.53728	XP_005210733.1	XP_005210733.1 PREDICTED: unconventional myosin-VI isoform X2 [Bos taurus]	572180000	783620000	759520000	533090000	484860000	415440000	343240000	601980000	633220000	373280000	608280000	551690000	179280000	93418000	146560000	348370000	478550000	0	421360000	102590000				32	32	29	36.3	36.3	33.8	118.56	0	9403800000	333
g.104413	NP_001030360.2	NP_001030360.2 transaldolase [Bos taurus]	456110000	309350000	471410000	320550000	384980000	248780000	372710000	425590000	241300000	228320000	271020000	423300000	972250000	697580000	198430000	673440000	1688500000	633090000	712710000	969240000				8	8	8	23.3	23.3	23.3	38.22	0	9360900000	140
g.104074	NP_001030387.1	NP_001030387.1 proteasome subunit alpha type-1 [Bos taurus]	441940000	548580000	560200000	459950000	526310000	393730000	459080000	455020000	497620000	447040000	425570000	481070000	556620000	656920000	457130000	523810000	464310000	463640000	607160000	564040000				9	9	9	37.3	37.3	37.3	29.585	0	9357600000	150
g.64553	NP_001107664.1	NP_001107664.1 heat shock 70 kDa protein 4 [Bos taurus]	527340000	533120000	655990000	424840000	466100000	349950000	610380000	500210000	437780000	434900000	354180000	398430000	609510000	330110000	172110000	513160000	351240000	428840000	388510000	421930000				31	31	1	49.2	49.2	4	94.443	0	9161400000	293
g.101251	XP_005223736.1	XP_005223736.1 PREDICTED: N(G),N(G)-dimethylarginine dimethylaminohydrolase 2 isoform X1 [Bos taurus]	340520000	567240000	586900000	615410000	360320000	460860000	462460000	587930000	762370000	874710000	465100000	647330000	504230000	527680000	0	283150000	99456000	0	339770000	97879000				12	12	12	64.6	64.6	64.6	29.766	0	9143300000	175
g.14232	NP_001193067.1	NP_001193067.1 cytoplasmic dynein 1 heavy chain 1 [Bos taurus]	568860000	595390000	907970000	692760000	656100000	575210000	496890000	417640000	735250000	455200000	285320000	561110000	150010000	285860000	74574000	255640000	0	0	267240000	242750000				53	53	53	32.3	32.3	32.3	235.32	0	9108700000	423
g.97237	NP_788818.1	NP_788818.1 transforming protein RhoA precursor [Bos taurus]	252220000	436160000	356510000	470400000	346390000	364690000	421700000	463380000	458120000	481710000	556060000	681560000	537950000	841250000	321250000	462120000	445770000	248910000	709090000	551780000				9	9	2	50.3	50.3	18.7	21.768	0	8933800000	151
g.103901	NP_001069960.1	NP_001069960.1 dihydropteridine reductase [Bos taurus]	590750000	428860000	463690000	470710000	381310000	438410000	334950000	469440000	339650000	782340000	756070000	413190000	418240000	121340000	272860000	468300000	284860000	219460000	448760000	426170000				10	10	2	60.1	60.1	11.2	23.718	0	8894400000	117
g.72923	NP_001029216.1	NP_001029216.1 eukaryotic initiation factor 4A-II [Bos taurus]	723490000	403240000	599260000	606110000	643100000	350060000	619930000	411240000	460290000	467160000	413850000	445220000	425160000	255240000	309170000	306610000	159860000	0	423890000	157030000				18	18	10	51.8	51.8	30.5	46.402	0	8789600000	174
g.52223	NP_001180044.1	NP_001180044.1 ras-related protein Rab-6A [Bos taurus]	565840000	221690000	532480000	484200000	444570000	563590000	347370000	462000000	494770000	561510000	450920000	319750000	414210000	357580000	0	216430000	197560000	126540000	265660000	130720000				11	11	1	54.8	54.8	10.6	23.518	0	8736800000	175
g.35423	NP_001029767.2	NP_001029767.2 T-complex protein 1 subunit epsilon [Bos taurus]	377410000	253360000	396670000	440500000	367870000	291750000	433950000	394390000	402310000	441030000	385400000	391040000	427260000	435830000	274850000	588960000	477860000	392510000	557540000	543440000				18	18	18	43.8	43.8	43.8	62.279	0	8599200000	296
g.56975	NP_777218.2	NP_777218.2 14-3-3 protein gamma [Bos taurus]	387010000	642930000	781910000	490570000	493950000	493920000	486320000	0	636750000	312000000	315860000	379490000	428610000	626880000	410560000	267180000	258310000	0	672620000	0				10	3	3	52.7	15.6	15.6	31.168	0	8469200000	57
g.80686	NP_803450.2	NP_803450.2 serotransferrin precursor [Bos taurus]	3869400000	1139600000	99739000	40145000	119600000	456820000	171450000	160710000	52363000	82907000	121420000	29666000	193800000	0	432520000	0	229580000	190330000	116220000	111640000				27	27	27	49.4	49.4	49.4	76.763	0	8315100000	192
g.60029	NP_776684.1	NP_776684.1 calpain-1 catalytic subunit [Bos taurus]	246160000	334420000	405930000	476130000	337490000	103410000	315840000	367480000	548210000	199770000	323590000	631320000	408540000	669600000	0	486430000	315990000	153720000	951160000	177810000				26	26	26	47.9	47.9	47.9	82.01	0	8189600000	227
g.100225	NP_001071320.1	NP_001071320.1 Na(+)/H(+) exchange regulatory cofactor NHE-RF1 [Bos taurus]	187630000	254110000	576810000	410550000	591640000	0	433810000	229280000	473590000	222280000	566160000	533990000	806280000	654070000	357400000	388480000	303590000	131500000	513550000	347730000				5	5	5	42.4	42.4	42.4	21.889	0	8162300000	128
g.8332	XP_005222282.1	XP_005222282.1 PREDICTED: cytoplasmic dynein 1 heavy chain 1 isoform X1 [Bos taurus]	633160000	449330000	636130000	766990000	710780000	433660000	280910000	184670000	717520000	605050000	221610000	527090000	104960000	93929000	97503000	266120000	0	0	226370000	104980000				70	70	21	36.9	36.9	11.5	291.49	0	8073700000	373
g.96188	XP_005208208.1	XP_005208208.1 PREDICTED: annexin A3 isoform X1 [Bos taurus]	190600000	196710000	136260000	273420000	502070000	308920000	198510000	378370000	576440000	646110000	996640000	431850000	279500000	622990000	230860000	655840000	568520000	0	866880000	338100000				20	20	19	62.5	62.5	59.8	36.062	0	8020300000	230
g.69077	NP_001106755.1	NP_001106755.1 gelsolin isoform a precursor [Bos taurus]	0	0	0	176230000	0	0	917070000	0	312630000	312890000	0	965870000	411570000	0	0	295370000	0	0	137050000	0				29	1	1	56.5	3.4	3.4	80.64	0	7834100000	48
g.106314	XP_005213717.1	XP_005213717.1 PREDICTED: S-formylglutathione hydrolase isoform X1 [Bos taurus]	264120000	382280000	455710000	370190000	418730000	393710000	410200000	250320000	406600000	334870000	300970000	494000000	448660000	638130000	362670000	314370000	424090000	321970000	501630000	346580000				11	11	11	53.9	53.9	53.9	31.506	0	7603500000	170
g.116851	NP_001070444.2	NP_001070444.2 uteroglobin precursor [Bos taurus]	1354200000	841120000	93396000	238300000	494460000	653420000	652520000	371700000	434240000	803910000	863760000	83936000	0	0	439050000	121140000	0	0	0	0				3	3	3	30.8	30.8	30.8	9.7654	0	7598800000	59
g.3303			0	0	0	0	0	0	0	0	0	0	0	0	0	0	0	1805100000	0	11807000000	0	52225000				18	18	1	52.1	52.1	3.1	47.755	0	7591000000	76
g.115171			290880000	651200000	385880000	505320000	408020000	477300000	158870000	431400000	349880000	278770000	652350000	483990000	235040000	405540000	0	252350000	203420000	254350000	381480000	0				4	4	4	69.6	69.6	69.6	8.948	0	7581900000	94
g.113657	NP_787006.1	NP_787006.1 histidine triad nucleotide-binding protein 1 [Bos taurus]	233540000	197960000	263330000	444310000	486020000	282170000	332520000	434050000	299010000	371600000	199150000	513020000	693510000	499890000	168900000	621710000	261330000	267470000	630130000	406580000				5	5	5	60.9	60.9	60.9	16.439	0	7567300000	104
g.100971	NP_001013617.1	NP_001013617.1 transgelin-2 [Bos taurus]	382260000	426200000	271400000	560040000	223200000	223110000	526840000	250660000	229390000	249890000	192190000	475530000	393980000	332170000	93119000	554090000	278690000	384110000	494280000	444150000				12	12	12	76.4	76.4	76.4	22.425	0	7517200000	174
g.99488			0	0	0	0	0	0	0	0	0	0	0	0	0	0	272490000	0	0	0	0	0				14	1	0	71.3	4.5	0	23.972	0	7472100000	29
g.833	NP_001094643.1	NP_001094643.1 cullin-associated NEDD8-dissociated protein 1 [Bos taurus]	300250000	407910000	429170000	391060000	375780000	267400000	406220000	383840000	392660000	320960000	331890000	440560000	499590000	539170000	108710000	356620000	334590000	354310000	384700000	384240000				29	29	29	29.7	29.7	29.7	138.75	0	7461600000	284
g.79198	NP_001032554.1	NP_001032554.1 serine/threonine-protein phosphatase 2A 65 kDa regulatory subunit A alpha isoform [Bos taurus]	298450000	504080000	459130000	398710000	454860000	396310000	372940000	357040000	434480000	391630000	378190000	581120000	387670000	486400000	107430000	311540000	116870000	0	349590000	284430000				19	19	19	44	44	44	65.322	0	7412300000	221
g.109653	NP_001068924.1	NP_001068924.1 astrocytic phosphoprotein PEA-15 [Bos taurus]	383550000	680000000	601220000	491550000	370400000	449490000	332950000	503560000	429570000	354900000	404280000	529220000	349400000	391910000	0	248840000	0	0	324210000	0				6	6	6	66.9	66.9	66.9	15.04	0	7323900000	99
g.92915	NP_001095423.1	NP_001095423.1 glyoxalase domain-containing protein 4 [Bos taurus]	305970000	263860000	511900000	314360000	351340000	142700000	342460000	227740000	462990000	370700000	413000000	504450000	514280000	793480000	407020000	346590000	240840000	111610000	339950000	361690000				10	10	10	45.5	45.5	45.5	26.622	0	7204300000	135
g.6456	NP_001193443.1	NP_001193443.1 filamin-A [Bos taurus]	395370000	726490000	455390000	526410000	456110000	176320000	397200000	345970000	413580000	256050000	199850000	393830000	333330000	373900000	220940000	217740000	0	268320000	276930000	0				58	58	53	34.6	34.6	31.9	279.25	0	6925900000	415
REV__g.79985			0	0	0	0	0	0	0	0	0	0	0	0	0	0	2791600000	0	0	0	0	0		+		1	1	1	0	0	0	44.615	0.0099944	6858500000	15
g.27655	NP_001029714.1	NP_001029714.1 T-complex protein 1 subunit zeta [Bos taurus]	221230000	159020000	317330000	468450000	463880000	198860000	513200000	388980000	175650000	270010000	215900000	439370000	431630000	601920000	214190000	448110000	323700000	293900000	361670000	434090000				16	16	9	37.4	37.4	25.1	61.127	0	6774500000	146
g.70793	NP_001039636.1	NP_001039636.1 T-complex protein 1 subunit eta [Bos taurus]	217800000	218750000	277560000	379560000	343960000	209090000	516190000	303830000	293170000	204790000	253790000	385460000	366240000	532550000	0	358420000	336640000	304680000	442090000	350940000				16	16	16	42.9	42.9	42.9	59.48	0	6723100000	183
g.97195	NP_788821.1	NP_788821.1 F-actin-capping protein subunit beta [Bos taurus]	287090000	307100000	339000000	386980000	303810000	178840000	387150000	221590000	302170000	228620000	273230000	296440000	413310000	586300000	0	343340000	354960000	582290000	370300000	533840000				10	10	10	42.1	42.1	42.1	32.199	0	6530100000	132
g.108187	NP_001039427.1	NP_001039427.1 proteasome subunit alpha type-6 [Bos taurus]	355500000	160320000	257880000	277190000	312250000	302930000	232680000	300050000	378340000	426030000	390420000	274240000	277070000	343590000	230900000	501270000	346680000	331470000	491290000	478120000				12	12	10	55.3	55.3	46.7	27.399	0	6512300000	214
g.64319	NP_776740.1	NP_776740.1 fatty acid-binding protein, epidermal [Bos taurus]	123550000	323970000	382300000	65504000	526550000	324290000	1506500000	380420000	276420000	0	125830000	248940000	534670000	282470000	619560000	0	0	1768700000	99273000	179300000				6	6	6	44.8	44.8	44.8	16.975	0	6461900000	93
g.24995	XP_010805188.1	XP_010805188.1 PREDICTED: complement C3 isoform X1 [Bos taurus]	989010000	612600000	363120000	44386000	307220000	987060000	205920000	280310000	0	130920000	234440000	47250000	315250000	178280000	616380000	274810000	884560000	620150000	301350000	307180000				42	42	27	36.4	36.4	23.1	188.41	0	6421700000	267
g.53364	XP_003586638.1	XP_003586638.1 PREDICTED: gephyrin isoform X4 [Bos taurus]	149520000	219020000	298310000	294010000	322980000	304570000	356180000	400630000	372110000	285190000	357560000	343430000	444040000	460240000	238470000	412150000	467620000	300680000	408580000	282580000				25	25	25	45.1	45.1	45.1	86.82	0	6347000000	259
g.9386	NP_777241.1	NP_777241.1 phosphatidylinositol-glycan-specific phospholipase D precursor [Bos taurus]	419300000	742010000	338250000	132340000	250690000	668360000	361810000	231170000	269220000	182530000	447430000	216280000	235580000	219770000	1189900000	628430000	0	0	163110000	167680000				21	6	4	47.8	13	6.5	85.27	0	6338700000	92
g.109596	NP_776858.1	NP_776858.1 peroxiredoxin-4 precursor [Bos taurus]	0	676940000	608520000	0	365540000	0	586630000	0	0	0	0	0	0	0	0	0	0	0	0	0				3	2	2	11.8	8.8	8.8	30.587	0	6329200000	41
g.84445	NP_776409.1	NP_776409.1 alpha-2-HS-glycoprotein precursor [Bos taurus]	617390000	619060000	349600000	54224000	147970000	588830000	118940000	452890000	0	237220000	258320000	72348000	426170000	0	383890000	94954000	1173700000	1921900000	130780000	587030000				7	7	7	28.7	28.7	28.7	38.112	0	6311600000	119
g.72770	NP_001029553.1	NP_001029553.1 proteasome subunit alpha type-4 [Bos taurus]	258540000	179250000	214300000	435170000	261960000	216760000	192350000	339730000	272630000	468160000	360040000	306030000	260930000	321280000	0	462650000	403830000	265270000	460340000	529110000				10	10	10	59.8	59.8	59.8	29.483	0	6219500000	139
g.105009	XP_005203665.1	XP_005203665.1 PREDICTED: farnesyl pyrophosphate synthase isoform X2 [Bos taurus]	186120000	0	304280000	375240000	0	0	270390000	215440000	349770000	350690000	488000000	476120000	287500000	423910000	0	564970000	293410000	374750000	518210000	282690000				5	5	4	20.1	20.1	17.3	40.569	0	6207200000	77
g.13649	NP_001029729.1	NP_001029729.1 NSFL1 cofactor p47 [Bos taurus]	236550000	284730000	406100000	400030000	371040000	229340000	374260000	275030000	403790000	202860000	297250000	486000000	233710000	373420000	102630000	296380000	178190000	136130000	368470000	306670000				14	14	14	46.5	46.5	46.5	41.773	0	6191000000	240
g.99357	NP_001069017.1	NP_001069017.1 acetyl-CoA acetyltransferase, cytosolic [Bos taurus]	200630000	310720000	306650000	504750000	297300000	0	206490000	227330000	319940000	314150000	641350000	313780000	402950000	473550000	0	407600000	145510000	0	389870000	289380000				8	8	8	30.6	30.6	30.6	41.719	0	6149400000	95
g.117120	XP_015331087.1	XP_015331087.1 PREDICTED: Ig heavy chain Mem5-like [Bos taurus]	1502300000	469960000	147690000	0	185640000	1195000000	69395000	328400000	0	0	0	0	0	0	0	214410000	960190000	772870000	219770000	181620000				5	5	3	51.3	51.3	23.9	11.995	0	6071100000	77
g.62477	NP_001029871.1	NP_001029871.1 proliferation-associated protein 2G4 [Bos taurus]	405130000	391170000	599560000	439400000	391470000	104440000	388360000	278470000	371570000	373140000	168350000	508270000	245550000	91041000	0	77379000	112730000	130390000	127770000	149570000				13	13	13	42.1	42.1	42.1	43.716	0	5991400000	142
g.92057	NP_001015566.1	NP_001015566.1 proteasome subunit alpha type-5 [Bos taurus]	334750000	108720000	204710000	340660000	265250000	285920000	221450000	272940000	235040000	404430000	326820000	201180000	271770000	267350000	245950000	382840000	285700000	270260000	375950000	363780000				10	10	6	51.9	51.9	28.6	26.411	0	5953100000	158
g.85084	NP_786996.1	NP_786996.1 receptor of activated protein C kinase 1 [Bos taurus]	239000000	178290000	398270000	332430000	417660000	197290000	402280000	247370000	372850000	229040000	138650000	461130000	327800000	278750000	157190000	186910000	396420000	457620000	234910000	316530000				14	14	8	61.8	61.8	35.6	35.076	0	5871000000	142
g.52561	XP_002697393.2	XP_002697393.2 PREDICTED: valine--tRNA ligase [Bos taurus]	219720000	228350000	401760000	360220000	329370000	224590000	242090000	317190000	323320000	248860000	331220000	388330000	298510000	486530000	63821000	139100000	134150000	74877000	343090000	106500000				24	24	24	34.8	34.8	34.8	122.47	0	5854600000	237
g.54258	XP_005209909.1	XP_005209909.1 PREDICTED: cytoplasmic aconitate hydratase isoform X1 [Bos taurus]	281310000	265640000	306670000	288140000	262340000	337810000	391960000	424110000	238940000	224410000	236700000	410730000	184470000	311050000	0	336440000	177990000	389350000	273250000	435210000				23	23	23	33.9	33.9	33.9	101.34	0	5799900000	237
g.5076	XP_005212690.1	XP_005212690.1 PREDICTED: spectrin beta chain, non-erythrocytic 1 isoform X2 [Bos taurus]	669580000	34947000	233800000	304540000	264960000	50947000	339120000	441710000	198990000	208090000	158040000	186320000	353220000	209090000	0	420220000	1351800000	0	283720000	272780000				60	60	43	36	36	25.7	272.76	0	5782600000	349
g.45494	NP_001094683.1	NP_001094683.1 isochorismatase domain-containing protein 1 [Bos taurus]	463060000	391910000	570510000	387790000	338590000	405880000	340210000	267260000	187290000	344170000	297970000	239810000	365970000	188620000	0	157290000	116850000	0	136740000	52026000				7	7	7	39.1	39.1	39.1	27.84	0	5762400000	125
g.115009	NP_001032538.1	NP_001032538.1 cystatin-B [Bos taurus]	696070000	0	0	181690000	472520000	485860000	790100000	613400000	0	0	308620000	0	0	0	0	0	0	0	354330000	0				7	1	0	65.3	12.2	0	11.155	0	5692700000	44
g.87453	NP_803474.1	NP_803474.1 uridine 5'-monophosphate synthase [Bos taurus]	194960000	36498000	139120000	478300000	292870000	264350000	224530000	382610000	270390000	364000000	409780000	374360000	201570000	537470000	143000000	335020000	179580000	0	330200000	329730000				20	20	16	49.8	49.8	36.9	52.202	0	5653000000	192
g.95181	NP_001030415.1	NP_001030415.1 hsp90 co-chaperone Cdc37 [Bos taurus]	239810000	348900000	243040000	295800000	296220000	304340000	357010000	324110000	366730000	231320000	300570000	395340000	372490000	284770000	0	230420000	129320000	229720000	231200000	315960000				10	10	10	31.3	31.3	31.3	44.632	0	5591000000	138
g.55054	NP_001076946.1	NP_001076946.1 C-1-tetrahydrofolate synthase, cytoplasmic [Bos taurus]	394170000	465380000	487600000	370480000	345580000	384440000	327730000	387300000	224730000	292350000	215890000	284030000	110380000	227770000	185090000	103060000	0	30075000	186070000	228560000				22	22	22	27.8	27.8	27.8	105.44	0	5554200000	186
g.20064	XP_010815961.1	XP_010815961.1 PREDICTED: microtubule-associated protein 4 isoform X10 [Bos taurus]	181630000	304160000	361950000	442730000	246250000	140880000	385950000	257060000	252600000	303470000	135210000	399200000	429570000	375850000	192970000	149080000	98524000	186970000	155060000	127790000				25	25	25	36.4	36.4	36.4	119.71	0	5488800000	185
g.101749	NP_001069075.1	NP_001069075.1 nuclear migration protein nudC [Bos taurus]	141810000	272780000	349020000	225400000	228280000	283540000	336790000	264270000	275020000	168910000	221150000	271670000	295340000	397560000	406230000	324990000	206660000	151670000	252220000	272330000				11	11	1	35.3	35.3	3.8	42.166	0	5359300000	91
g.112038	NP_001029219.1	NP_001029219.1 40S ribosomal protein S3 [Bos taurus]	310580000	139180000	418590000	377290000	329260000	179970000	402610000	216470000	275120000	403630000	105280000	238190000	222630000	91597000	0	191730000	420510000	434310000	96855000	315120000				12	12	12	58.3	58.3	58.3	27.576	0	5344700000	117
g.13450	XP_005202754.1	XP_005202754.1 PREDICTED: isocitrate dehydrogenase [NADP] cytoplasmic isoform X1 [Bos taurus]	0	318970000	0	0	0	0	0	0	0	0	0	0	0	0	0	0	0	0	0	0				5	2	2	61.5	12.5	12.5	10.56	0	5254200000	48
g.98666	NP_001069471.1	NP_001069471.1 sepiapterin reductase [Bos taurus]	181930000	283450000	219540000	333940000	283440000	344210000	356090000	168740000	344540000	715920000	134170000	300280000	307180000	226480000	116830000	176270000	126410000	0	246680000	168960000				15	15	15	63.1	63.1	63.1	30.631	0	5251400000	156
g.39698	NP_776651.1	NP_776651.1 actin-related protein 3 [Bos taurus]	231230000	155810000	214810000	288860000	281250000	215540000	283190000	221330000	212960000	189120000	249230000	201980000	219520000	448280000	220690000	317760000	267920000	451850000	354280000	368680000				18	18	15	52.6	52.6	45.9	47.371	0	5193100000	223
g.111613	NP_991387.2	NP_991387.2 nucleoside diphosphate kinase A 1 [Bos taurus]	162930000	235140000	381880000	192530000	237670000	195510000	125810000	167530000	356750000	190720000	185720000	363820000	187460000	246290000	0	169780000	0	0	248750000	0				10	5	5	50.7	32	32	22.701	0	5189700000	87
g.31718	XP_005211714.1	XP_005211714.1 PREDICTED: glycogen phosphorylase, liver form isoform X1 [Bos taurus]	491220000	266890000	200540000	364300000	343760000	176380000	324930000	99110000	222060000	213520000	167720000	269870000	309370000	240910000	144930000	382390000	98302000	0	320640000	124310000				27	24	24	38.4	33.4	33.4	95.759	0	5179200000	198
g.76570	NP_001076949.1	NP_001076949.1 F-actin-capping protein subunit alpha-1 [Bos taurus]	220690000	271960000	320870000	262550000	220220000	164840000	276230000	212390000	256730000	149180000	175910000	239990000	314000000	347990000	162420000	249920000	266670000	358420000	345710000	301430000				9	8	8	54.1	50.7	50.7	33.807	0	5146000000	174
g.61974	XP_015316025.1	XP_015316025.1 PREDICTED: stathmin isoform X1 [Bos taurus]	357810000	686330000	598970000	468900000	349220000	180000000	158120000	225490000	217960000	234960000	328080000	117470000	232290000	0	299960000	116210000	0	0	86231000	0				5	5	4	54.4	54.4	43	8.9603	0	5096000000	67
g.76951	NP_001071354.1	NP_001071354.1 thioredoxin-like protein 1 [Bos taurus]	260780000	337850000	329310000	296890000	257890000	258880000	372480000	303350000	342150000	207370000	251110000	287930000	189880000	231870000	0	257680000	77563000	146260000	343390000	203660000				10	10	10	38.8	38.8	38.8	32.281	0	5073600000	136
g.7596	XP_010808760.2	XP_010808760.2 PREDICTED: spectrin alpha chain, non-erythrocytic 1 isoform X5 [Bos taurus]	636300000	44060000	200350000	280190000	346590000	40533000	324180000	419090000	118360000	228900000	122010000	129790000	354190000	177800000	0	276310000	1321100000	46313000	152230000	45463000				72	72	1	41.7	41.7	0.7	286.46	0	5052400000	291
g.84381	XP_015313738.1	XP_015313738.1 PREDICTED: phospholipase A2 inhibitor and Ly6/PLAUR domain-containing protein isoform X1 [Bos taurus]	70912000	466130000	172840000	0	0	0	132290000	0	0	0	52367000	0	0	0	0	2521400000	0	643630000	377130000	1084200000				6	6	0	32.5	32.5	0	21.863	0	5050600000	68
g.81270	NP_001029380.1	NP_001029380.1 ribonuclease UK114 [Bos taurus]	364790000	169770000	226610000	315850000	272530000	283590000	261360000	175130000	173340000	376050000	366390000	316680000	261690000	265650000	0	169830000	145480000	168590000	195670000	222720000				7	7	7	81	81	81	14.357	0	5044500000	122
g.112667	NP_776676.1	NP_776676.1 flavin reductase (NADPH) [Bos taurus]	169560000	280580000	279130000	123940000	400560000	216220000	377360000	163490000	354830000	340990000	162340000	273180000	103850000	322940000	248370000	299650000	71028000	268020000	325600000	254540000				8	8	4	44.8	44.8	24.8	24.828	0	4986500000	108
g.113329	NP_001029443.1	NP_001029443.1 actin-related protein 2/3 complex subunit 3 [Bos taurus]	84194000	157630000	198640000	341550000	282110000	0	0	0	0	136770000	277470000	0	0	0	0	0	0	0	0	166220000				2	2	2	11.9	11.9	11.9	22.927	0	4951700000	32
g.12780	XP_010819339.1	XP_010819339.1 PREDICTED: neuroblast differentiation-associated protein AHNAK isoform X1 [Bos taurus]	212020000	241490000	231380000	146360000	213790000	157880000	450470000	373660000	260550000	170140000	155940000	249030000	630380000	625400000	0	174110000	493470000	0	300360000	126150000				44	7	0	43.5	6.6	0	203.4	0	4881400000	67
g.117611	NP_001030396.1	NP_001030396.1 ribonuclease inhibitor [Bos taurus]	166160000	130610000	225730000	172000000	82422000	0	164360000	192820000	150040000	208190000	283570000	301240000	240550000	212880000	269690000	576000000	214720000	568740000	522830000	493510000				4	4	4	84.6	84.6	84.6	7.3493	0	4850300000	90
g.48612	NP_001029407.1	NP_001029407.1 proteasome subunit alpha type-3 [Bos taurus]	262680000	110930000	212570000	272510000	243820000	225290000	193200000	223120000	297210000	367420000	320110000	118930000	174430000	219060000	211870000	320010000	321330000	159450000	352070000	411600000				7	7	5	37.6	37.6	28.5	24.418	0	4814100000	97
g.3438	NP_776448.1	NP_776448.1 clathrin heavy chain 1 [Bos taurus]	253270000	71384000	252800000	285980000	192260000	43161000	178690000	304520000	180450000	155300000	144690000	196730000	218430000	242480000	59385000	524700000	362910000	391980000	315040000	572130000				40	40	40	35.3	35.3	35.3	188.6	0	4796100000	259
g.116686	NP_001094709.1	NP_001094709.1 gastrin-releasing peptide precursor [Bos taurus]	188360000	1323100000	246670000	79380000	109970000	153380000	38224000	0	189270000	153830000	249890000	141060000	103090000	108560000	1585400000	1006200000	0	0	103200000	0				5	5	5	59.6	59.6	59.6	11.478	0	4795300000	72
g.73068	XP_010805730.1	XP_010805730.1 PREDICTED: annexin A6 isoform X2 [Bos taurus]	274980000	338970000	1103200000	102820000	49845000	443200000	338240000	73274000	204310000	128080000	303700000	428200000	88716000	201420000	0	114390000	0	0	21649000	0				26	26	0	45.3	45.3	0	80.618	0	4780700000	178
g.22186	NP_001179294.1	NP_001179294.1 kinesin-1 heavy chain [Bos taurus]	332120000	184060000	441650000	334430000	428920000	490990000	196990000	302420000	470170000	224680000	245080000	212700000	0	118080000	123700000	180240000	0	38661000	215140000	70312000				29	29	8	39.6	39.6	12.3	108.35	0	4779000000	231
g.110230	XP_005218370.2	XP_005218370.2 PREDICTED: ran-specific GTPase-activating protein [Bos taurus]	251280000	377970000	298230000	248590000	222850000	331920000	322410000	209110000	232950000	252310000	300770000	379230000	0	262160000	368670000	188380000	0	0	260310000	0				7	7	7	54.1	54.1	54.1	23.751	0	4776000000	110
g.116751	NP_777213.1	NP_777213.1 60S acidic ribosomal protein P2 [Bos taurus]	307260000	156480000	339970000	297140000	354330000	174280000	184330000	204540000	209260000	373290000	104290000	279090000	225950000	0	0	324730000	251320000	373650000	147480000	268130000				5	5	5	51.9	51.9	51.9	15.789	0	4747900000	83
g.95983	XP_005222400.2	XP_005222400.2 PREDICTED: Ig heavy chain Mem5-like, partial [Bos taurus]	514870000	163560000	0	95613000	0	1377000000	0	0	81894000	0	0	0	80288000	0	0	202130000	0	0	224600000	0				11	2	2	24.1	5.2	5.2	51.759	0	4653400000	37
g.64361	XP_010806399.1	XP_010806399.1 PREDICTED: heterogeneous nuclear ribonucleoprotein K isoform X2 [Bos taurus]	216160000	157730000	185380000	185080000	164600000	139680000	224390000	235650000	202110000	136180000	122130000	237810000	105830000	140320000	0	340400000	291900000	511470000	521500000	902780000				12	12	0	32.6	32.6	0	50.967	0	4560300000	105
g.46306	NP_001095811.1	NP_001095811.1 galectin-3 [Bos taurus]	222250000	166310000	152110000	183180000	104950000	0	251790000	0	171790000	154420000	0	253370000	198580000	236150000	0	447100000	689690000	505700000	543320000	523730000				11	11	11	48.8	48.8	48.8	22.989	0	4530400000	93
g.5774	XP_005221054.1	XP_005221054.1 PREDICTED: fatty acid synthase isoform X1 [Bos taurus]	158420000	130950000	123040000	202290000	67779000	271310000	181370000	29089000	248470000	95974000	203480000	97974000	0	0	149550000	311980000	0	1440400000	253360000	1728800000				39	39	39	28.8	28.8	28.8	224.94	0	4476500000	223
g.31277	XP_005208228.1	XP_005208228.1 PREDICTED: heterogeneous nuclear ribonucleoprotein D0 isoform X3 [Bos taurus]	153530000	149190000	246250000	127050000	0	103350000	255190000	0	0	135760000	52948000	193980000	331970000	141200000	125360000	224270000	536650000	398470000	140680000	451370000				2	2	2	15.5	15.5	15.5	17.736	0	4475000000	64
g.99858	NP_001015565.1	NP_001015565.1 poly(rC)-binding protein 1 [Bos taurus]	210950000	162790000	181190000	160270000	203680000	93304000	333050000	182930000	175160000	175130000	104720000	235140000	206360000	116060000	0	390620000	373840000	411100000	347850000	605470000				10	10	8	52.1	52.1	43.4	37.366	0	4471400000	109
g.115880	NP_001020488.1	NP_001020488.1 40S ribosomal protein S8 [Bos taurus]	263660000	112390000	430340000	286650000	270020000	194920000	235830000	164950000	147610000	416000000	49148000	211510000	154060000	0	189420000	267050000	404060000	256920000	127650000	328060000				7	7	4	44.7	44.7	30.7	20.909	0	4414500000	107
g.102356	NP_001039876.1	NP_001039876.1 keratin, type II cytoskeletal 7 [Bos taurus]	798410000	0	0	0	61267000	0	91966000	234000000	0	128870000	0	44667000	90257000	48654000	0	542700000	1040700000	841140000	409530000	534700000				19	17	1	47.5	43.3	2.9	43.067	0	4375900000	98
g.24595	XP_005224976.1	XP_005224976.1 PREDICTED: mitogen-activated protein kinase 3 isoform X1 [Bos taurus]	310560000	259910000	274170000	264060000	223160000	324240000	0	322580000	248490000	356570000	185470000	83327000	148920000	265610000	0	180240000	0	0	154340000	172330000				14	14	10	45.6	45.6	33.8	42.557	0	4374800000	105
g.37836	NP_001069726.1	NP_001069726.1 ubiquitin-conjugating enzyme E2 N [Bos taurus]	170160000	160950000	139890000	237340000	209060000	216540000	309080000	203210000	244370000	236240000	208890000	315150000	281270000	265460000	0	267640000	0	126000000	315120000	360040000				4	4	4	36.8	36.8	36.8	17.138	0	4320500000	80
g.17548	XP_010802193.1	XP_010802193.1 PREDICTED: leucine-rich repeat flightless-interacting protein 1 isoform X31 [Bos taurus]	151590000	181910000	197780000	218040000	235060000	107780000	286190000	257500000	269750000	127610000	156510000	286910000	313250000	352110000	0	202960000	259280000	248440000	304060000	132810000				24	24	24	57.7	57.7	57.7	81.17	0	4211400000	229
g.94950	NP_001033208.1	NP_001033208.1 GMP reductase 2 [Bos taurus]	286750000	219700000	243780000	297580000	275790000	409410000	174710000	158320000	243320000	282910000	209990000	352090000	121720000	239470000	0	82732000	123120000	0	223260000	0				8	8	8	36.2	36.2	36.2	38.003	0	4182800000	87
g.108859	XP_015314492.1	XP_015314492.1 PREDICTED: small ubiquitin-related modifier 2 [Bos taurus]	0	0	0	0	0	0	0	0	0	0	0	0	0	0	150460000	0	0	0	0	0				1	1	1	9.8	9.8	9.8	14.005	0	4178100000	27
g.97870	NP_001073117.1	NP_001073117.1 cysteine-rich protein 2 [Bos taurus]	177720000	215090000	235070000	180050000	466470000	108800000	431670000	116970000	248310000	191870000	82062000	203380000	253280000	527420000	0	109030000	108670000	74796000	222050000	61769000				9	9	9	46.9	46.9	46.9	24.399	0	4161900000	120
g.106363	XP_005222427.1	XP_005222427.1 PREDICTED: 40S ribosomal protein SA isoform X1 [Bos taurus]	248080000	66913000	220630000	241950000	180190000	165820000	154600000	188320000	223710000	300570000	228900000	244220000	165440000	125610000	188550000	177050000	253650000	236710000	158720000	270790000				10	10	10	43.9	43.9	43.9	31.97	0	4151800000	123
g.112585	NP_001014936.1	NP_001014936.1 elongation factor 1-beta [Bos taurus]	148500000	171040000	156140000	222910000	167240000	294310000	155800000	285160000	233700000	442720000	257380000	206620000	171200000	207410000	0	272290000	204730000	0	178120000	0				8	6	1	53.4	48.6	5.9	27.806	0	4145300000	119
g.113131	NP_776501.1	NP_776501.1 glutathione peroxidase 1 [Bos taurus]	198900000	292920000	231980000	227030000	137440000	584480000	293170000	291120000	327350000	105940000	212930000	269530000	390520000	220190000	0	225270000	0	0	0	0				9	9	9	78.5	78.5	78.5	16.287	0	4095700000	60
g.52290	NP_001039933.1	NP_001039933.1 protein kinase C and casein kinase substrate in neurons protein 2 [Bos taurus]	102790000	178080000	287640000	196270000	231450000	155470000	250360000	211830000	282770000	117270000	194590000	364760000	269160000	420860000	130360000	173630000	153230000	69596000	293290000	0				14	14	14	38.5	38.5	38.5	55.903	0	4093200000	114
g.111200	NP_001077233.1	NP_001077233.1 myosin regulatory light chain 12B [Bos taurus]	224490000	326200000	298090000	103960000	143890000	324550000	375220000	243880000	223210000	296300000	0	231510000	223280000	123080000	332090000	282590000	237110000	0	0	189840000				10	10	8	63.2	63.2	52	19.692	0	4076700000	80
g.99545	NP_001029885.1	NP_001029885.1 actin-related protein 2/3 complex subunit 2 [Bos taurus]	121980000	174520000	138020000	191960000	203880000	129920000	213700000	0	240430000	115980000	240650000	233600000	208000000	263090000	0	259170000	271900000	304810000	416240000	369880000				12	12	12	43.7	43.7	43.7	34.349	0	4030100000	98
g.108759	NP_001029891.1	NP_001029891.1 ubiquitin thioesterase OTUB1 [Bos taurus]	193350000	269020000	302630000	259090000	230190000	199950000	224420000	118840000	265630000	219600000	213430000	193680000	141000000	154660000	0	234820000	0	112640000	241800000	206210000				9	9	7	45.5	45.5	35.8	32.198	0	4023700000	135
g.92860	NP_789828.2	NP_789828.2 alkaline phosphatase, tissue-nonspecific isozyme precursor [Bos taurus]	192500000	761150000	257910000	135360000	27924000	137020000	70692000	84491000	118040000	221110000	165310000	109380000	149930000	125530000	0	368200000	0	0	549020000	323300000				13	13	13	39.6	39.6	39.6	55.57	0	4014900000	158
g.82192	NP_001032713.1	NP_001032713.1 nuclear transport factor 2 [Bos taurus]	169480000	164640000	193230000	184270000	216920000	174360000	233980000	203280000	221720000	209010000	229700000	266610000	274280000	225200000	0	182980000	111590000	0	192140000	0				8	8	8	94.5	94.5	94.5	14.478	0	3969400000	66
g.111710	NP_001033628.1	NP_001033628.1 proteasome subunit beta type-1 precursor [Bos taurus]	262480000	265100000	0	281830000	179170000	104710000	133230000	171670000	235030000	263270000	215540000	163420000	141570000	229850000	0	317840000	216640000	169240000	284600000	252260000				10	10	6	57.9	57.9	40.1	26.383	0	3960400000	103
g.62146	XP_005224985.1	XP_005224985.1 PREDICTED: eukaryotic translation initiation factor 3 subunit C isoform X1 [Bos taurus]	181420000	124370000	205920000	244090000	252300000	170940000	282590000	250920000	293930000	198850000	216250000	296710000	171310000	178310000	0	142210000	31591000	0	198130000	158350000				21	21	21	26.5	26.5	26.5	105.38	0	3905100000	182
g.100090	NP_001071562.1	NP_001071562.1 ubiquitin-conjugating enzyme E2 L3 [Bos taurus]	112300000	175200000	161670000	167240000	199490000	157230000	219500000	167510000	161940000	127920000	148870000	320580000	261120000	291210000	0	223790000	158250000	234490000	250000000	276990000				7	7	7	62.4	62.4	62.4	18.217	0	3881000000	154
g.108924	NP_001179885.1	NP_001179885.1 guanosine-3',5'-bis(diphosphate) 3'-pyrophosphohydrolase MESH1 [Bos taurus]	121420000	180500000	201500000	176890000	150840000	88063000	122770000	189410000	578830000	111520000	88317000	438900000	357000000	130980000	0	236750000	0	0	213490000	122580000				10	10	10	44	44	44	20.688	0	3879300000	145
g.5475	XP_005216292.1	XP_005216292.1 PREDICTED: beta-arrestin-1 isoform X3 [Bos taurus]	124470000	193610000	230780000	234510000	234010000	197950000	238780000	176950000	301660000	182690000	207390000	231070000	291050000	331920000	0	151330000	0	0	265760000	63019000				11	11	11	38	38	38	48.036	0	3829600000	112
g.83436	NP_001030361.1	NP_001030361.1 mannose-6-phosphate isomerase [Bos taurus]	194520000	217740000	188470000	235830000	180020000	218500000	205500000	185560000	243830000	220110000	217620000	326600000	259280000	241230000	0	102010000	53664000	43542000	132630000	0				12	12	12	39	39	39	48.137	0	3817600000	167
g.100185	NP_776686.1	NP_776686.1 calpain small subunit 1 [Bos taurus]	139850000	215030000	224840000	231380000	197930000	142390000	175940000	197520000	160180000	106180000	165120000	213310000	160440000	299660000	102620000	131370000	168030000	54526000	356580000	126950000				9	9	9	62.5	62.5	62.5	27.956	0	3815400000	128
g.75031	NP_001030457.1	NP_001030457.1 vitamin D-binding protein precursor [Bos taurus]	683890000	547700000	145540000	53052000	0	277970000	152510000	413350000	0	69543000	0	59086000	285510000	0	194980000	81339000	716970000	1034100000	143970000	141060000				12	12	12	37.1	37.1	37.1	53.285	0	3808100000	80
g.66499	NP_001095683.1	NP_001095683.1 actin-related protein 2 [Bos taurus]	201420000	0	131160000	174420000	230470000	122210000	0	0	250800000	198100000	219770000	120790000	176500000	210810000	60772000	332280000	290020000	315220000	394510000	533970000				9	9	9	29.7	29.7	29.7	44.76	0	3798600000	101
g.22159	NP_777088.1	NP_777088.1 platelet-activating factor acetylhydrolase IB subunit alpha [Bos taurus]	206080000	198960000	319460000	289370000	353380000	175600000	255390000	146690000	257460000	183480000	111460000	246880000	128910000	129360000	0	113540000	0	0	158660000	81212000				14	14	14	45.9	45.9	45.9	46.67	0	3784800000	118
g.110465	NP_001093832.1	NP_001093832.1 stefin-C [Bos taurus]	392800000	0	397800000	0	464360000	0	0	142710000	0	361750000	874340000	216990000	0	0	0	0	0	0	221310000	0				6	1	1	67.7	33.9	33.9	7.3203	0	3780500000	29
g.83646			162340000	0	138380000	314880000	200790000	0	229910000	134270000	0	180180000	192210000	261710000	224670000	272530000	0	189510000	212080000	0	331150000	341630000				8	8	2	40.9	40.9	12.2	26.376	0	3731100000	61
g.71366	XP_005209403.1	XP_005209403.1 PREDICTED: transcription factor 7 isoform X1 [Bos taurus]	0	0	0	0	0	0	0	0	0	0	0	0	0	0	709390000	0	0	0	0	0				1	1	1	2.2	2.2	2.2	49.036	0	3702300000	45
g.110489	NP_001029685.1	NP_001029685.1 carbonyl reductase [NADPH] 1 [Bos taurus]	299490000	193340000	200630000	250380000	186760000	375850000	153630000	252050000	172160000	189950000	184050000	251240000	0	97599000	203600000	143140000	0	0	195670000	0				8	8	8	44	44	44	24.954	0	3694400000	116
g.69214	NP_776643.1	NP_776643.1 tryptophan--tRNA ligase, cytoplasmic [Bos taurus]	292060000	213370000	178660000	223780000	187650000	208200000	115980000	145750000	143260000	244220000	236460000	102940000	167810000	93819000	0	181570000	0	109720000	92560000	127380000				14	14	1	41.7	41.7	3.3	58.767	0	3660100000	142
g.108513	NP_001073823.1	NP_001073823.1 glutathione S-transferase mu 1 [Bos taurus]	113970000	279990000	202790000	144430000	228240000	261920000	286960000	291050000	159080000	128930000	279670000	206900000	343970000	380580000	0	194290000	0	0	0	0				9	5	5	46.8	31.2	31.2	25.679	0	3656000000	71
g.26910	NP_001069351.1	NP_001069351.1 cytoplasmic dynein 1 intermediate chain 2 [Bos taurus]	190540000	319650000	407870000	268340000	275070000	254260000	205300000	208840000	220100000	141690000	228880000	270520000	141100000	0	0	126240000	0	0	90043000	65573000				11	11	11	32.1	32.1	32.1	70.667	0	3648100000	92
g.93592	NP_001039531.1	NP_001039531.1 histidine--tRNA ligase, cytoplasmic [Bos taurus]	144700000	177920000	272980000	205890000	170320000	177340000	149010000	161580000	248860000	135080000	173060000	243480000	98422000	134570000	108850000	181640000	58041000	98263000	244420000	173220000				15	15	15	41.4	41.4	41.4	49.509	0	3636700000	147
g.72826	NP_001029597.1	NP_001029597.1 leucine zipper transcription factor-like protein 1 [Bos taurus]	172410000	210460000	238870000	184380000	253860000	153130000	283850000	179970000	226910000	119710000	178550000	235440000	167070000	168360000	302700000	119690000	83091000	0	266280000	89273000				9	9	9	38.8	38.8	38.8	34.608	0	3630900000	102
g.108284	XP_005218783.1	XP_005218783.1 PREDICTED: tubulin polymerization-promoting protein family member 3 isoform X1 [Bos taurus]	0	207190000	318430000	66236000	271070000	246430000	1019200000	309710000	146580000	0	0	208890000	375820000	182590000	252060000	0	77463000	0	174350000	0				10	10	10	47.7	47.7	47.7	18.942	0	3628800000	74
g.72406	NP_001040014.1	NP_001040014.1 tubulin beta-5 chain [Bos taurus]	172320000	139370000	141400000	336220000	176450000	179140000	195130000	110900000	176400000	186060000	86312000	335160000	194480000	112640000	133200000	146770000	86533000	155450000	145860000	0				20	5	4	66.4	19.4	16	49.67	0	3589800000	100
g.73099	NP_001039638.1	NP_001039638.1 serine/threonine-protein phosphatase 2A activator [Bos taurus]	160100000	287690000	245400000	161430000	173450000	213760000	220130000	0	231200000	166720000	178800000	212170000	243990000	314390000	0	182880000	118020000	0	188110000	0				10	10	10	46.3	46.3	46.3	36.875	0	3587000000	80
g.113669	NP_001035592.1	NP_001035592.1 alpha-1-acid glycoprotein precursor [Bos taurus]	1596100000	151140000	108910000	0	0	0	201830000	0	0	0	0	0	0	0	0	0	0	434140000	136630000	0				8	8	8	36.4	36.4	36.4	23.862	0	3495600000	47
g.53509	NP_001029542.1	NP_001029542.1 threonine--tRNA ligase, cytoplasmic [Bos taurus]	205250000	73928000	134560000	237130000	147600000	179690000	161650000	132380000	230270000	242260000	206740000	178560000	216390000	73232000	108110000	193030000	60615000	49928000	187250000	176690000				21	21	19	38.5	38.5	34.4	83.45	0	3491200000	183
g.44314	NP_001030257.1	NP_001030257.1 aspartate--tRNA ligase, cytoplasmic [Bos taurus]	186500000	127000000	199130000	234480000	185060000	155490000	207800000	99220000	181640000	175020000	132900000	140940000	47328000	88694000	98062000	246430000	23836000	67107000	446470000	320180000				20	20	20	47.1	47.1	47.1	57.037	0	3481200000	147
g.27791	NP_001230249.1	NP_001230249.1 bifunctional glutamate/proline--tRNA ligase [Bos taurus]	174020000	178900000	170130000	202370000	241630000	195610000	259750000	212540000	194410000	151090000	108780000	149210000	170500000	222070000	0	173370000	140440000	56556000	215310000	209150000				23	23	23	21.1	21.1	21.1	170.25	0	3455000000	187
g.67751	NP_001029438.1	NP_001029438.1 proteasome subunit beta type-4 precursor [Bos taurus]	113240000	120410000	212580000	191050000	150820000	142960000	175250000	203740000	211030000	181180000	136580000	213000000	242970000	253470000	0	171290000	157850000	0	190790000	0				6	6	6	37.9	37.9	37.9	28.973	0	3448100000	67
g.111634	NP_001069380.1	NP_001069380.1 14-3-3 protein sigma [Bos taurus]	133800000	186380000	135280000	187170000	117330000	158380000	137100000	157900000	0	134380000	187130000	320650000	162540000	236510000	0	225970000	0	257780000	364180000	241000000				9	7	7	38.4	32	32	31.504	0	3426500000	93
g.20858	NP_001029214.1	NP_001029214.1 ubiquitin-conjugating enzyme E2 variant 2 [Bos taurus]	184010000	187530000	203390000	153910000	150440000	184770000	0	0	199080000	165590000	171830000	247020000	295030000	199510000	0	104320000	0	0	223130000	0				4	4	2	25.3	25.3	14	17.017	0	3414900000	54
g.70772	NP_001068616.1	NP_001068616.1 78 kDa glucose-regulated protein precursor [Bos taurus]	18458000	115180000	0	0	0	0	0	0	0	0	0	0	0	0	0	1048200000	2071300000	957870000	110670000	496700000				24	22	10	42.9	41.2	18.9	72.426	0	3382700000	93
g.87342	NP_001030383.1	NP_001030383.1 60S ribosomal protein L5 [Bos taurus]	158280000	85975000	259540000	213900000	244170000	0	152190000	178150000	220180000	193910000	146840000	280390000	137110000	0	0	79689000	220560000	230300000	0	196530000				7	7	7	24	24	24	36.583	0	3381900000	70
g.83032	XP_015314098.1	XP_015314098.1 PREDICTED: eukaryotic translation initiation factor 5A-1 isoform X1 [Bos taurus]	212800000	177830000	89547000	206100000	226970000	137960000	244910000	174330000	161460000	132110000	145890000	214010000	124650000	155160000	0	147900000	119270000	121660000	167440000	237280000				6	6	6	42.9	42.9	42.9	16.832	0	3318500000	114
g.112354	NP_001029541.1	NP_001029541.1 proteasome subunit beta type-6 precursor [Bos taurus]	220710000	97598000	162050000	140930000	154110000	0	187010000	0	0	0	258280000	206270000	0	217440000	220970000	256660000	352720000	120970000	289510000	0				4	4	4	28.5	28.5	28.5	26.531	0	3282400000	39
g.67746	NP_001030373.1	NP_001030373.1 eukaryotic translation initiation factor 3 subunit L [Bos taurus]	158930000	86154000	267910000	222440000	209130000	100010000	245530000	204010000	215970000	166240000	150290000	236480000	154880000	171150000	0	127260000	0	57000000	163890000	119520000				18	18	18	38.9	38.9	38.9	65.383	0	3276900000	157
g.56195	NP_001029775.1	NP_001029775.1 eukaryotic translation initiation factor 3 subunit E [Bos taurus]	142640000	0	235540000	218190000	213890000	106510000	195300000	201490000	242780000	162720000	152740000	211940000	139250000	97932000	0	119500000	0	103330000	190090000	193930000				12	12	1	32.8	32.8	1.8	51.903	0	3275200000	103
g.116300	NP_776791.1	NP_776791.1 ubiquitin-like protein ISG15 [Bos taurus]	235770000	151030000	267960000	237610000	162230000	174980000	129030000	200320000	148360000	151340000	111050000	264440000	0	211080000	128830000	140770000	54105000	0	99948000	90917000				6	6	6	52.6	52.6	52.6	17.415	0	3218500000	54
g.73030	NP_001030524.1	NP_001030524.1 actin-related protein 2/3 complex subunit 5 [Bos taurus]	72227000	153700000	121110000	102830000	157390000	0	168820000	126030000	114750000	123810000	145370000	120390000	154730000	217300000	86774000	212750000	213350000	271380000	321480000	225110000				6	6	6	43.7	43.7	43.7	16.318	0	3147100000	133
g.112596	XP_005223276.1	XP_005223276.1 PREDICTED: protein CutA isoform X2 [Bos taurus]	70985000	267520000	93015000	172110000	85225000	163410000	186310000	261700000	69620000	192380000	130170000	236860000	111310000	128280000	0	212140000	0	0	68104000	98219000				5	5	5	55.5	55.5	55.5	16.501	0	3131200000	64
g.108202	NP_001029930.1	NP_001029930.1 isoamyl acetate-hydrolyzing esterase 1 homolog [Bos taurus]	86685000	161960000	224610000	205110000	151110000	133360000	109350000	0	119230000	232350000	237200000	199430000	228620000	117150000	0	197610000	73900000	0	171210000	111120000				9	9	9	55.3	55.3	55.3	28.402	0	3119700000	93
g.47391	NP_001094758.1	NP_001094758.1 ras-related protein Rab-10 [Bos taurus]	134190000	157770000	265060000	163290000	252130000	0	0	249920000	0	0	0	197460000	417640000	246030000	0	49174000	0	0	226790000	186400000				4	4	3	26.5	26.5	21	22.541	0	3109500000	37
g.48887	XP_005222964.1	XP_005222964.1 PREDICTED: filamin-B isoform X4 [Bos taurus]	174150000	101370000	149400000	145630000	139960000	47309000	138200000	192420000	111280000	129990000	147180000	134010000	273610000	259960000	0	236340000	306870000	216000000	163740000	151380000				23	21	21	42.4	40	40	87.779	0	3092300000	172
g.36886	NP_001092404.1	NP_001092404.1 dynactin subunit 1 [Bos taurus]	125860000	125620000	209610000	212430000	164700000	140740000	152300000	146920000	163450000	105680000	130690000	148240000	135880000	262570000	0	127960000	74423000	0	183220000	151720000				28	28	28	33	33	33	136.97	0	3064400000	198
g.107069	NP_001069453.1	NP_001069453.1 heme-binding protein 1 [Bos taurus]	136570000	203660000	208300000	187660000	173180000	99579000	263290000	112380000	0	153550000	142600000	267550000	154540000	0	0	119320000	286690000	0	231570000	0				4	4	4	21.3	21.3	21.3	24.081	0	3057000000	48
g.21846	NP_001094522.2	NP_001094522.2 adenosylhomocysteinase 2 [Bos taurus]	146330000	198210000	163670000	224880000	230770000	101420000	197410000	147090000	199740000	128740000	86974000	192150000	164920000	173550000	0	65230000	58520000	83307000	95576000	180170000				13	13	5	37.8	37.8	20.9	52.298	0	3045500000	111
g.12024	NP_001193243.1	NP_001193243.1 eukaryotic translation initiation factor 3 subunit A [Bos taurus]	142710000	117630000	155490000	296310000	173660000	79742000	223110000	182720000	182920000	180470000	132360000	190140000	130960000	118190000	0	130160000	0	40414000	126580000	104610000				33	33	33	28.2	28.2	28.2	164.6	0	3044100000	179
g.99203	NP_001179024.1	NP_001179024.1 keratin, type I cytoskeletal 18 [Bos taurus]	133490000	0	0	0	0	0	0	0	0	35943000	0	0	34249000	97164000	0	1043800000	245100000	225580000	282080000	902970000				18	15	14	45.9	40.6	34.5	47.947	0	3035500000	79
g.30922	NP_001180088.1	NP_001180088.1 puromycin-sensitive aminopeptidase [Bos taurus]	173090000	228180000	221700000	133610000	134420000	98228000	185770000	119990000	141210000	162320000	126140000	146190000	209770000	169390000	101850000	144320000	86136000	134820000	148090000	101150000				27	27	27	39.8	39.8	39.8	99.624	0	3024000000	157
g.104195	NP_001029981.1	NP_001029981.1 calcyclin-binding protein [Bos taurus]	103540000	129170000	147050000	136290000	114400000	83948000	163110000	124410000	154040000	121640000	135350000	174700000	157680000	225720000	0	215270000	165080000	139810000	251370000	190710000				9	9	3	42.2	42.2	17	26.304	0	3021600000	105
g.115051	NP_001093832.1	NP_001093832.1 stefin-C [Bos taurus]	446240000	0	266710000	0	0	0	306290000	151690000	309030000	0	0	0	412810000	111230000	0	0	0	0	0	353300000				7	5	4	46.2	46.2	37.9	16.009	0	3020000000	37
g.100714			0	0	0	0	0	0	0	0	0	115170000	0	0	0	0	0	0	0	0	0	0				1	1	1	14.5	14.5	14.5	7.9539	0.0057703	3011000000	19
g.19530	NP_001180082.1	NP_001180082.1 importin subunit beta-1 [Bos taurus]	159400000	148900000	125590000	151070000	111320000	159450000	131860000	141470000	187560000	110490000	159280000	180630000	99025000	132160000	0	171020000	0	105590000	144580000	174320000				25	25	25	39	39	39	99.998	0	3009700000	148
g.23992	NP_001029784.1	NP_001029784.1 hemopexin precursor [Bos taurus]	1114300000	153070000	49508000	24041000	0	300350000	0	0	0	46130000	55372000	0	0	0	258820000	70440000	355690000	520050000	41760000	162250000				11	11	11	33.3	33.3	33.3	51.873	0	3008200000	68
g.94955	NP_001039797.1	NP_001039797.1 cell division control protein 42 homolog precursor [Bos taurus]	93631000	117860000	80665000	176950000	155880000	107500000	145880000	148040000	115100000	109710000	173110000	247750000	166490000	163670000	0	116040000	58645000	101850000	186850000	152240000				6	5	5	38.2	32.5	32.5	21.258	0	2991600000	121
g.106726	NP_001012700.1	NP_001012700.1 60S acidic ribosomal protein P0 [Bos taurus]	126290000	111830000	365730000	128350000	189450000	117800000	231090000	0	155130000	255940000	0	140250000	147080000	0	128650000	124950000	247240000	272370000	0	305820000				9	9	9	40.3	40.3	40.3	34.374	0	2990300000	86
g.105811	NP_001035610.1	NP_001035610.1 60S ribosomal protein L7a [Bos taurus]	191380000	0	213650000	291050000	346270000	137280000	164400000	0	0	231560000	50023000	0	0	0	0	115130000	268900000	165250000	100440000	228880000				9	9	9	34.6	34.6	34.6	30.025	0	2988600000	52
g.103113	NP_001014895.1	NP_001014895.1 delta-aminolevulinic acid dehydratase [Bos taurus]	189000000	235310000	286320000	133020000	155160000	95598000	62739000	99902000	101290000	82277000	138110000	216630000	155630000	140250000	0	156230000	88795000	128100000	171260000	106050000				16	16	5	53.3	53.3	21	32.762	0	2959200000	99
g.76506	NP_001070583.1	NP_001070583.1 aminoacylase-1 [Bos taurus]	162510000	256820000	240170000	109780000	0	258610000	123590000	177330000	321000000	186040000	202530000	0	222390000	209830000	0	75109000	0	0	126770000	0				14	4	4	65.4	15.9	15.9	32.964	0	2922700000	65
g.77083	NP_001070371.1	NP_001070371.1 phosphoglucomutase-1 [Bos taurus]	124140000	168360000	218760000	181950000	115740000	85340000	141780000	130300000	143240000	78149000	130730000	140010000	211250000	174160000	89271000	169400000	139200000	147380000	149410000	89923000				14	14	14	34.2	34.2	34.2	64.489	0	2908800000	124
g.93872	XP_010816658.1	XP_010816658.1 PREDICTED: spliceosome RNA helicase DDX39B isoform X1 [Bos taurus]	97370000	141620000	202160000	173930000	199160000	111580000	196030000	172930000	226000000	124390000	180190000	213420000	117430000	130880000	0	150910000	75030000	0	144120000	93360000				11	11	1	35.5	35.5	5.2	42.255	0	2893000000	117
g.76193	XP_010806860.1	XP_010806860.1 PREDICTED: band 4.1-like protein 2 isoform X4 [Bos taurus]	63937000	108000000	139660000	270980000	85814000	172430000	293230000	119480000	180490000	465550000	132240000	363480000	46103000	105590000	96156000	24507000	69185000	0	62840000	0				20	20	3	31.8	31.8	4.9	84.037	0	2887200000	122
g.60471	NP_001039365.1	NP_001039365.1 26S proteasome non-ATPase regulatory subunit 3 [Bos taurus]	150480000	133750000	246510000	154250000	202820000	124250000	189730000	144770000	210110000	149880000	108540000	160780000	87092000	119810000	0	125830000	0	0	136840000	140500000				12	12	12	28.9	28.9	28.9	59.786	0	2887000000	107
g.50091	NP_001095826.1	NP_001095826.1 eukaryotic translation initiation factor 3 subunit B [Bos taurus]	208320000	0	208840000	238830000	186980000	67219000	194720000	144600000	173480000	125890000	130900000	174810000	130220000	141120000	92524000	95029000	0	63120000	142650000	112720000				19	19	19	34.9	34.9	34.9	77.777	0	2870800000	118
g.115925	NP_001069984.1	NP_001069984.1 14 kDa phosphohistidine phosphatase [Bos taurus]	225080000	155460000	142570000	108430000	188810000	278720000	211620000	125300000	81661000	74919000	157490000	255490000	97501000	182810000	0	72961000	0	0	132650000	115970000				5	5	5	38.3	38.3	38.3	14.669	0	2820800000	68
g.95159	NP_001035612.1	NP_001035612.1 heterogeneous nuclear ribonucleoprotein A/B [Bos taurus]	0	134150000	281400000	152710000	181930000	0	0	0	0	0	0	0	211340000	0	0	158680000	0	417070000	0	0				3	3	3	21.5	21.5	21.5	23.928	0	2800600000	33
g.94917	NP_001032693.1	NP_001032693.1 glutaredoxin-1 [Bos taurus]	170450000	104100000	133590000	0	103670000	0	0	0	0	142410000	366320000	0	169300000	0	0	391030000	315390000	0	262040000	240960000				3	3	3	38.7	38.7	38.7	11.784	0	2794300000	53
g.88415	XP_005214785.1	XP_005214785.1 PREDICTED: glutathione synthetase isoform X2 [Bos taurus]	101500000	77579000	102380000	217560000	134100000	0	127590000	80044000	169820000	109320000	96487000	116810000	176250000	196770000	0	224430000	116740000	74088000	229810000	382560000				13	13	13	40.7	40.7	40.7	52.155	0	2787200000	112
g.48988	XP_005226474.2	XP_005226474.2 PREDICTED: annexin A7 isoform X2 [Bos taurus]	159450000	169110000	205990000	163880000	136370000	134650000	141260000	133470000	210370000	93753000	111000000	208040000	165500000	170890000	95008000	125520000	98126000	0	119080000	0				13	13	13	27.1	27.1	27.1	51.763	0	2786100000	111
g.78759	NP_001032701.1	NP_001032701.1 proteasome subunit beta type-5 [Bos taurus]	100170000	0	147060000	105110000	118290000	108090000	123370000	112130000	183720000	136980000	125910000	139790000	135260000	151090000	97860000	107040000	141470000	108540000	168820000	247380000				9	9	9	43.7	43.7	43.7	28.664	0	2762600000	111
g.4264	XP_005217265.1	XP_005217265.1 PREDICTED: regulatory solute carrier protein family 1 member 1 isoform X1 [Bos taurus]	197570000	66345000	158430000	109950000	149050000	140720000	125480000	212750000	233610000	406880000	161930000	112670000	75422000	95205000	0	79227000	0	54256000	72654000	0				12	12	12	17.5	17.5	17.5	108	0	2715400000	126
g.6567	NP_001192357.1	NP_001192357.1 talin-1 [Bos taurus]	117920000	109170000	92187000	163980000	109300000	47897000	155920000	112670000	170160000	149590000	147750000	150560000	120050000	92190000	0	222690000	0	231630000	299520000	234300000				41	41	37	27.6	27.6	25.6	269.59	0	2712500000	250
g.53777	NP_001070390.1	NP_001070390.1 tumor protein D52 [Bos taurus]	130260000	108360000	99571000	195520000	101840000	120820000	134510000	184880000	99694000	132620000	137800000	179520000	118710000	187560000	0	140330000	72320000	87028000	161530000	100070000				6	6	6	57.6	57.6	57.6	21.292	0	2655000000	78
g.37150	NP_001157392.1	NP_001157392.1 vascular non-inflammatory molecule 2 [Bos taurus]	32027000	782540000	198210000	0	160730000	0	245190000	0	224550000	173680000	100900000	89227000	80251000	47941000	609170000	88461000	0	0	84142000	0				11	11	6	34.4	34.4	21.9	58.604	0	2653800000	54
g.85012	XP_005210344.1	XP_005210344.1 PREDICTED: dihydropyrimidinase-related protein 2 isoform X2 [Bos taurus]	144560000	162490000	204170000	207740000	164060000	97270000	163140000	139310000	233720000	87787000	140790000	88629000	166830000	93406000	101550000	86749000	64842000	0	129780000	0				19	19	8	53.7	53.7	21.3	62.277	0	2652900000	127
g.95427	NP_991366.1	NP_991366.1 60S ribosomal protein L12 [Bos taurus]	175450000	127890000	214460000	226500000	200760000	100630000	128030000	126110000	0	176340000	0	109990000	0	0	0	112860000	215710000	264640000	61436000	141030000				6	6	6	54.5	54.5	54.5	17.818	0	2644000000	71
g.81071			137470000	122510000	113940000	76702000	143070000	74783000	248010000	158490000	134500000	89274000	84047000	104550000	272330000	444840000	0	104420000	316180000	0	138600000	0				20	8	0	49.4	16.8	0	80.432	0	2619000000	64
g.95867	NP_001039423.1	NP_001039423.1 60S ribosomal protein L23a [Bos taurus]	134750000	0	325520000	147540000	184660000	117880000	0	0	0	264180000	0	171960000	124890000	0	0	72811000	362690000	155500000	0	107360000				4	4	4	26.6	26.6	26.6	17.954	0	2612500000	32
g.91783	XP_005217843.1	XP_005217843.1 PREDICTED: 60S ribosomal protein L6 isoform X1 [Bos taurus]	124980000	81175000	314070000	183040000	229190000	106100000	125160000	97133000	136030000	171740000	0	186130000	136310000	0	0	46675000	139160000	117770000	0	47252000				11	11	11	37.3	37.3	37.3	32.699	0	2600600000	91
g.82438	NP_001013608.1	NP_001013608.1 tropomyosin alpha-1 chain [Bos taurus]	210480000	326560000	0	0	0	153960000	0	0	0	0	0	0	159410000	166260000	0	169510000	318630000	0	0	0				9	9	4	22.6	22.6	11.3	41.862	0	2590500000	43
g.101306	XP_010819343.1	XP_010819343.1 PREDICTED: neuroblast differentiation-associated protein AHNAK isoform X5 [Bos taurus]	160560000	159080000	130290000	83588000	167210000	77044000	222890000	176160000	185350000	77132000	66224000	121900000	356760000	316540000	0	0	275510000	0	138720000	0				19	13	0	59	38.8	0	48.147	0	2585400000	88
g.99093	NP_001029953.1	NP_001029953.1 S-phase kinase-associated protein 1 [Bos taurus]	94324000	139380000	177870000	110610000	144510000	98256000	146840000	144130000	153490000	82999000	114890000	179200000	181010000	247900000	95891000	118260000	129740000	0	164670000	143190000				4	4	4	33.1	33.1	33.1	18.658	0	2571900000	60
g.97878	NP_001076965.1	NP_001076965.1 lactoylglutathione lyase [Bos taurus]	129680000	234440000	200160000	153110000	114030000	126060000	205060000	125900000	129700000	0	143370000	144600000	223960000	0	95566000	71441000	77736000	85525000	146920000	0				3	3	3	27.7	27.7	27.7	20.708	0	2530500000	73
g.44162	XP_010800708.1	XP_010800708.1 PREDICTED: 26S proteasome non-ATPase regulatory subunit 1 isoform X1 [Bos taurus]	148720000	143990000	179180000	140780000	182290000	117120000	224120000	157030000	177830000	156240000	58680000	152260000	56159000	110060000	0	77662000	0	65669000	132810000	131000000				13	13	11	22.3	22.3	19.8	106.6	0	2527800000	130
g.8381	NP_001094601.1	NP_001094601.1 S-adenosylmethionine synthase isoform type-2 [Bos taurus]	129520000	120340000	166330000	96308000	158650000	102140000	165370000	142090000	128360000	142090000	70052000	72366000	161360000	80072000	0	164860000	220260000	182310000	128480000	136950000				7	7	7	28.5	28.5	28.5	39.74	0	2502200000	88
g.76507	XP_005223000.1	XP_005223000.1 PREDICTED: aminoacylase-1 isoform X1 [Bos taurus]	0	0	0	0	0	0	0	0	0	0	0	0	0	0	145220000	0	0	0	0	0				4	1	1	63.3	17.8	17.8	9.8521	0	2488900000	11
g.108358	XP_010817735.1	XP_010817735.1 PREDICTED: phosphoserine phosphatase isoform X1 [Bos taurus]	206210000	126740000	144460000	168080000	141640000	117490000	130470000	152160000	94997000	168480000	116980000	105020000	134830000	134030000	0	147240000	96500000	0	88926000	84409000				7	7	7	52.7	52.7	52.7	22.5	0	2488200000	105
g.3115	NP_001193589.1	NP_001193589.1 nucleolin [Bos taurus]	206320000	46007000	0	47321000	15591000	0	37532000	0	0	0	0	67490000	114590000	37197000	0	416090000	783370000	385470000	252210000	731740000				20	20	8	30	30	7.4	71.578	0	2473700000	123
g.79341	XP_005207665.1	XP_005207665.1 PREDICTED: 3-hydroxybutyrate dehydrogenase type 2 isoform X1 [Bos taurus]	138420000	192170000	281730000	139400000	93447000	145440000	113110000	90758000	138630000	108590000	206910000	117770000	209830000	77606000	0	64225000	38167000	0	110650000	0				8	8	8	38.4	38.4	38.4	26.676	0	2468200000	133
g.86828	NP_001033615.1	NP_001033615.1 ruvB-like 2 [Bos taurus]	77189000	103170000	180550000	168550000	193740000	121820000	208860000	93500000	139680000	75710000	100170000	237660000	65269000	81730000	135700000	108440000	29526000	0	168030000	100270000				12	12	12	32.4	32.4	32.4	51.142	0	2467300000	106
g.10470	NP_001192750.1	NP_001192750.1 thioredoxin domain-containing protein 17 [Bos taurus]	0	0	200960000	135530000	179710000	0	184180000	157880000	0	171750000	150750000	0	151170000	0	123810000	163860000	0	0	115450000	0				3	3	3	46.3	46.3	46.3	13.865	0	2449100000	37
g.96405	NP_001019727.2	NP_001019727.2 pantetheinase precursor [Bos taurus]	43859000	218740000	79738000	42458000	54922000	82080000	84442000	35192000	0	129020000	123910000	0	36383000	0	221530000	880440000	0	0	344520000	52926000				10	10	10	30.8	30.8	30.8	56.964	0	2423400000	76
g.98217	NP_001161483.1	NP_001161483.1 uroplakin-3b-like protein precursor [Bos taurus]	129800000	257710000	188660000	241200000	0	35417000	64311000	0	0	207910000	0	109250000	149900000	99233000	142330000	127590000	212690000	0	246830000	95153000				5	5	5	28.1	28.1	28.1	27.227	0	2417000000	66
g.68606	XP_010819343.1	XP_010819343.1 PREDICTED: neuroblast differentiation-associated protein AHNAK isoform X5 [Bos taurus]	148960000	182040000	192050000	0	189090000	0	235180000	0	0	0	153070000	0	329560000	0	0	181680000	0	0	0	0				7	2	0	48.1	21.2	0	34.759	0	2410100000	27
g.58992	NP_001029834.1	NP_001029834.1 proteasome subunit alpha type-2 [Bos taurus]	50479000	69073000	64678000	135970000	76546000	39258000	122550000	141050000	68439000	95306000	137830000	108020000	108600000	64971000	0	163690000	69013000	0	94965000	122620000				9	9	9	52.6	52.6	52.6	25.898	0	2389100000	85
g.104221	NP_001015628.1	NP_001015628.1 eukaryotic translation initiation factor 3 subunit I [Bos taurus]	121080000	0	170470000	158820000	182710000	120480000	122070000	159360000	183840000	158240000	146560000	122630000	105490000	118320000	0	123250000	0	0	131290000	0				9	9	9	41.8	41.8	41.8	38.264	0	2366000000	86
g.42193	NP_001192638.1	NP_001192638.1 ankyrin repeat domain-containing protein 13A [Bos taurus]	106080000	101750000	110670000	246330000	114810000	109200000	200480000	189050000	105860000	170070000	115190000	143310000	0	61757000	97205000	115570000	0	0	123350000	0				12	12	12	26.5	26.5	26.5	68.605	0	2365800000	94
g.45267	XP_005203697.1	XP_005203697.1 PREDICTED: tropomyosin alpha-3 chain isoform X9 [Bos taurus]	149600000	158530000	122160000	164760000	151100000	109260000	137680000	135870000	0	88652000	64017000	120100000	146090000	0	0	104060000	262130000	350320000	89323000	128120000				7	5	3	43.4	36.2	23.7	17.592	0	2361100000	69
g.107939	XP_010819218.1	XP_010819218.1 PREDICTED: LOW QUALITY PROTEIN: protein SET-like [Bos taurus]	202520000	0	70636000	37595000	110470000	0	76745000	0	0	0	0	0	214460000	147340000	0	326770000	713000000	341490000	209900000	391060000				6	6	6	22.6	22.6	22.6	33.796	0	2355600000	57
g.87203	NP_001019738.1	NP_001019738.1 cystathionine gamma-lyase [Bos taurus]	49158000	0	0	24137000	57055000	0	0	0	0	46873000	0	0	0	0	0	495120000	134550000	490500000	401270000	845020000				14	14	14	44	44	44	44.435	0	2343600000	61
g.76271	XP_005208457.1	XP_005208457.1 PREDICTED: ADP-ribosylation factor 1 isoform X1 [Bos taurus]	89288000	0	0	157320000	124760000	0	162470000	0	103290000	139910000	77162000	158420000	154330000	197980000	0	140190000	148170000	133490000	188890000	242440000				7	7	3	59.1	59.1	22.6	18.8	0	2337400000	74
g.32249	NP_001069611.1	NP_001069611.1 eukaryotic translation initiation factor 3 subunit J [Bos taurus]	82479000	123250000	167350000	119310000	155880000	118390000	186940000	132090000	174890000	88008000	104630000	194430000	136630000	166220000	0	82233000	0	0	95881000	0				9	9	9	34.2	34.2	34.2	27.72	0	2337100000	83
g.62830	XP_010806674.1	XP_010806674.1 PREDICTED: unconventional myosin-VI isoform X7 [Bos taurus]	174570000	261870000	353100000	119630000	151230000	116080000	126420000	124350000	134530000	78462000	142250000	139070000	0	0	95365000	47454000	0	0	28710000	0				9	6	6	22.1	15.9	15.9	48.388	0	2332100000	84
g.83274	NP_001029656.1	NP_001029656.1 eukaryotic translation initiation factor 3 subunit D [Bos taurus]	135120000	75418000	137090000	212520000	135850000	88853000	111920000	135560000	147670000	143300000	121090000	166680000	114980000	88780000	0	78151000	0	0	143610000	0				13	13	13	32.5	32.5	32.5	71.232	0	2327400000	84
g.111761	NP_001015615.1	NP_001015615.1 proteasome subunit beta type-2 [Bos taurus]	157430000	60265000	77411000	140780000	109170000	87210000	130980000	144440000	0	163490000	133410000	98336000	137480000	141470000	113750000	183940000	0	0	239660000	0				7	7	7	41.3	41.3	41.3	22.896	0	2324000000	52
g.67836	XP_003587946.2	XP_003587946.2 PREDICTED: shootin-1 isoform X1 [Bos taurus]	88301000	150150000	160060000	178460000	133760000	47008000	190650000	0	100430000	98616000	95292000	179660000	126040000	135640000	0	101580000	0	72004000	182740000	0				17	17	17	36.1	36.1	36.1	71.045	0	2312900000	124
g.98162	XP_002690791.3	XP_002690791.3 PREDICTED: LOW QUALITY PROTEIN: purine nucleoside phosphorylase [Bos taurus]	0	0	0	0	0	0	0	0	0	0	0	0	0	0	0	628500000	108190000	1079300000	252430000	1062700000				11	11	9	41.8	41.8	35.9	33.797	0	2312400000	50
g.71526			0	0	0	0	0	0	0	0	0	7772800	0	0	0	0	0	0	0	0	0	0				1	1	1	1.6	1.6	1.6	93.401	0.00123	2307800000	4
g.68563	XP_010804133.2	XP_010804133.2 PREDICTED: tetratricopeptide repeat protein 38 isoform X1 [Bos taurus]	90883000	164520000	114570000	248780000	241700000	166020000	171850000	62507000	95650000	136310000	144030000	75731000	55231000	30122000	0	97444000	33731000	0	70554000	35630000				14	14	14	42.5	42.5	42.5	52.273	0	2288800000	100
g.76214	NP_001029967.1	NP_001029967.1 aldose 1-epimerase [Bos taurus]	138150000	0	0	166030000	140250000	134840000	93236000	0	0	116730000	73509000	94298000	0	0	0	75687000	0	895260000	0	302570000				8	8	8	30.4	30.4	30.4	37.609	0	2260700000	49
g.112412	XP_005209605.1	XP_005209605.1 PREDICTED: 40S ribosomal protein S14 isoform X1 [Bos taurus]	98607000	96834000	121870000	137950000	0	98588000	0	0	0	0	0	201500000	129220000	145220000	0	0	193100000	244730000	84228000	74832000				4	4	4	36.4	36.4	36.4	16.273	0	2255800000	56
g.98366	XP_015326573.1	XP_015326573.1 PREDICTED: nascent polypeptide-associated complex subunit alpha isoform X4 [Bos taurus]	120270000	143270000	211850000	109290000	100460000	83852000	159000000	139970000	127430000	122760000	135500000	155370000	95137000	0	97653000	72503000	94459000	203880000	39546000	0				4	4	4	25.6	25.6	25.6	23.384	0	2239500000	72
g.739	XP_015330015.1	XP_015330015.1 PREDICTED: inositol monophosphatase 1 isoform X1 [Bos taurus]	74109000	64184000	96799000	115030000	106430000	0	51870000	154260000	114490000	115790000	224260000	84648000	124600000	100400000	128290000	124930000	160400000	0	179540000	237690000				7	7	7	28.4	28.4	28.4	30.115	0	2205000000	60
g.58688	XP_010808075.1	XP_010808075.1 PREDICTED: prominin-2 [Bos taurus]	0	0	0	88993000	0	50662000	0	44085000	43336000	0	35720000	67022000	407130000	268920000	0	208290000	214980000	0	863550000	31155000				11	11	9	34	34	28.1	59.147	0	2180100000	66
g.26954	NP_001030200.1	NP_001030200.1 eukaryotic translation initiation factor 4B [Bos taurus]	53562000	0	122020000	146790000	82598000	0	158460000	0	159250000	0	101410000	0	0	0	0	155930000	0	0	0	0				6	6	6	18.4	18.4	18.4	61.132	0	2162400000	35
g.92141	NP_001014844.1	NP_001014844.1 actin-related protein 2/3 complex subunit 1B [Bos taurus]	64087000	85576000	0	134690000	117410000	0	89266000	76646000	94802000	0	124890000	65351000	39600000	68744000	0	198780000	0	213690000	248770000	394650000				9	9	8	28.2	28.2	22.3	43.48	0	2159300000	64
g.103294	NP_991359.1	NP_991359.1 fumarylacetoacetate hydrolase domain-containing protein 2 [Bos taurus]	97781000	86936000	104980000	131390000	105180000	149720000	72922000	126810000	109110000	152660000	113540000	91405000	0	100170000	0	134920000	150930000	0	136130000	58855000				6	6	6	29	29	29	34.531	0	2153500000	93
g.114610	NP_001015556.1	NP_001015556.1 60S ribosomal protein L18 [Bos taurus]	181910000	76796000	165180000	192120000	163890000	91084000	113710000	108950000	0	205220000	0	96171000	88124000	0	109070000	0	179760000	152590000	42189000	0				6	6	6	34.6	34.6	34.6	21.549	0	2147600000	69
g.527	XP_010820299.1	XP_010820299.1 PREDICTED: E3 ubiquitin-protein ligase HUWE1 isoform X3 [Bos taurus]	81171000	74221000	176730000	171300000	177240000	48885000	151850000	75337000	137120000	128450000	113590000	171370000	109370000	54733000	0	81332000	0	0	90121000	50010000				43	43	43	16.6	16.6	16.6	484.79	0	2145900000	178
g.113548	NP_851371.1	NP_851371.1 cellular retinoic acid-binding protein 1 [Bos taurus]	272830000	456210000	106850000	49173000	0	303580000	104310000	0	0	84576000	49674000	41461000	0	0	0	51013000	39672000	176310000	246920000	0				7	7	6	39.5	39.5	35.2	18.077	0	2135200000	45
g.28619	NP_001124226.1	NP_001124226.1 ras-related protein Rab-14 [Bos taurus]	78368000	102550000	111090000	116430000	123640000	148020000	152030000	111170000	134940000	124540000	0	152800000	129780000	206130000	0	90394000	126000000	105450000	103310000	0				9	9	9	44.8	44.8	44.8	26.587	0	2135100000	83
g.4705	NP_001103431.1	NP_001103431.1 glutamine--fructose-6-phosphate aminotransferase [isomerizing] 1 [Bos taurus]	109640000	185670000	157470000	141950000	203370000	110650000	218710000	88658000	140090000	140160000	0	116680000	129060000	0	0	46430000	0	0	38960000	58002000				16	16	16	29.1	29.1	29.1	83.217	0	2128900000	131
g.7801	XP_002687260.2	XP_002687260.2 PREDICTED: early endosome antigen 1 isoform X2 [Bos taurus]	0	0	55895000	147880000	42793000	0	30195000	0	29063000	0	87622000	64782000	52682000	117980000	0	381830000	109760000	318850000	504310000	365970000				32	32	32	28.1	28.1	28.1	162.04	0	2127600000	133
g.68478	NP_001015639.1	NP_001015639.1 26S protease regulatory subunit 7 [Bos taurus]	159350000	96385000	161670000	151220000	167090000	111710000	126360000	95887000	136120000	111930000	65174000	107420000	38613000	0	69374000	113860000	0	0	121120000	105700000				15	15	15	35.1	35.1	35.1	51.67	0	2109400000	101
g.34493	XP_010800569.1	XP_010800569.1 PREDICTED: lanC-like protein 1 isoform X1 [Bos taurus]	126620000	87147000	125700000	90354000	135710000	93555000	124290000	107210000	119600000	57975000	128850000	123970000	163410000	138670000	83779000	65806000	49714000	0	95310000	23349000				9	9	9	28.6	28.6	28.6	48.979	0	2098000000	109
g.61237	NP_001073766.2	NP_001073766.2 switch-associated protein 70 [Bos taurus]	95006000	126480000	133000000	134680000	131620000	91683000	147850000	103140000	122370000	0	116140000	130760000	89913000	87511000	115630000	48166000	0	59880000	92814000	64313000				11	11	11	24.3	24.3	24.3	71.615	0	2094900000	129
g.71471	NP_001098844.1	NP_001098844.1 protein arginine N-methyltransferase 5 [Bos taurus]	113430000	142250000	163460000	114300000	118780000	95541000	91995000	118250000	127060000	85673000	101250000	145920000	111330000	116840000	0	100720000	0	0	64509000	0				9	9	9	25.9	25.9	25.9	72.586	0	2088900000	68
g.10042	NP_001068770.1	NP_001068770.1 heat shock protein 105 kDa [Bos taurus]	52419000	63593000	70373000	57016000	63269000	50046000	102510000	55854000	60612000	47457000	64885000	92963000	105850000	125490000	128630000	384650000	99452000	143180000	294020000	86044000				19	18	18	31.2	29.6	29.6	96.666	0	2051600000	122
g.53559	NP_776578.1	NP_776578.1 peptidyl-prolyl cis-trans isomerase D [Bos taurus]	94979000	106070000	137690000	92858000	96560000	95917000	169080000	153960000	119490000	116650000	101000000	126110000	0	105450000	0	113190000	0	61924000	177400000	80968000				8	8	7	28.9	28.9	26.8	40.676	0	2050700000	85
g.57233	NP_001029860.1	NP_001029860.1 acyl-protein thioesterase 1 [Bos taurus]	128740000	67900000	152490000	115540000	101060000	140170000	75149000	76218000	108740000	150180000	182080000	97380000	0	0	0	144620000	106530000	0	94236000	151910000				5	5	5	31.4	31.4	31.4	26.033	0	2046300000	63
g.38766	XP_005206905.1	XP_005206905.1 PREDICTED: dynamin-1-like protein isoform X2 [Bos taurus]	80483000	70292000	108660000	128350000	103280000	85995000	148620000	132240000	144180000	102950000	92432000	152520000	80245000	57285000	82025000	74666000	0	90007000	115930000	84685000				23	23	2	43.5	43.5	5.9	84.237	0	2040700000	113
g.71329	NP_803468.1	NP_803468.1 aspartate aminotransferase, cytoplasmic [Bos taurus]	70933000	49581000	111440000	91270000	107040000	104600000	150490000	55207000	114230000	79371000	91684000	94380000	130770000	89511000	0	107210000	50365000	517370000	88556000	314760000				17	17	17	50.6	50.6	50.6	46.425	0	2036400000	108
g.39775	NP_776619.1	NP_776619.1 tubulin-specific chaperone D [Bos taurus]	109470000	141420000	239220000	150380000	144830000	125410000	137700000	116700000	138940000	85129000	56668000	122080000	40163000	55022000	0	45290000	0	0	71741000	60644000				18	18	18	19.5	19.5	19.5	128.48	0	2027600000	108
g.58980	XP_015327815.1	XP_015327815.1 PREDICTED: copper transport protein ATOX1 isoform X1 [Bos taurus]	100450000	81430000	0	117650000	92201000	79580000	85149000	0	0	102860000	105610000	107400000	117560000	133820000	0	190850000	135440000	116050000	166760000	133940000				5	5	5	68.9	68.9	68.9	7.912	0	2013600000	73
g.77155	NP_001107662.1	NP_001107662.1 glutathione reductase, mitochondrial [Bos taurus]	76064000	80574000	111760000	89921000	108200000	65068000	96659000	0	106150000	60080000	60628000	93475000	84346000	141760000	73963000	85328000	121840000	122260000	137080000	361840000				10	10	10	29.4	29.4	29.4	56.263	0	2004000000	71
g.90878	XP_005221599.1	XP_005221599.1 PREDICTED: hydroxymethylglutaryl-CoA synthase, cytoplasmic isoform X1 [Bos taurus]	49920000	58041000	0	131020000	0	40567000	0	69919000	80390000	85675000	104010000	152260000	98855000	136530000	0	428490000	0	145070000	204920000	185210000				13	13	13	32.5	32.5	32.5	57.462	0	1998100000	87
g.91826	NP_001039509.1	NP_001039509.1 UMP-CMP kinase [Bos taurus]	141900000	225370000	173600000	128720000	165250000	154970000	143540000	0	139880000	125620000	96221000	0	0	69532000	0	66167000	0	0	0	0				5	5	2	24.9	24.9	10.7	26.627	0	1988700000	42
g.114102	NP_001015647.1	NP_001015647.1 60S ribosomal protein L10a [Bos taurus]	109650000	99641000	119970000	154200000	158710000	0	164190000	0	0	236930000	0	163770000	0	63252000	0	79491000	0	0	55468000	0				7	7	7	35.5	35.5	35.5	24.732	0	1986800000	37
g.116315	NP_001028786.1	NP_001028786.1 40S ribosomal protein S18 [Bos taurus]	77517000	37958000	167740000	158510000	105640000	88209000	91054000	94071000	115200000	71427000	0	129940000	93090000	109430000	0	0	129160000	56801000	76681000	108500000				6	6	6	30.7	30.7	30.7	18.872	0	1982100000	75
g.69586	NP_001091035.1	NP_001091035.1 glycine--tRNA ligase [Bos taurus]	80822000	77602000	119300000	116170000	106170000	102830000	97673000	110980000	93615000	146350000	93429000	118580000	115850000	116510000	0	105430000	0	58520000	70929000	93266000				14	14	6	22.6	22.6	9.4	79.136	0	1963000000	92
g.28054	NP_001069445.1	NP_001069445.1 GMP reductase 1 [Bos taurus]	70613000	67296000	129490000	73334000	0	105060000	90900000	137180000	96209000	136430000	100620000	126030000	90043000	221490000	0	96431000	92744000	0	262160000	144040000				8	8	8	32.6	32.6	32.6	39.972	0	1957000000	69
g.8800	NP_001073731.1	NP_001073731.1 DNA damage-binding protein 1 [Bos taurus]	200920000	71833000	135430000	117830000	89234000	61578000	88229000	72115000	96247000	79245000	62015000	110530000	145640000	113980000	0	160400000	135200000	0	42728000	87287000				22	22	22	25.8	25.8	25.8	126.96	0	1947200000	122
g.101307	NP_786987.1	NP_786987.1 mitogen-activated protein kinase 1 [Bos taurus]	93556000	79584000	100730000	98127000	105920000	90533000	81172000	98164000	76882000	99704000	104690000	74873000	0	65421000	0	77383000	0	0	107870000	0				11	7	7	38.5	25.9	25.9	40.705	0	1946100000	65
g.8835	NP_001029610.1	NP_001029610.1 40S ribosomal protein S20 [Bos taurus]	144950000	0	210890000	163650000	167160000	110940000	0	146490000	141380000	186030000	0	131230000	0	0	0	0	153150000	0	0	0				3	3	3	20.2	20.2	20.2	13.373	0	1942400000	24
g.80648	NP_001028790.1	NP_001028790.1 actin, cytoplasmic 2 [Bos taurus]	0	0	0	0	0	0	0	0	0	0	0	0	0	155360000	0	0	0	1134200000	400070000	405600000				8	1	1	61.5	11.5	11.5	22.574	0	1941900000	29
g.42068	XP_005223293.1	XP_005223293.1 PREDICTED: glutamate--cysteine ligase catalytic subunit isoform X1 [Bos taurus]	129730000	142940000	184760000	127430000	74926000	102360000	127210000	79011000	97590000	82391000	24168000	119280000	90170000	57504000	0	101150000	0	0	73867000	65349000				16	16	16	33.5	33.5	33.5	72.718	0	1911600000	115
g.81094	NP_001071332.1	NP_001071332.1 syntaxin-7 [Bos taurus]	95103000	54086000	102950000	120690000	99136000	48226000	141760000	180980000	114120000	67799000	54397000	111520000	245620000	191430000	0	65531000	173320000	45170000	69835000	42449000				6	6	6	34.9	34.9	34.9	29.714	0	1908000000	90
g.83133	NP_001030267.1	NP_001030267.1 phosphomannomutase 2 [Bos taurus]	0	203020000	107980000	0	122890000	165520000	113380000	179800000	98974000	84999000	135200000	162210000	88267000	102400000	0	97503000	0	61836000	146670000	0				3	3	3	12.3	12.3	12.3	28.897	0	1907100000	49
g.111113	XP_005225172.1	XP_005225172.1 PREDICTED: heat shock protein beta-1 isoform X1 [Bos taurus]	179040000	116620000	65570000	173390000	82116000	0	132060000	0	0	56554000	0	61873000	30772000	0	0	241420000	167530000	37500000	167520000	0				10	10	9	70.6	70.6	66.2	22.319	0	1900000000	70
g.94275	XP_005218454.1	XP_005218454.1 PREDICTED: coactosin-like protein isoform X1 [Bos taurus]	0	274540000	0	194630000	0	136780000	0	0	0	0	0	155180000	0	0	0	0	100720000	0	0	0				4	4	4	41.5	41.5	41.5	16.01	0	1883300000	38
g.109714	XP_010804889.1	XP_010804889.1 PREDICTED: 6-phosphogluconolactonase isoform X1 [Bos taurus]	65811000	153150000	99269000	85787000	64883000	77580000	129830000	136040000	88426000	77115000	90046000	169280000	109320000	111580000	75086000	100410000	50555000	59521000	97349000	95924000				5	5	5	69.3	69.3	69.3	16.873	0	1880600000	66
g.52261	NP_001039633.1	NP_001039633.1 mannose-1-phosphate guanyltransferase beta [Bos taurus]	69405000	89028000	95786000	79383000	94084000	89566000	130450000	143220000	118040000	84128000	111070000	123640000	113420000	165330000	0	71050000	94021000	0	69464000	63764000				8	8	8	33.6	33.6	33.6	39.87	0	1874100000	104
g.92269	XP_005210988.1	XP_005210988.1 PREDICTED: 40S ribosomal protein S12 isoform X1 [Bos taurus]	110430000	0	66179000	149280000	111640000	0	183720000	0	57787000	163410000	128780000	79097000	0	0	0	86209000	134940000	133960000	101790000	221490000				6	6	6	63.6	63.6	63.6	14.515	0	1862500000	62
g.92920	NP_776866.1	NP_776866.1 26S protease regulatory subunit 8 [Bos taurus]	143170000	65025000	128400000	132340000	143160000	57731000	183560000	103660000	87053000	73556000	0	40294000	0	0	82781000	61854000	0	0	44477000	48509000				17	17	17	46.3	46.3	46.3	47.277	0	1861800000	100
g.100005	XP_005225065.1	XP_005225065.1 PREDICTED: malate dehydrogenase, mitochondrial isoform X1 [Bos taurus]	0	0	0	0	0	0	0	0	0	0	0	0	0	0	0	252140000	1187400000	1077500000	125550000	300580000				12	12	12	49.6	49.6	49.6	35.537	0	1859000000	65
g.77049	XP_005214400.1	XP_005214400.1 PREDICTED: putative hydrolase RBBP9 isoform X1 [Bos taurus]	132040000	186670000	115290000	126120000	0	72522000	85375000	0	131950000	81178000	95917000	129050000	144390000	0	0	66118000	0	0	63087000	0				7	7	7	50	50	50	20.959	0	1841600000	48
g.97684	NP_001091040.1	NP_001091040.1 biliverdin reductase A [Bos taurus]	117200000	143450000	217900000	117430000	130260000	180440000	113940000	139500000	114410000	112800000	101420000	89919000	170650000	64585000	0	0	0	0	0	0				7	7	7	26.7	26.7	26.7	33.553	0	1841100000	66
g.99953	NP_001076083.1	NP_001076083.1 UV excision repair protein RAD23 homolog A [Bos taurus]	97857000	117110000	127810000	131250000	118570000	85777000	141060000	111790000	123300000	0	82338000	161190000	77521000	91933000	0	58307000	0	0	68372000	0				10	7	1	51.7	44.5	11.6	39.619	0	1840600000	54
g.77191	NP_001193403.1	NP_001193403.1 pterin-4-alpha-carbinolamine dehydratase [Bos taurus]	89075000	0	165920000	71336000	99189000	129960000	118220000	0	0	71298000	105760000	0	0	159400000	0	127900000	175220000	127980000	134180000	194040000				5	5	5	42.1	42.1	42.1	14.343	0	1815800000	52
g.100965	NP_001029207.1	NP_001029207.1 hypoxanthine-guanine phosphoribosyltransferase [Bos taurus]	85480000	80771000	171750000	83546000	106960000	97167000	145960000	98477000	96491000	101010000	67555000	115590000	133880000	135170000	0	81978000	0	0	80725000	0				8	8	8	51.8	51.8	51.8	25.487	0	1807400000	70
g.108072	NP_001029768.1	NP_001029768.1 proteasome subunit beta type-3 [Bos taurus]	76914000	57942000	78957000	96207000	73202000	0	64360000	104850000	0	146480000	109250000	80543000	0	122250000	0	149800000	0	0	127980000	120850000				7	7	7	39	39	39	23.007	0	1797600000	67
g.113292	NP_001015586.1	NP_001015586.1 destrin [Bos taurus]	40288000	104870000	0	88633000	0	91862000	148020000	93525000	0	70221000	125920000	136080000	110640000	170130000	192840000	169130000	61309000	232640000	200470000	119490000				5	5	5	33.1	33.1	33.1	18.02	0	1790500000	43
g.58490	NP_001039582.1	NP_001039582.1 eukaryotic translation initiation factor 2 subunit 3 [Bos taurus]	76837000	102620000	170640000	110260000	106820000	82037000	112910000	0	98923000	81872000	26735000	72598000	54529000	0	0	108970000	168420000	109350000	51714000	201080000				10	10	10	32.3	32.3	32.3	50.049	0	1790100000	85
g.13293	NP_001069815.1	NP_001069815.1 proteasome assembly chaperone 1 [Bos taurus]	95240000	47854000	146470000	97612000	67135000	56498000	0	91024000	0	112180000	74184000	59239000	178440000	55181000	0	140460000	166270000	150020000	94874000	99316000				7	7	5	17.4	17.4	13.8	52.339	0	1777900000	72
g.39745	XP_005209806.1	XP_005209806.1 PREDICTED: calpastatin isoform X1 [Bos taurus]	51348000	145460000	110820000	44894000	87218000	46262000	238020000	55869000	118160000	43866000	58783000	127000000	180340000	139650000	54107000	48817000	81700000	143570000	109570000	0				15	15	15	34.1	34.1	34.1	84.479	0	1767400000	118
g.38193	XP_005207750.1	XP_005207750.1 PREDICTED: serine/threonine-protein phosphatase 2B catalytic subunit alpha isoform isoform X1 [Bos taurus]	102610000	72680000	124130000	97064000	123750000	106820000	0	109520000	121290000	82621000	133860000	116100000	0	0	0	61245000	146090000	0	100380000	0				9	9	9	21.5	21.5	21.5	60.416	0	1760300000	51
g.113278	XP_010816303.1	XP_010816303.1 PREDICTED: ras-related protein Rab-7a isoform X1 [Bos taurus]	85979000	101100000	123400000	91551000	68148000	78345000	75013000	126140000	89373000	113170000	59672000	87985000	96917000	94085000	0	109750000	123500000	67500000	95258000	65739000				9	9	9	56.5	56.5	56.5	22.837	0	1755700000	85
g.90140	NP_001019642.1	NP_001019642.1 60S ribosomal protein L27a [Bos taurus]	131940000	0	187730000	198970000	194560000	69417000	0	64557000	83347000	137680000	0	76412000	0	0	0	0	105040000	171760000	0	0				4	4	4	53.1	53.1	53.1	7.2412	0	1754300000	42
g.70521	XP_010805998.1	XP_010805998.1 PREDICTED: cathepsin B isoform X1 [Bos taurus]	101910000	194910000	102750000	0	0	109500000	0	69887000	0	90402000	164660000	0	0	0	0	261680000	78635000	161330000	107380000	362800000				10	10	10	44.2	44.2	44.2	36.761	0	1727500000	63
g.69181	XP_005225786.1	XP_005225786.1 PREDICTED: xaa-Pro aminopeptidase 1 isoform X1 [Bos taurus]	61113000	83607000	99421000	104280000	81175000	109500000	105120000	0	61709000	93996000	69771000	90551000	124140000	79710000	0	145290000	0	0	86792000	202730000				15	15	15	30.6	30.6	30.6	77.12	0	1727400000	82
g.69972	XP_015313986.1	XP_015313986.1 PREDICTED: 60 kDa heat shock protein, mitochondrial isoform X1 [Bos taurus]	0	0	0	0	0	0	0	0	0	0	0	0	0	0	0	134570000	1683800000	628280000	51965000	320100000				20	20	20	46.4	46.4	46.4	63.069	0	1719900000	57
g.88965	NP_001073091.1	NP_001073091.1 eukaryotic translation initiation factor 3 subunit G [Bos taurus]	74797000	103980000	189060000	115980000	139200000	83447000	83724000	91856000	120270000	78824000	72597000	110430000	0	51935000	0	61323000	0	0	59886000	0				7	7	7	27.4	27.4	27.4	37.253	0	1713800000	74
g.55418	NP_777140.1	NP_777140.1 60S ribosomal protein L3 [Bos taurus]	0	86751000	208990000	145580000	131950000	75898000	116200000	0	124970000	86471000	34692000	176830000	68083000	0	0	40696000	146280000	115370000	0	67572000				7	7	7	22	22	22	47.014	0	1710700000	69
g.100827	XP_005202674.1	XP_005202674.1 PREDICTED: NIF3-like protein 1 isoform X1 [Bos taurus]	98474000	0	122660000	132370000	124670000	150560000	0	93945000	118020000	90811000	110630000	108960000	0	0	0	0	0	0	134600000	76775000				10	10	10	34.6	34.6	34.6	42.05	0	1708400000	44
g.91807	XP_005206686.1	XP_005206686.1 PREDICTED: dynactin subunit 2 isoform X2 [Bos taurus]	82496000	72383000	76585000	108240000	141380000	82481000	0	92971000	82607000	69169000	91762000	89075000	81608000	66649000	0	59239000	61548000	75415000	65746000	81777000				14	14	14	49.4	49.4	49.4	44.518	0	1706700000	98
g.89400	NP_001030217.1	NP_001030217.1 fascin [Bos taurus]	164230000	73232000	75975000	64559000	57136000	95771000	101990000	0	0	138620000	72889000	77137000	136020000	82693000	69666000	51653000	0	185620000	43456000	101090000				6	6	6	32.5	32.5	32.5	29.323	0	1706200000	72
g.104501	NP_001029821.1	NP_001029821.1 26S proteasome non-ATPase regulatory subunit 6 [Bos taurus]	84962000	79161000	134180000	112430000	118890000	0	0	97133000	134370000	76417000	75577000	113150000	0	76012000	0	88303000	0	0	121460000	107760000				11	11	2	33.8	33.8	6.5	40.013	0	1697300000	87
g.49382	XP_010817197.1	XP_010817197.1 PREDICTED: serpin B5 isoform X1 [Bos taurus]	78701000	108610000	98033000	41633000	84566000	85887000	171630000	149870000	74688000	107510000	60046000	0	114800000	64538000	0	140710000	117440000	0	64622000	83715000				10	10	1	37.7	37.7	4.2	45.127	0	1693400000	70
g.62637	NP_001180177.1	NP_001180177.1 alpha-centractin [Bos taurus]	62355000	0	83797000	143210000	106950000	77480000	52868000	67954000	105780000	125360000	81465000	73123000	76735000	69320000	0	90327000	62816000	116320000	124980000	138570000				6	6	5	21.1	21.1	21.1	44.834	0	1687200000	69
g.79175	NP_001030463.1	NP_001030463.1 catalase [Bos taurus]	88459000	76708000	85930000	83012000	139160000	133210000	164690000	0	0	139080000	66559000	46350000	282690000	74743000	0	34162000	0	0	71584000	96650000				14	14	14	34	34	34	60.042	0	1685200000	89
g.81820	NP_001069049.1	NP_001069049.1 60S ribosomal protein L11 [Bos taurus]	120620000	0	155200000	102470000	0	68483000	78145000	0	80047000	137470000	0	60272000	85843000	0	0	77443000	247660000	0	0	217390000				3	3	3	16.4	16.4	16.4	21.594	0	1682800000	36
g.45895	XP_015328655.1	XP_015328655.1 PREDICTED: LOW QUALITY PROTEIN: talin-2 [Bos taurus]	102710000	21631000	60841000	162070000	98746000	86375000	213030000	50773000	236760000	214280000	34372000	82711000	0	11992000	0	33400000	0	0	128450000	0				22	20	20	34.6	31.9	31.9	101.22	0	1679400000	110
g.115669	NP_776404.2	NP_776404.2 actin, cytoplasmic 1 [Bos taurus]	201280000	0	0	0	0	0	0	0	0	0	0	0	0	0	0	0	0	0	0	204530000				4	2	2	31	9	9	11.324	0	1669600000	16
g.78621	XP_015317502.1	XP_015317502.1 PREDICTED: hepatoma-derived growth factor isoform X1 [Bos taurus]	88907000	0	99894000	71053000	69535000	0	77700000	0	65787000	44376000	55006000	104130000	293000000	149210000	0	139000000	227020000	0	138620000	115680000				11	11	11	49.6	49.6	49.6	27.692	0	1660900000	78
g.57930	NP_001094667.1	NP_001094667.1 26S proteasome non-ATPase regulatory subunit 2 [Bos taurus]	104750000	76239000	131440000	112510000	133820000	98018000	100900000	88944000	114820000	79270000	0	85632000	0	0	0	108420000	0	0	102340000	95948000				15	15	4	23.5	23.5	6.6	93.968	0	1657300000	91
g.96910	XP_010819342.1	XP_010819342.1 PREDICTED: neuroblast differentiation-associated protein AHNAK isoform X4 [Bos taurus]	104320000	85437000	100470000	82350000	110420000	0	145810000	102130000	114170000	72920000	51313000	107610000	167490000	114920000	0	47377000	169650000	0	73935000	0				18	12	12	58.2	42.6	42.6	51.846	0	1656600000	80
g.78497	NP_001290550.1	NP_001290550.1 bleomycin hydrolase [Bos taurus]	128840000	0	147400000	132070000	91149000	0	75309000	0	106330000	122260000	0	87590000	70073000	0	0	63808000	0	0	76801000	0				10	10	10	23.1	23.1	23.1	56.198	0	1656000000	57
g.81804	NP_001069654.1	NP_001069654.1 ras-related protein Rab-5A [Bos taurus]	50331000	91836000	111240000	93138000	85856000	71316000	90259000	81837000	102100000	75069000	62618000	123960000	182050000	146190000	0	62694000	69099000	0	90143000	65269000				6	6	4	42.3	42.3	32.1	23.688	0	1644400000	50
g.89882	XP_005215887.1	XP_005215887.1 PREDICTED: transgelin isoform X1 [Bos taurus]	188340000	533950000	38980000	30155000	0	111300000	20769000	0	0	61340000	49652000	0	0	40949000	257790000	86325000	0	188970000	157850000	0				10	10	10	43.3	43.3	43.3	22.599	0	1633300000	79
g.82500	XP_010808233.1	XP_010808233.1 PREDICTED: EGF-containing fibulin-like extracellular matrix protein 1 isoform X1 [Bos taurus]	57534000	380100000	102450000	16413000	315820000	0	307410000	69072000	37407000	0	96573000	132920000	0	0	51948000	0	0	0	0	0				10	10	10	28.9	28.9	28.9	54.592	0	1623400000	62
g.75466	NP_776645.1	NP_776645.1 tyrosine--tRNA ligase, cytoplasmic [Bos taurus]	79321000	93898000	128600000	112920000	73722000	94390000	72761000	70105000	111410000	59448000	98384000	109780000	86079000	0	0	85353000	0	0	96348000	0				16	16	16	34.7	34.7	34.7	59.099	0	1605500000	84
g.108395	NP_001071617.1	NP_001071617.1 glutathione S-transferase A1 [Bos taurus]	0	0	0	0	66085000	0	134110000	149720000	269560000	0	148560000	0	39993000	0	0	0	0	682490000	0	117240000				3	3	3	12.1	12.1	12.1	27.525	0	1601700000	32
g.56666	NP_001068702.1	NP_001068702.1 myosin regulatory light polypeptide 9 [Bos taurus]	0	167280000	191910000	29156000	0	107960000	271600000	0	164360000	0	0	134250000	0	0	0	0	0	0	50953000	0				4	2	2	20.4	7.5	7.5	17.292	0	1593700000	35
g.105099	NP_001039947.1	NP_001039947.1 sialic acid synthase [Bos taurus]	96958000	0	97039000	66818000	85455000	87958000	125180000	0	114520000	64017000	0	151420000	0	133190000	0	116970000	86421000	156700000	104240000	123610000				7	7	7	30.1	30.1	30.1	40.231	0	1587200000	53
g.113613	NP_001029972.1	NP_001029972.1 transcription elongation factor B polypeptide 2 [Bos taurus]	170280000	0	84231000	115660000	116810000	128890000	0	101400000	134230000	125130000	114550000	0	0	0	0	186390000	0	0	157250000	136110000				7	7	7	45.9	45.9	45.9	14.581	0	1580800000	39
g.14147	NP_001039377.1	NP_001039377.1 cysteine and histidine-rich domain-containing protein 1 [Bos taurus]	60764000	113490000	122360000	93025000	94029000	0	127460000	107370000	94102000	72924000	71791000	135670000	94916000	82031000	0	118500000	0	0	74763000	0				9	9	9	40.4	40.4	40.4	39.841	0	1577800000	51
g.95026	NP_001029210.1	NP_001029210.1 40S ribosomal protein S3a [Bos taurus]	93700000	0	238450000	118380000	171480000	0	0	0	0	162630000	0	158460000	0	0	0	73866000	248350000	103410000	0	96501000				8	8	8	35.2	35.2	35.2	29.945	0	1574500000	45
g.88006	XP_005226585.1	XP_005226585.1 PREDICTED: annexin A8 isoform X1 [Bos taurus]	43022000	115320000	129350000	0	91790000	0	257200000	106930000	82339000	43233000	75456000	61837000	131540000	52583000	0	154950000	0	0	74567000	188070000				9	9	1	39.4	39.4	7.6	36.78	0	1571300000	66
g.24826	NP_001098805.1	NP_001098805.1 phospholipase A-2-activating protein [Bos taurus]	94175000	82478000	87224000	76399000	86078000	66840000	89751000	111020000	105490000	69825000	73461000	69845000	0	72124000	0	75965000	62622000	66351000	73013000	93914000				13	13	13	23.8	23.8	23.8	86.898	0	1567700000	85
g.104367	NP_776771.1	NP_776771.1 10 kDa heat shock protein, mitochondrial [Bos taurus]	0	0	0	0	0	0	0	0	0	0	0	0	0	0	0	221650000	1079000000	609200000	152190000	366730000				4	4	4	53.5	53.5	53.5	7.5406	0	1560900000	22
g.71423	XP_005228513.1	XP_005228513.1 PREDICTED: CTP synthase 2 isoform X2 [Bos taurus]	68376000	52389000	93085000	122790000	82665000	97536000	85661000	92475000	83192000	49837000	111850000	71670000	128360000	90290000	92748000	83635000	0	0	104010000	0				12	12	12	27.8	27.8	27.8	65.463	0	1554400000	111
g.11275	NP_001033608.1	NP_001033608.1 sorting nexin-2 [Bos taurus]	91056000	70333000	107330000	120650000	92655000	63266000	105540000	89487000	80028000	83489000	70683000	83345000	44983000	72027000	0	72087000	0	0	121240000	0				13	13	11	32.2	32.2	28.1	58.436	0	1553100000	88
g.109845	NP_001028785.1	NP_001028785.1 40S ribosomal protein S2 [Bos taurus]	146520000	0	101880000	178780000	89806000	115390000	0	0	69478000	159480000	0	84346000	0	0	0	78110000	103700000	129640000	0	0				5	5	2	19.8	19.8	8.2	31.235	0	1552800000	35
g.80571	XP_005202205.1	XP_005202205.1 PREDICTED: biotinidase isoform X1 [Bos taurus]	189610000	218950000	146570000	44059000	53604000	225630000	47094000	97727000	81691000	97603000	113150000	0	0	0	91508000	83876000	0	0	27969000	0				7	7	7	17.7	17.7	17.7	58.506	0	1550400000	69
g.36262	XP_010805315.1	XP_010805315.1 PREDICTED: small glutamine-rich tetratricopeptide repeat-containing protein alpha isoform X1 [Bos taurus]	83080000	117450000	93670000	90444000	78607000	86508000	96409000	88234000	0	68115000	64568000	90965000	0	0	0	85367000	0	0	132590000	0				5	5	5	19.3	19.3	19.3	38.025	0	1529100000	61
g.98598	XP_005211998.1	XP_005211998.1 PREDICTED: eukaryotic translation initiation factor 2 subunit 1 isoform X1 [Bos taurus]	58040000	76177000	128780000	84144000	91828000	64644000	89555000	67316000	87465000	66515000	0	132520000	77229000	0	0	76950000	76755000	90367000	67353000	113430000				10	10	10	33.7	33.7	33.7	36.108	0	1526400000	75
g.61970	XP_005201869.1	XP_005201869.1 PREDICTED: profilin-2 isoform X1 [Bos taurus]	0	0	0	0	0	0	0	0	0	0	0	0	0	0	59188000	0	0	0	0	0				1	1	1	12.3	12.3	12.3	12.363	0	1524800000	17
g.75479	NP_776560.1	NP_776560.1 protein disulfide-isomerase precursor [Bos taurus]	12589000	314320000	17263000	0	0	0	13431000	0	0	0	0	0	0	0	0	149970000	1147900000	576460000	14983000	70048000				16	16	16	35.6	35.6	35.6	58.911	0	1518200000	62
g.80492	NP_001019703.1	NP_001019703.1 26S proteasome non-ATPase regulatory subunit 13 [Bos taurus]	78935000	0	0	92924000	113800000	111570000	96613000	123330000	129060000	118650000	69332000	107440000	0	65602000	0	72593000	0	0	85669000	102480000				9	9	9	33.2	33.2	33.2	42.879	0	1505500000	57
g.96884	NP_001091032.1	NP_001091032.1 aminopeptidase B [Bos taurus]	126560000	99049000	121750000	101720000	80576000	64644000	114150000	98520000	96560000	73288000	0	75877000	0	0	0	61339000	0	0	95901000	74167000				11	11	11	32.9	32.9	32.9	57.669	0	1502600000	71
g.80741	NP_001013016.1	NP_001013016.1 F-actin-capping protein subunit alpha-2 [Bos taurus]	78950000	72076000	77536000	71762000	74210000	46428000	76646000	52975000	0	62268000	54092000	75438000	100950000	111900000	0	67043000	86203000	79057000	78600000	72482000				12	12	10	53.6	53.6	44.8	36.278	0	1494300000	88
g.5676	NP_001014928.1	NP_001014928.1 60S ribosomal protein L7 [Bos taurus]	98002000	0	86078000	154210000	0	0	35359000	0	59813000	127320000	0	143990000	0	0	0	47419000	198580000	0	0	0				8	8	6	32.3	32.3	24.6	29.168	0	1491700000	46
g.117842	NP_001003900.1	NP_001003900.1 tubulin beta-2B chain [Bos taurus]	0	0	0	0	0	0	0	0	0	42076000	0	0	0	0	0	0	0	0	0	0				5	1	1	69.6	10.4	10.4	12.559	0	1491600000	23
g.63659	NP_001028790.1	NP_001028790.1 actin, cytoplasmic 2 [Bos taurus]	0	0	0	0	0	0	0	0	0	62992000	0	0	0	0	0	0	0	0	0	0				7	1	1	55.3	12.1	12.1	15.783	0	1488300000	17
g.72929	NP_001039635.1	NP_001039635.1 putative phospholipase B-like 2 precursor [Bos taurus]	101690000	223550000	0	0	0	185150000	0	0	0	183180000	115850000	0	0	0	0	127090000	0	0	0	106020000				6	6	6	13.3	13.3	13.3	67.748	0	1481400000	50
g.55308	NP_001193081.1	NP_001193081.1 cytoplasmic dynein 1 light intermediate chain 2 [Bos taurus]	80896000	109050000	147720000	70716000	115120000	110880000	97710000	84121000	147920000	61223000	59918000	83541000	55719000	63257000	0	52108000	0	0	62104000	0				9	9	9	24	24	24	54.958	0	1480600000	77
g.43353	XP_005205522.1	XP_005205522.1 PREDICTED: septin-7 isoform X1 [Bos taurus]	83234000	54491000	122100000	77059000	82779000	0	133980000	86953000	90394000	47913000	52942000	0	136590000	0	0	75471000	121640000	0	147780000	83574000				6	6	6	21.1	21.1	21.1	44.842	0	1480400000	52
g.109559	NP_001014939.1	NP_001014939.1 tubulin-folding cofactor B [Bos taurus]	74248000	140510000	106720000	70312000	76993000	73124000	97208000	63721000	82344000	63202000	65316000	118450000	65478000	83351000	89531000	51709000	0	59378000	59448000	0				5	5	5	25.8	25.8	25.8	27.435	0	1477800000	69
g.89656	XP_010801667.1	XP_010801667.1 PREDICTED: zeta-crystallin isoform X1 [Bos taurus]	84794000	0	169600000	85403000	0	0	0	0	0	0	114250000	49770000	143810000	0	0	107660000	0	0	191430000	102310000				9	9	9	45.8	45.8	45.8	35.381	0	1476700000	34
g.48727	NP_001039557.1	NP_001039557.1 septin-2 [Bos taurus]	92197000	0	101860000	125220000	83436000	0	103210000	0	91256000	91932000	39534000	59088000	67077000	157310000	0	92207000	0	93905000	83244000	0				12	12	12	43.9	43.9	43.9	44.959	0	1474400000	88
g.65568	XP_005222451.1	XP_005222451.1 PREDICTED: ectonucleoside triphosphate diphosphohydrolase 3 isoform X1 [Bos taurus]	30039000	0	56991000	95078000	0	79597000	0	0	0	0	67095000	61326000	225410000	134320000	0	192950000	0	0	413960000	0				9	9	2	18.6	18.6	4.7	62.17	0	1464400000	52
g.102699	XP_010819135.1	XP_010819135.1 PREDICTED: mth938 domain-containing protein isoform X1 [Bos taurus]	91708000	0	134300000	0	94194000	0	192960000	0	0	0	0	0	0	106930000	0	0	0	0	0	0				3	3	3	33.6	33.6	33.6	13.388	0	1462800000	31
g.112936	NP_786997.1	NP_786997.1 tubulin-specific chaperone A [Bos taurus]	56309000	73767000	78987000	76727000	67929000	104270000	58831000	0	105750000	44653000	62906000	123680000	98938000	71316000	0	53014000	54093000	67792000	105620000	46996000				5	5	5	36	36	36	14.6	0	1457800000	67
g.83624	NP_001098808.1	NP_001098808.1 arginine--tRNA ligase, cytoplasmic [Bos taurus]	77438000	73017000	116150000	71005000	70890000	88650000	79763000	0	72524000	84068000	54792000	49387000	61357000	51308000	74530000	106010000	0	0	109080000	119890000				18	18	18	27.6	27.6	27.6	75.737	0	1450300000	81
g.17539	NP_001015548.1	NP_001015548.1 40S ribosomal protein S6 [Bos taurus]	114290000	56379000	219650000	87317000	93925000	81700000	85946000	0	62266000	69717000	0	37462000	96204000	0	0	46059000	129100000	85984000	0	84008000				5	5	5	19.3	19.3	19.3	28.68	0	1449700000	68
g.115490	NP_001032538.1	NP_001032538.1 cystatin-B [Bos taurus]	0	0	0	0	0	0	0	0	0	0	0	476580000	0	0	0	0	0	0	504260000	0				7	3	1	49.2	16.2	16.2	14.681	0	1441400000	14
g.77835	NP_001096691.1	NP_001096691.1 reticulocalbin-1 precursor [Bos taurus]	151650000	402260000	94666000	58984000	52518000	46140000	87088000	0	60256000	65189000	108640000	0	46944000	0	90951000	0	0	0	0	0				6	6	6	28.3	28.3	28.3	34.736	0	1437500000	49
g.79090	XP_005222414.1	XP_005222414.1 PREDICTED: drebrin-like protein isoform X3 [Bos taurus]	48655000	57349000	90100000	83590000	80582000	59003000	94372000	0	115010000	44271000	66694000	98823000	51720000	79294000	0	71951000	59385000	70567000	78180000	119800000				9	9	9	28.4	28.4	28.4	51.32	0	1435900000	77
g.84389	NP_001020511.1	NP_001020511.1 60S acidic ribosomal protein P1 [Bos taurus]	73269000	0	0	209060000	111990000	0	0	0	0	159760000	0	87318000	88218000	0	0	138810000	0	164110000	0	0				3	3	3	74.6	74.6	74.6	11.528	0	1433200000	37
g.94118	NP_001093849.1	NP_001093849.1 acid sphingomyelinase-like phosphodiesterase 3b precursor [Bos taurus]	0	530070000	151240000	57481000	54587000	159530000	0	0	0	100080000	156880000	0	0	0	91239000	61144000	0	0	0	0				11	11	11	45.4	45.4	45.4	41.776	0	1425500000	48
g.36532	NP_001291895.1	NP_001291895.1 phosphoglucomutase-2 [Bos taurus]	0	0	0	0	0	0	0	0	0	0	0	0	0	0	0	0	0	0	0	77210000				23	1	1	42.4	2	2	67.863	0	1407400000	12
g.61198	NP_001013616.2	NP_001013616.2 26S proteasome non-ATPase regulatory subunit 4 [Bos taurus]	92993000	67738000	87139000	83805000	111210000	100830000	100980000	94213000	92377000	102370000	52947000	71458000	56105000	0	0	72682000	0	62139000	64565000	0				7	7	7	33.4	33.4	33.4	39.082	0	1401700000	86
g.113028	NP_776454.1	NP_776454.1 cystatin-C precursor [Bos taurus]	171510000	114690000	51291000	0	0	0	0	0	0	94497000	84348000	0	0	0	0	323000000	0	0	0	0				2	2	2	25.7	25.7	25.7	19.273	0	1398100000	34
g.34601	NP_001039723.1	NP_001039723.1 vacuolar protein sorting-associated protein 35 [Bos taurus]	71602000	53967000	111370000	78947000	75519000	0	109870000	0	85811000	44985000	59820000	90616000	57940000	0	0	73033000	42288000	76778000	115660000	98016000				11	11	11	17.5	17.5	17.5	91.75	0	1397900000	79
g.84375	XP_005225007.1	XP_005225007.1 PREDICTED: prostasin isoform X1 [Bos taurus]	60826000	131420000	43884000	0	0	45357000	0	0	0	36250000	82161000	0	0	0	278030000	298970000	0	62857000	246060000	190050000				7	7	7	19.4	19.4	19.4	44.609	0	1395000000	55
g.90960	XP_010803184.1	XP_010803184.1 PREDICTED: poly(rC)-binding protein 2 isoform X22 [Bos taurus]	81066000	0	73618000	91348000	69849000	59064000	83102000	0	69891000	69630000	0	67122000	64804000	0	0	92655000	101560000	148160000	105200000	220730000				7	5	5	31.2	22.3	22.3	36.801	0	1392600000	53
g.82282	XP_015328712.1	XP_015328712.1 PREDICTED: prostaglandin reductase 2 isoform X1 [Bos taurus]	63178000	139550000	101460000	63024000	54556000	55486000	101140000	0	0	45838000	88476000	72263000	67644000	95130000	0	70089000	0	65612000	87926000	129060000				6	6	6	28.5	28.5	28.5	38.333	0	1386500000	65
g.97131	XP_010815687.2	XP_010815687.2 PREDICTED: Ig heavy chain V region PJ14 isoform X1, partial [Bos taurus]	95257000	105810000	66880000	0	194120000	178770000	478160000	0	100050000	0	0	103900000	0	0	0	0	0	0	0	0				7	6	6	24.6	22.6	22.6	52.586	0	1382300000	48
g.81213	XP_002694159.1	XP_002694159.1 PREDICTED: 60S ribosomal protein L22 isoform X2 [Bos taurus]	131830000	0	0	253260000	105390000	54559000	0	54695000	0	184510000	0	0	59211000	0	0	0	270150000	0	0	0				4	4	4	50.8	50.8	50.8	14.759	0	1374000000	39
g.94972	XP_010811107.1	XP_010811107.1 PREDICTED: 26S protease regulatory subunit 6A isoform X1 [Bos taurus]	88276000	83659000	58055000	75758000	139890000	75539000	153180000	97441000	117510000	79335000	35865000	92334000	0	0	0	63459000	0	0	50173000	0				11	11	11	37.6	37.6	37.6	47.352	0	1372100000	77
g.89210	NP_001179905.1	NP_001179905.1 protein TFG [Bos taurus]	52270000	50754000	70517000	66368000	81518000	0	69435000	75243000	0	47312000	45060000	88704000	134690000	132330000	0	78059000	0	109370000	80762000	83029000				5	5	5	24.5	24.5	24.5	40.094	0	1371900000	54
g.57561	NP_001094510.1	NP_001094510.1 guanine nucleotide-binding protein G(i) subunit alpha-2 [Bos taurus]	58407000	132950000	93169000	75529000	69515000	0	50525000	0	69817000	0	55422000	76737000	64712000	83529000	0	118100000	0	0	130900000	62929000				8	8	4	27.6	27.6	16.1	40.491	0	1371200000	58
g.101901	NP_001030273.1	NP_001030273.1 glutaredoxin-3 [Bos taurus]	78998000	132730000	0	73444000	0	0	88453000	0	114220000	88858000	100060000	106610000	0	0	0	83824000	0	0	154860000	182040000				8	8	8	28.9	28.9	28.9	37.482	0	1355000000	44
g.98592	NP_001014894.1	NP_001014894.1 60S ribosomal protein L4 [Bos taurus]	114780000	0	121270000	106210000	103370000	0	92963000	59078000	0	136400000	0	73359000	0	0	0	0	112560000	0	0	116930000				11	11	11	37.8	37.8	37.8	32.969	0	1351900000	55
g.38693	XP_015328779.1	XP_015328779.1 PREDICTED: plastin-1 isoform X1 [Bos taurus]	44989000	118790000	146160000	61004000	101140000	0	185850000	0	51368000	0	30802000	80319000	93848000	71507000	0	53244000	0	97380000	34173000	87541000				16	15	15	32	29.7	29.7	70.253	0	1351800000	98
g.41305	NP_001030471.1	NP_001030471.1 LIM and SH3 domain protein 1 [Bos taurus]	93299000	53732000	81489000	110340000	87102000	78603000	131990000	82008000	0	0	115840000	80213000	92264000	0	0	0	104130000	0	87541000	0				8	8	8	41.2	41.2	41.2	29.669	0	1350200000	49
g.68338	NP_976238.2	NP_976238.2 myotrophin [Bos taurus]	137980000	0	0	142260000	0	0	0	0	0	151040000	0	0	0	0	0	32591000	0	0	40898000	0				2	2	2	25.9	25.9	25.9	15.108	0	1337000000	31
g.92098	NP_001035606.1	NP_001035606.1 60S ribosomal protein L19 [Bos taurus]	67752000	40866000	179830000	66020000	114050000	0	109730000	51882000	88466000	73981000	0	94065000	90749000	0	0	41025000	126050000	0	0	0				3	3	3	18.4	18.4	18.4	23.466	0	1319600000	44
g.100760	NP_001030393.1	NP_001030393.1 serine/threonine-protein phosphatase PP1-alpha catalytic subunit [Bos taurus]	67978000	75526000	60566000	83643000	57875000	0	69109000	105890000	0	66624000	74949000	71926000	66068000	77729000	0	137190000	53890000	0	83339000	85475000				13	13	4	50.6	50.6	12.2	38.706	0	1315000000	82
g.111583	NP_001035631.1	NP_001035631.1 ubiquitin carboxyl-terminal hydrolase isozyme L3 [Bos taurus]	67405000	0	0	68837000	0	67113000	0	0	0	87212000	82303000	132610000	0	184240000	0	156290000	59542000	334420000	155590000	233250000				8	8	8	51.2	51.2	51.2	27.203	0	1309200000	48
g.114310	XP_005212004.1	XP_005212004.1 PREDICTED: acylphosphatase-1 isoform X1 [Bos taurus]	43866000	0	40910000	56477000	66049000	104900000	0	60298000	0	111760000	0	74352000	0	158770000	104550000	137040000	89591000	0	0	114220000				5	5	5	51.5	51.5	51.5	11.446	0	1300400000	39
g.48452	XP_005218560.1	XP_005218560.1 PREDICTED: IST1 homolog isoform X1 [Bos taurus]	90552000	128750000	132930000	117260000	96591000	0	0	0	86125000	65902000	0	0	0	0	0	44037000	0	0	0	0				8	8	8	23.4	23.4	23.4	39.756	0	1292800000	35
g.85430	NP_001039531.1	NP_001039531.1 histidine--tRNA ligase, cytoplasmic [Bos taurus]	0	0	0	0	0	0	0	0	0	0	0	0	0	0	43703000	0	0	0	0	0				1	1	1	15	15	15	8.2392	0	1284500000	25
g.112375	NP_001029935.1	NP_001029935.1 SH3 domain-binding glutamic acid-rich-like protein 3 [Bos taurus]	49965000	73311000	54177000	95346000	60735000	0	0	60386000	63616000	78290000	114300000	64595000	0	91965000	0	105980000	0	55048000	92627000	111280000				5	5	5	67.7	67.7	67.7	10.438	0	1281800000	55
g.14226	XP_002696972.1	XP_002696972.1 PREDICTED: programmed cell death 6-interacting protein isoform X2 [Bos taurus]	57997000	103590000	110780000	113820000	0	0	125490000	0	98024000	0	63168000	0	86879000	0	0	0	0	0	71597000	0				8	1	1	44.1	7.3	7.3	27.136	0	1279900000	36
g.67305	NP_776376.1	NP_776376.1 plasminogen precursor [Bos taurus]	469430000	84140000	0	0	0	42255000	27469000	102290000	0	0	0	0	0	0	80031000	0	436650000	241850000	62002000	0				28	28	28	49.8	49.8	49.8	92.278	0	1278700000	91
g.84688	NP_776664.1	NP_776664.1 retinal dehydrogenase 1 [Bos taurus]	121280000	103970000	51449000	0	56322000	107470000	62842000	0	36830000	0	33076000	0	90572000	0	142590000	0	0	426160000	56864000	213880000				14	14	13	24.7	24.7	23.4	56.542	0	1277300000	79
g.104017	NP_001029838.1	NP_001029838.1 activator of 90 kDa heat shock protein ATPase homolog 1 [Bos taurus]	53624000	56622000	45681000	44024000	48445000	74574000	69119000	92060000	34054000	58555000	50799000	78380000	0	72135000	0	80343000	49332000	79311000	144540000	104080000				9	9	1	35	35	6.6	37.676	0	1273000000	87
g.114586	NP_776392.1	NP_776392.1 transthyretin precursor [Bos taurus]	163500000	0	0	0	0	0	0	0	0	0	0	0	0	0	0	0	0	0	0	0				2	2	2	24.5	24.5	24.5	15.867	0	1270700000	20
g.75166	XP_005221293.1	XP_005221293.1 PREDICTED: galectin-3-binding protein isoform X2 [Bos taurus]	217180000	255550000	65412000	35287000	0	149730000	0	64556000	0	88218000	56540000	57867000	0	0	0	109260000	0	0	0	0				9	9	9	19.3	19.3	19.3	62	0	1267400000	52
g.71802	XP_003586314.2	XP_003586314.2 PREDICTED: far upstream element-binding protein 2 isoform X1, partial [Bos taurus]	49191000	0	74676000	54167000	59097000	0	67198000	74682000	56266000	62765000	49475000	65946000	94023000	88407000	0	79618000	162110000	138680000	58377000	84416000				7	7	7	17.9	17.9	17.9	55.605	0	1266900000	60
REV__g.25091			0	0	0	0	0	0	0	0	0	0	0	0	0	0	0	318250000	0	369470000	321890000	411170000		+		1	1	1	0	0	0	28.364	0.001827	1265300000	8
g.109667			312480000	0	0	0	0	388330000	0	0	0	195020000	0	0	0	0	0	0	0	0	0	0				2	2	2	19.9	19.9	19.9	17.163	0	1263600000	15
g.90954	XP_015316830.1	XP_015316830.1 PREDICTED: cysteine--tRNA ligase, cytoplasmic isoform X1 [Bos taurus]	43357000	77788000	80135000	71283000	77380000	78964000	75722000	0	75959000	71205000	48353000	75722000	73338000	87778000	0	59542000	0	0	81237000	58759000				14	14	14	31.2	31.2	31.2	65.44	0	1258200000	88
g.83395	NP_001124224.1	NP_001124224.1 dual specificity mitogen-activated protein kinase kinase 1 [Bos taurus]	55973000	70326000	71488000	100840000	87835000	72584000	52701000	59065000	91281000	55569000	70436000	78428000	0	0	0	44950000	0	0	87851000	0				8	8	4	21.3	21.3	10.9	45.409	0	1257400000	62
g.45511	NP_001039914.1	NP_001039914.1 plasminogen activator inhibitor 1 RNA-binding protein [Bos taurus]	55365000	72843000	84206000	58514000	83519000	0	65108000	57370000	61918000	67004000	0	79078000	56188000	106710000	0	52873000	87345000	68198000	82835000	126630000				8	8	8	27.6	27.6	27.6	45.408	0	1252600000	73
g.88250	NP_001030190.2	NP_001030190.2 aminoacyl tRNA synthase complex-interacting multifunctional protein 1 [Bos taurus]	65482000	71036000	61087000	70559000	74507000	99597000	80394000	77064000	45971000	71217000	0	49150000	40333000	60411000	81734000	64307000	0	49496000	80054000	46148000				8	8	8	40.5	40.5	40.5	35.259	0	1245900000	82
g.6924	XP_005205578.1	XP_005205578.1 PREDICTED: heterogeneous nuclear ribonucleoproteins A2/B1 isoform X1 [Bos taurus]	137320000	53973000	41078000	46179000	57101000	0	46642000	0	52033000	57944000	33482000	59305000	0	0	0	154610000	52521000	252580000	135710000	0				7	7	7	22.9	22.9	22.9	37.429	0	1241400000	44
g.101641	XP_010800762.1	XP_010800762.1 PREDICTED: phenylalanine--tRNA ligase beta subunit isoform X1 [Bos taurus]	67577000	0	167010000	96784000	87703000	50992000	75459000	101020000	63831000	91284000	84434000	54487000	72264000	0	0	0	44515000	0	0	0				7	7	4	20.2	20.2	12	48.283	0	1238000000	65
g.23638	XP_015315570.1	XP_015315570.1 PREDICTED: ubiquitin carboxyl-terminal hydrolase 14 isoform X1 [Bos taurus]	77122000	85969000	73085000	58980000	103450000	92576000	64876000	78604000	102540000	75405000	54601000	66221000	0	0	0	35943000	0	0	72189000	84038000				10	10	10	28.8	28.8	28.8	56.956	0	1235900000	58
g.93012	NP_001029866.1	NP_001029866.1 COP9 signalosome complex subunit 4 [Bos taurus]	65996000	52515000	56632000	88192000	86244000	58444000	42096000	59305000	40042000	71033000	64055000	81022000	70489000	80317000	0	72784000	53066000	0	64652000	0				11	11	11	38.2	38.2	38.2	46.284	0	1225800000	93
g.94256	NP_001094546.1	NP_001094546.1 ruvB-like 1 [Bos taurus]	61505000	47324000	69709000	126750000	77858000	32866000	66555000	42185000	70923000	51894000	47391000	76430000	0	0	99201000	69386000	0	0	117350000	52145000				14	14	14	45.6	45.6	45.6	50.151	0	1225500000	67
g.111598	NP_777090.1	NP_777090.1 platelet-activating factor acetylhydrolase IB subunit gamma [Bos taurus]	0	0	116670000	78636000	0	0	0	0	0	0	0	132960000	0	0	0	0	0	0	140910000	0				8	8	8	43.5	43.5	43.5	25.895	0	1206300000	33
g.108607	NP_001069325.1	NP_001069325.1 serine/threonine-protein phosphatase 2A catalytic subunit beta isoform [Bos taurus]	99477000	86242000	46754000	74342000	66540000	77514000	51644000	72315000	71010000	93268000	66716000	78121000	0	0	0	52827000	0	0	0	0				10	10	9	46.5	46.5	42	35.76	0	1200500000	72
g.67830	NP_001179068.1	NP_001179068.1 COP9 signalosome complex subunit 5 [Bos taurus]	46420000	62995000	96223000	58185000	65951000	0	82322000	53831000	82103000	0	46670000	84180000	81520000	93174000	0	56912000	0	0	79344000	0				3	3	3	14.1	14.1	14.1	30.243	0	1197700000	42
g.103019	NP_001068586.1	NP_001068586.1 inorganic pyrophosphatase [Bos taurus]	0	63164000	90982000	99134000	119320000	0	111590000	0	0	0	66720000	115540000	113520000	113480000	0	53101000	0	0	27905000	0				8	8	5	49.8	49.8	27.3	32.812	0	1177100000	57
g.112848	NP_001015531.1	NP_001015531.1 40S ribosomal protein S5 [Bos taurus]	44723000	38308000	65285000	168210000	0	0	101390000	0	0	66746000	0	202980000	64860000	0	0	58663000	0	124120000	0	0				4	4	4	26.5	26.5	26.5	22.876	0	1175700000	41
g.80889	XP_010812603.1	XP_010812603.1 PREDICTED: lysine--tRNA ligase isoform X1 [Bos taurus]	82450000	63759000	67662000	74973000	89360000	0	80866000	53861000	93311000	87599000	41322000	49310000	0	0	64934000	80787000	0	59834000	82055000	0				13	13	2	26.4	26.4	3.7	67.701	0	1158400000	67
g.8727	NP_001193656.1	NP_001193656.1 serine/threonine-protein kinase PAK 2 [Bos taurus]	63464000	63439000	86939000	41416000	45263000	0	38680000	0	70538000	0	48371000	85718000	87307000	112420000	0	108200000	0	56064000	74873000	116310000				14	14	11	31.9	31.9	25.6	58.06	0	1153200000	73
g.94403	NP_786993.1	NP_786993.1 glycolipid transfer protein [Bos taurus]	50871000	61533000	0	101910000	52037000	0	114400000	0	84930000	83551000	0	82625000	121810000	97327000	0	39572000	0	0	0	0				5	5	5	40.5	40.5	40.5	24.49	0	1149700000	42
g.94825	NP_001029606.1	NP_001029606.1 60S ribosomal protein L30 [Bos taurus]	68815000	0	82620000	79874000	86481000	0	34166000	0	0	130250000	0	42620000	0	0	0	62032000	83789000	125050000	0	93800000				4	4	4	61.7	61.7	61.7	10.457	0	1144600000	55
g.111911	NP_001069127.1	NP_001069127.1 isopentenyl-diphosphate Delta-isomerase 1 [Bos taurus]	0	105450000	78850000	55513000	52004000	0	0	51059000	71736000	0	55145000	58906000	60258000	0	0	104600000	0	0	78716000	105130000				7	7	7	42.2	42.2	42.2	28.357	0	1135000000	54
g.56860	XP_015326715.1	XP_015326715.1 PREDICTED: branched-chain-amino-acid aminotransferase, cytosolic isoform X4 [Bos taurus]	0	0	0	115140000	181780000	0	0	0	0	0	0	0	0	0	0	0	0	0	0	0				5	1	1	85.1	14.9	14.9	8.3014	0.0018083	1132100000	18
g.94156	NP_001029223.1	NP_001029223.1 60S ribosomal protein L27 [Bos taurus]	0	0	109520000	115120000	111830000	0	0	0	0	102720000	0	0	0	0	0	56615000	157870000	0	0	193640000				3	3	3	30.1	30.1	30.1	15.798	0	1129800000	30
g.70905	XP_002693111.1	XP_002693111.1 PREDICTED: eukaryotic translation initiation factor 3 subunit F [Bos taurus]	77687000	19755000	116010000	59097000	58551000	0	76897000	0	67199000	77700000	69307000	42849000	61006000	40785000	0	83436000	0	0	53446000	69571000				5	5	5	25.5	25.5	25.5	31.793	0	1115300000	51
g.107785	XP_010813463.1	XP_010813463.1 PREDICTED: echinoderm microtubule-associated protein-like 2 isoform X1 [Bos taurus]	0	0	0	0	0	0	0	0	0	0	0	100330000	0	0	0	0	0	0	0	55868000				3	3	3	15	15	15	32.645	0	1113300000	14
g.84252	NP_001070446.1	NP_001070446.1 UPF0553 protein C9orf64 homolog [Bos taurus]	48347000	62721000	0	92721000	55130000	92282000	88191000	0	84622000	80517000	89513000	0	106750000	0	0	54077000	0	0	90732000	0				13	13	13	46.9	46.9	46.9	39.071	0	1110900000	60
g.48236	XP_010814093.1	XP_010814093.1 PREDICTED: AP-1 complex subunit beta-1 [Bos taurus]	40416000	0	70673000	66671000	77001000	0	96283000	0	75053000	52251000	52220000	29090000	49973000	91251000	0	113180000	52073000	104770000	88782000	0				14	14	14	21.9	21.9	21.9	104.52	0	1109200000	87
g.105606	NP_001030533.1	NP_001030533.1 peptidyl-prolyl cis-trans isomerase FKBP1A [Bos taurus]	0	146270000	0	0	0	0	0	0	0	0	0	0	0	0	0	0	0	124230000	0	0				2	2	2	22.1	22.1	22.1	15.082	0	1107400000	35
g.47256	XP_003587532.1	XP_003587532.1 PREDICTED: septin-9 isoform X2 [Bos taurus]	58016000	0	65080000	80978000	69589000	0	79246000	71421000	78648000	55040000	33825000	54549000	76877000	102460000	0	31306000	0	77586000	81954000	61438000				11	11	11	23.6	23.6	23.6	65.341	0	1106100000	87
g.79312	NP_001106729.1	NP_001106729.1 four and a half LIM domains protein 1 isoform 1 [Bos taurus]	105310000	134530000	56128000	0	83051000	100160000	117380000	57274000	0	0	0	67469000	60826000	62140000	169110000	0	67874000	0	103920000	0				7	7	7	29.3	29.3	29.3	31.945	0	1100700000	56
g.11876	XP_010819339.1	XP_010819339.1 PREDICTED: neuroblast differentiation-associated protein AHNAK isoform X1 [Bos taurus]	56392000	0	115400000	37055000	86327000	0	127410000	66166000	0	0	0	0	174200000	0	0	47237000	0	0	102050000	0				44	3	2	41.9	5.2	3.4	209.35	0	1099800000	27
g.54494	NP_001039613.1	NP_001039613.1 26S proteasome non-ATPase regulatory subunit 11 [Bos taurus]	81651000	52755000	50281000	66696000	68234000	63302000	66372000	40681000	64615000	70164000	53359000	50402000	0	0	0	59547000	0	0	67101000	90750000				14	14	14	35.8	35.8	35.8	48.607	0	1091700000	78
g.38761	NP_001020500.1	NP_001020500.1 eukaryotic translation initiation factor 1A, X-chromosomal [Bos taurus]	0	0	0	48238000	0	0	64493000	0	81217000	0	0	86673000	50880000	0	0	113590000	0	0	58707000	113660000				2	2	2	14.6	14.6	14.6	16.46	0	1082900000	30
g.74242	NP_001029212.1	NP_001029212.1 proteasome subunit beta type-10 precursor [Bos taurus]	49614000	0	0	179520000	59864000	0	0	112460000	0	111930000	0	0	0	0	0	173870000	77637000	0	0	0				3	3	3	16.8	16.8	16.8	29.083	0	1078400000	30
g.92358	NP_001178987.1	NP_001178987.1 annexin A10 [Bos taurus]	0	0	0	0	0	0	0	0	0	0	0	0	0	49238000	0	108530000	347870000	83004000	589260000	64465000				8	8	8	34.3	34.3	34.3	36.965	0	1076300000	34
g.49969	XP_002689654.2	XP_002689654.2 PREDICTED: ran-binding protein 6 isoform X1 [Bos taurus]	43549000	0	75433000	62044000	59503000	45504000	80287000	68455000	56014000	54325000	0	56107000	64683000	0	0	111980000	0	0	48855000	53041000				14	14	13	20.7	20.7	19.4	125.79	0	1073300000	75
g.82735	NP_001033185.1	NP_001033185.1 complement factor I precursor [Bos taurus]	59338000	297160000	22632000	0	54049000	49859000	546990000	0	0	0	0	44356000	0	0	0	0	26443000	0	0	0				12	12	12	23.2	23.2	23.2	66.598	0	1065100000	55
g.117387	NP_001020487.1	NP_001020487.1 40S ribosomal protein S28 [Bos taurus]	86589000	36325000	59978000	74793000	54834000	0	46947000	0	74940000	0	76889000	68034000	41119000	0	0	49922000	89951000	120800000	0	0				2	2	2	23.1	23.1	23.1	10.243	0	1062500000	35
g.99378	NP_001077240.1	NP_001077240.1 cysteine and glycine-rich protein 1 [Bos taurus]	120530000	108660000	0	50575000	0	80217000	58955000	80220000	0	77642000	67689000	0	0	0	0	57185000	84671000	64002000	98033000	0				6	6	6	37	37	37	26.986	0	1056500000	54
g.26088	NP_001178296.1	NP_001178296.1 cAMP-dependent protein kinase type II-alpha regulatory subunit [Bos taurus]	54470000	62831000	67837000	58548000	45293000	0	71112000	61782000	68806000	53036000	35569000	81666000	159640000	81273000	0	44118000	0	0	0	0				11	11	11	39	39	39	39.174	0	1051900000	65
g.95684	NP_001015543.1	NP_001015543.1 60S ribosomal protein L13 [Bos taurus]	56100000	0	123530000	119550000	100800000	49859000	56288000	0	0	100870000	0	51196000	0	0	0	0	0	129860000	0	73806000				6	6	6	29.4	29.4	29.4	24.291	0	1049600000	50
g.102540	XP_015328964.1	XP_015328964.1 PREDICTED: macrophage-capping protein isoform X1 [Bos taurus]	37506000	61017000	69504000	35120000	0	0	0	0	95497000	0	56766000	60190000	0	0	0	107620000	0	146230000	56003000	370450000				7	7	7	28.9	28.9	28.9	38.926	0	1043800000	43
REV__g.31339			0	0	0	0	0	0	0	0	0	0	0	0	0	0	0	0	54182000	0	0	0		+		1	1	1	0	0	0	86.384	0.0089686	1038800000	6
g.91053	NP_001106774.1	NP_001106774.1 dynein light chain 2, cytoplasmic [Bos taurus]	71533000	54005000	0	0	92355000	0	52599000	78286000	93092000	0	86520000	0	82687000	0	0	57060000	74288000	0	76945000	110280000				3	3	1	49.4	49.4	24.7	10.35	0	1037500000	35
g.37462	NP_776735.2	NP_776735.2 eukaryotic translation initiation factor 4E [Bos taurus]	48234000	79783000	86629000	0	0	0	76870000	0	0	0	0	66464000	0	0	0	0	0	65986000	75637000	0				4	4	4	27.6	27.6	27.6	25.153	0	1037300000	39
g.93451	XP_002698262.1	XP_002698262.1 PREDICTED: 28 kDa heat- and acid-stable phosphoprotein [Bos taurus]	62878000	0	73730000	46576000	76836000	0	59919000	0	0	68037000	46997000	0	66687000	0	0	111670000	96722000	0	74675000	105120000				6	6	6	41	41	41	21.1	0	1027200000	51
g.107361	NP_001069864.1	NP_001069864.1 inorganic pyrophosphatase 2, mitochondrial [Bos taurus]	47688000	59267000	74483000	46667000	58596000	0	70024000	52858000	49115000	46467000	0	67676000	120610000	97951000	0	0	151050000	0	33788000	0				5	5	5	29.9	29.9	29.9	33.663	0	1024700000	53
g.98335	NP_776403.1	NP_776403.1 low molecular weight phosphotyrosine protein phosphatase [Bos taurus]	73585000	0	102740000	61696000	59608000	59700000	83582000	56787000	72107000	66724000	0	74968000	94140000	78908000	0	0	0	0	0	0				5	5	5	41.6	41.6	41.6	20.335	0	1024500000	38
g.30582	NP_776917.2	NP_776917.2 14-3-3 protein eta [Bos taurus]	0	45904000	0	0	50505000	71419000	72137000	0	0	69221000	67218000	124410000	75791000	77531000	0	36062000	0	0	30164000	0				10	2	2	40.3	13.4	13.4	32.272	0	1011800000	33
g.87129	XP_002685900.1	XP_002685900.1 PREDICTED: thiosulfate sulfurtransferase/rhodanese-like domain-containing protein 1 isoform X2 [Bos taurus]	0	172510000	0	86151000	38109000	0	62675000	0	0	109540000	52384000	130310000	0	0	0	68027000	0	0	51501000	0				5	5	5	40.9	40.9	40.9	16.093	0	1009800000	41
g.65538	NP_001040037.1	NP_001040037.1 asparagine--tRNA ligase, cytoplasmic [Bos taurus]	91397000	121480000	59406000	70415000	41494000	105150000	64289000	43119000	101940000	36820000	40550000	42846000	0	0	0	29052000	0	0	49299000	42281000				11	11	11	26.3	26.3	26.3	67.087	0	1009200000	82
g.63116	NP_001069631.1	NP_001069631.1 actin-related protein 2/3 complex subunit 4 [Bos taurus]	0	0	0	0	0	0	0	0	0	0	0	0	0	0	0	0	117520000	0	0	0				5	5	5	30.8	30.8	30.8	21.613	0	1008300000	15
g.90163	XP_010806870.1	XP_010806870.1 PREDICTED: band 4.1-like protein 2 isoform X15 [Bos taurus]	37803000	0	55084000	92017000	48383000	77498000	93173000	0	85398000	111670000	65993000	110240000	0	90045000	0	0	0	0	0	0				7	7	2	51.1	51.1	15.8	20.283	0	1006200000	57
g.76529	XP_010806366.1	XP_010806366.1 PREDICTED: serine/threonine-protein phosphatase 2A 55 kDa regulatory subunit B alpha isoform isoform X1 [Bos taurus]	39696000	55425000	59673000	42303000	56307000	47891000	66970000	64475000	77083000	46751000	38865000	78888000	50431000	77589000	0	50011000	0	0	79597000	47191000				6	6	6	15.7	15.7	15.7	51.691	0	1002600000	52
g.44177	NP_001030443.1	NP_001030443.1 catenin alpha-1 [Bos taurus]	65255000	0	0	46734000	48755000	0	54445000	0	0	25526000	0	68615000	103680000	101550000	0	76345000	302180000	104220000	87937000	51079000				21	21	21	36.1	36.1	36.1	100.12	0	996570000	94
g.82225	NP_001069217.1	NP_001069217.1 radixin [Bos taurus]	33939000	39363000	61692000	40248000	37431000	40906000	46262000	42149000	0	41262000	53660000	83782000	53719000	37220000	0	61597000	0	62287000	63995000	47258000				19	9	9	33.3	20.2	20.2	68.627	0	990210000	62
g.117593			45470000	0	0	67488000	0	0	0	54454000	0	52650000	53461000	0	0	0	0	39641000	56905000	0	0	52348000				2	2	2	21.6	21.6	21.6	12.091	0	990170000	31
g.39760	XP_010799622.1	XP_010799622.1 PREDICTED: eukaryotic translation initiation factor 4 gamma 1 isoform X3 [Bos taurus]	38812000	59329000	83257000	76696000	72620000	0	54744000	0	77491000	40364000	0	87579000	0	35686000	0	53673000	0	0	95919000	59045000				15	15	15	19.1	19.1	19.1	131.09	0	988050000	70
g.108993	XP_005216718.1	XP_005216718.1 PREDICTED: nuclear ubiquitous casein and cyclin-dependent kinase substrate 1 isoform X1 [Bos taurus]	53876000	40214000	45383000	32723000	53617000	0	0	77691000	0	36445000	35511000	62339000	264050000	126980000	0	38258000	187880000	0	0	0				3	3	3	14.9	14.9	14.9	27.196	0	982190000	54
g.109981	NP_001092680.1	NP_001092680.1 40S ribosomal protein S17 [Bos taurus]	38994000	0	56207000	99617000	74901000	0	67459000	45133000	28307000	58359000	0	61530000	57568000	56340000	0	47464000	69140000	38386000	51774000	73078000				5	5	5	41.3	41.3	41.3	15.806	0	974310000	55
g.74813	XP_015330995.1	XP_015330995.1 PREDICTED: density-regulated protein [Bos taurus]	88163000	0	130640000	66834000	70822000	0	81721000	0	0	0	0	92383000	72952000	0	0	0	0	0	0	0				5	5	5	35.4	35.4	35.4	22.217	0	970640000	27
g.114188	XP_002697652.1	XP_002697652.1 PREDICTED: tubulin beta-2A chain isoform X2 [Bos taurus]	28765000	0	0	218920000	0	0	0	0	0	0	0	0	0	0	0	0	0	0	0	0				10	3	2	71.4	30.3	18.8	25.351	0	967580000	21
g.68109	XP_010814868.1	XP_010814868.1 PREDICTED: growth factor receptor-bound protein 2 isoform X1 [Bos taurus]	57169000	53213000	69379000	52168000	67201000	50757000	56004000	62415000	70843000	47201000	62670000	84941000	64504000	67814000	0	28764000	0	0	0	0				4	4	4	30	30	30	25.206	0	966980000	47
g.61778	XP_005203678.1	XP_005203678.1 PREDICTED: lamin isoform X1 [Bos taurus]	0	21919000	0	0	0	0	0	0	0	0	0	0	0	0	0	363380000	517970000	265390000	0	93307000				21	21	21	37.6	37.6	37.6	73.993	0	964410000	71
g.90565	XP_015330335.1	XP_015330335.1 PREDICTED: CD59 glycoprotein isoform X1 [Bos taurus]	0	0	0	0	0	0	0	0	0	0	0	0	0	0	0	0	0	0	0	18406000				1	1	1	9	9	9	13.646	0	963000000	12
g.64030	NP_001073105.1	NP_001073105.1 heat shock protein HSP 90-beta [Bos taurus]	0	289440000	0	0	0	0	130150000	0	107620000	0	0	91359000	0	101500000	0	47190000	0	0	0	0				7	2	2	45.8	6.6	6.6	23.97	0	952050000	22
g.89873	NP_001106714.1	NP_001106714.1 coronin-1B [Bos taurus]	40810000	53099000	54046000	51961000	40280000	52059000	51728000	29757000	61715000	41186000	40903000	98347000	0	0	0	65351000	0	69489000	72196000	0				9	9	9	27.3	27.3	27.3	55.536	0	948650000	59
g.107142	XP_005214560.1	XP_005214560.1 PREDICTED: eukaryotic translation initiation factor 6 isoform X1 [Bos taurus]	38339000	58150000	51327000	26520000	51185000	38852000	48493000	27860000	40204000	26674000	43253000	86624000	43702000	55519000	0	55237000	35900000	55756000	48177000	47068000				6	6	6	38	38	38	29.313	0	940530000	56
g.40614	NP_001096556.1	NP_001096556.1 calpain-2 catalytic subunit precursor [Bos taurus]	51074000	67023000	157960000	52631000	39967000	37465000	54780000	57365000	0	36697000	0	37809000	55813000	73702000	0	0	0	0	42464000	0				9	9	9	20.8	20.8	20.8	78.457	0	937690000	64
g.109140	XP_010813464.1	XP_010813464.1 PREDICTED: echinoderm microtubule-associated protein-like 2 isoform X3 [Bos taurus]	45890000	53526000	45523000	51107000	45620000	0	64018000	65195000	74156000	59526000	52385000	55937000	59582000	82865000	0	32777000	0	0	0	0				5	5	5	27.7	27.7	27.7	35.227	0	936940000	79
g.32149	NP_001116201.1	NP_001116201.1 1,4-alpha-glucan-branching enzyme [Bos taurus]	62541000	85314000	0	66408000	58215000	55965000	68964000	64336000	79647000	62478000	52969000	0	0	0	0	38937000	0	0	91678000	0				12	12	12	22.7	22.7	22.7	80.076	0	934990000	54
REV__g.21014			0	0	0	0	0	0	0	0	0	0	0	0	0	0	54213000	0	0	0	0	0		+		1	1	1	0	0	0	163.07	0.008465	934420000	17
g.106645	NP_001095433.1	NP_001095433.1 COP9 signalosome complex subunit 6 [Bos taurus]	0	0	0	87541000	60021000	0	73510000	0	0	0	73345000	67377000	70690000	88503000	0	76480000	0	0	107500000	0				6	6	6	31.4	31.4	31.4	36.085	0	925590000	37
g.12312	NP_001029631.1	NP_001029631.1 60S ribosomal protein L17 [Bos taurus]	0	67769000	0	187070000	95308000	0	78618000	0	0	0	0	0	0	0	0	0	0	0	57574000	0				3	3	3	21.7	21.7	21.7	21.397	0	925160000	25
g.98473	NP_001039875.1	NP_001039875.1 tubulin alpha-1D chain [Bos taurus]	0	0	0	105020000	49736000	0	0	0	0	37960000	0	0	0	0	0	0	0	0	0	0				3	2	2	44.7	18.4	18.4	8.7324	0	924860000	25
g.49570	NP_776523.2	NP_776523.2 cytosol aminopeptidase [Bos taurus]	0	61308000	83986000	48554000	0	0	73375000	0	32355000	25385000	50879000	77184000	0	0	0	104550000	75691000	136100000	47787000	107960000				15	15	15	39.7	39.7	39.7	56.14	0	923710000	81
g.85046	XP_015329515.1	XP_015329515.1 PREDICTED: sorting nexin-5 isoform X2 [Bos taurus]	0	71157000	56707000	82869000	45163000	46556000	60252000	52619000	57709000	42309000	0	57357000	44708000	67814000	0	49085000	0	0	35501000	0				8	8	8	26.5	26.5	26.5	46.778	0	921420000	53
g.94248	NP_001039510.1	NP_001039510.1 obg-like ATPase 1 [Bos taurus]	48758000	88866000	82718000	45698000	60117000	61328000	78592000	0	51315000	0	39345000	63635000	0	43246000	0	62746000	0	0	42512000	0				8	8	8	27.2	27.2	27.2	46.769	0	920720000	40
g.38043	NP_001178203.2	NP_001178203.2 protein transport protein Sec31A [Bos taurus]	33379000	46802000	71879000	37383000	39284000	0	75164000	54652000	69444000	39066000	0	75265000	55262000	0	0	53936000	0	67558000	64996000	63182000				11	11	11	12.8	12.8	12.8	124.28	0	914900000	63
g.12847	XP_005205583.1	XP_005205583.1 PREDICTED: sorcin isoform X1 [Bos taurus]	73125000	0	53190000	61564000	0	0	0	0	0	55172000	79854000	78021000	0	0	0	55993000	0	0	118520000	0				7	7	7	31.8	31.8	31.8	21.908	0	910490000	37
g.9472	XP_015331044.1	XP_015331044.1 PREDICTED: grancalcin [Bos taurus]	26741000	44653000	0	53959000	0	0	0	0	40919000	41720000	0	64894000	0	0	0	161010000	42509000	0	178990000	171110000				6	6	6	46.3	46.3	46.3	22.36	0	909510000	42
g.110113	XP_010813346.1	XP_010813346.1 PREDICTED: 40S ribosomal protein S19 isoform X1 [Bos taurus]	89316000	0	111750000	86002000	108460000	0	0	0	0	0	0	0	0	0	0	30976000	90719000	0	0	0				4	4	1	27.6	27.6	6.2	16.06	0	907520000	23
g.107081	NP_001030522.1	NP_001030522.1 40S ribosomal protein S4 [Bos taurus]	64000000	0	63111000	78687000	73731000	0	0	0	0	100120000	0	59236000	62319000	0	0	50153000	128340000	0	31131000	84579000				10	10	1	37.4	37.4	6.4	29.74	0	905430000	36
g.108412	NP_001076863.1	NP_001076863.1 lipolysis-stimulated lipoprotein receptor [Bos taurus]	0	0	0	0	0	0	0	0	0	0	0	0	0	0	109180000	0	0	0	0	0				1	1	1	6.8	6.8	6.8	22.153	0	904490000	22
g.105638	XP_010812501.1	XP_010812501.1 PREDICTED: immunoglobulin lambda-like polypeptide 1 isoform X1 [Bos taurus]	109060000	193220000	80673000	0	0	104050000	0	82283000	0	0	0	0	0	0	0	0	166300000	0	74207000	0				6	6	6	17.6	17.6	17.6	26.358	0	900110000	31
g.370	XP_005210362.1	XP_005210362.1 PREDICTED: ubiquilin-1 isoform X2 [Bos taurus]	0	0	0	0	47636000	0	0	0	0	54105000	0	0	0	0	0	88590000	0	0	77854000	92898000				4	4	4	11.8	11.8	11.8	59.108	0	899740000	35
g.91007	NP_001069113.1	NP_001069113.1 phosducin-like protein 3 [Bos taurus]	27100000	0	32676000	50395000	0	0	49990000	0	42816000	53242000	66319000	71107000	63064000	0	0	0	48892000	0	0	0				5	5	2	30.8	30.8	12.9	27.585	0	897620000	37
g.23205	NP_001070466.1	NP_001070466.1 60S ribosomal protein L13a [Bos taurus]	50678000	0	101860000	91726000	0	0	72098000	0	0	86364000	0	0	0	0	0	0	70544000	83869000	0	74567000				4	4	4	22.2	22.2	22.2	23.523	0	895090000	41
g.96667	NP_001094538.1	NP_001094538.1 dihydropyrimidinase-related protein 3 [Bos taurus]	74771000	0	0	52854000	58312000	0	0	0	0	0	0	0	64044000	62343000	0	86039000	159080000	0	169940000	0				14	7	7	42.4	21.7	21.7	56.58	0	893510000	35
g.72390	NP_001180149.1	NP_001180149.1 ATP-dependent 6-phosphofructokinase, platelet type [Bos taurus]	87569000	58226000	59396000	48564000	110980000	59734000	0	0	76744000	45916000	59698000	53563000	0	0	0	31136000	0	0	0	0				11	9	9	21.3	17.8	17.8	85.471	0	891130000	62
g.2102			61149000	0	0	0	0	0	161860000	0	0	0	0	0	0	0	0	109500000	0	800440000	39817000	226610000				6	6	6	28.2	28.2	28.2	27.633	0	889370000	30
g.115217	NP_001070587.1	NP_001070587.1 dynein light chain roadblock-type 2 [Bos taurus]	0	0	127100000	57658000	78328000	0	91629000	0	0	0	0	0	0	0	0	0	0	0	0	0				4	4	4	38.5	38.5	38.5	10.845	0	885700000	18
g.75729	NP_001039705.1	NP_001039705.1 26S protease regulatory subunit 10B [Bos taurus]	62978000	44799000	52200000	78061000	78596000	46014000	76623000	0	0	61378000	34163000	55181000	0	0	0	44098000	0	0	40261000	60983000				8	8	8	39.9	39.9	39.9	32.498	0	885080000	62
g.49320	NP_001179698.1	NP_001179698.1 phosphatidylinositol 5-phosphate 4-kinase type-2 alpha [Bos taurus]	74176000	0	0	84965000	98450000	74875000	79053000	0	0	57073000	0	79720000	57919000	0	0	0	0	0	28875000	0				4	4	3	13.8	13.8	9.7	46.774	0	883250000	41
g.38521	NP_001093185.1	NP_001093185.1 scaffold attachment factor B1 [Bos taurus]	45445000	57572000	52470000	31738000	42922000	40390000	39151000	0	64668000	0	39949000	54830000	91827000	83447000	0	62198000	162270000	0	34392000	0				10	10	10	19.7	19.7	19.7	85.419	0	882870000	56
g.49548	NP_001179813.1	NP_001179813.1 neprilysin [Bos taurus]	0	0	0	0	0	0	0	0	0	0	0	678280000	0	0	0	0	0	0	0	0				4	4	4	5.3	5.3	5.3	85.927	0	881370000	6
g.20746	NP_777068.1	NP_777068.1 peroxiredoxin-6 [Bos taurus]	0	0	0	202900000	0	0	0	0	0	0	0	0	0	0	0	0	0	0	0	0				6	1	1	57.7	16.5	16.5	10.75	0	877880000	15
g.53013	NP_001014907.1	NP_001014907.1 pyridoxine-5'-phosphate oxidase [Bos taurus]	45315000	71724000	78343000	91446000	68218000	0	0	0	120920000	0	79055000	0	0	0	0	0	0	0	77105000	0				5	5	5	53.8	53.8	53.8	12.437	0	877440000	29
g.81020	XP_005208568.1	XP_005208568.1 PREDICTED: tropomyosin alpha-4 chain isoform X1 [Bos taurus]	52677000	74705000	0	50327000	55281000	0	0	0	69126000	0	0	0	0	65955000	0	25078000	101390000	167500000	30428000	0				7	3	3	21.2	10.9	10.9	33.094	0	870440000	39
g.61305	NP_001098809.1	NP_001098809.1 acetyl-coenzyme A synthetase, cytoplasmic [Bos taurus]	0	0	0	0	0	0	0	0	0	0	0	0	0	0	0	201620000	0	0	344350000	211340000				15	15	15	29	29	29	81.742	0	866860000	34
g.85633	XP_010806015.1	XP_010806015.1 PREDICTED: clusterin isoform X1 [Bos taurus]	105080000	0	0	0	0	0	151660000	0	0	0	0	0	0	0	140420000	366420000	0	0	0	0				8	8	8	21.4	21.4	21.4	51.061	0	866670000	21
g.5865	XP_015319200.1	XP_015319200.1 PREDICTED: methylosome protein 50 isoform X1 [Bos taurus]	64596000	0	67757000	46265000	51750000	75938000	57893000	0	65757000	38467000	36043000	43178000	0	61309000	0	46689000	0	0	32094000	0				5	5	5	38.4	38.4	38.4	26.369	0	856150000	40
g.27597	XP_005223832.1	XP_005223832.1 PREDICTED: leucine-rich repeat-containing protein 16A isoform X4 [Bos taurus]	33539000	37369000	42283000	101670000	76747000	0	48808000	0	45379000	34217000	0	49209000	95692000	78934000	0	26243000	0	0	73767000	33554000				12	12	12	12.4	12.4	12.4	144.69	0	856130000	77
g.54675	XP_015330819.1	XP_015330819.1 PREDICTED: arfaptin-1 isoform X3 [Bos taurus]	40892000	54936000	83859000	61769000	56754000	24601000	70942000	0	55905000	44604000	24228000	73829000	50031000	0	0	0	0	0	0	0				5	5	5	18.8	18.8	18.8	41.699	0	839260000	50
g.59372	NP_001068679.1	NP_001068679.1 vacuolar-sorting protein SNF8 [Bos taurus]	48875000	66542000	77846000	57108000	64007000	0	0	69611000	54902000	45911000	57644000	0	67375000	0	0	40179000	0	0	64313000	0				3	3	3	12.4	12.4	12.4	31.468	0	838800000	30
g.30107	NP_788841.1	NP_788841.1 aldehyde oxidase 1 [Bos taurus]	0	0	18174000	0	89158000	0	79002000	39575000	214090000	0	22143000	71873000	42313000	210160000	0	0	0	0	73794000	0				13	13	13	18.9	18.9	18.9	108.68	0	837130000	68
g.14020	NP_776850.1	NP_776850.1 1-phosphatidylinositol 4,5-bisphosphate phosphodiesterase gamma-1 [Bos taurus]	49836000	66760000	88207000	38460000	67380000	0	71267000	61803000	54382000	49204000	30386000	58525000	58342000	47306000	0	0	0	0	0	0				11	11	11	13.5	13.5	13.5	127.51	0	835090000	58
g.464	XP_015328967.1	XP_015328967.1 PREDICTED: exportin-1 isoform X1 [Bos taurus]	44286000	33482000	30234000	74500000	26533000	0	49030000	58734000	39859000	52458000	47918000	68460000	52628000	89777000	0	46183000	0	0	32522000	0				17	17	10	26.1	26.1	16.5	108.57	0	834790000	67
g.116882	XP_002697393.2	XP_002697393.2 PREDICTED: valine--tRNA ligase [Bos taurus]	40338000	0	0	47379000	29613000	0	0	0	0	48968000	0	0	0	0	0	63093000	0	0	76794000	65872000				3	3	3	24.7	24.7	24.7	9.4007	0	833580000	29
g.64564	XP_005210125.1	XP_005210125.1 PREDICTED: tropomyosin beta chain isoform X2 [Bos taurus]	0	64426000	25058000	37056000	36412000	0	56417000	0	0	0	0	41973000	0	50362000	0	45304000	0	325460000	40553000	164550000				8	5	0	24.5	16.8	0	35.26	0	829130000	38
g.89520	XP_005227390.1	XP_005227390.1 PREDICTED: nucleosome assembly protein 1-like 4 isoform X3 [Bos taurus]	50143000	50203000	50744000	61284000	76694000	0	73794000	0	0	60051000	48372000	76157000	0	0	0	0	0	0	71810000	0				6	6	5	28.5	28.5	25.9	42.704	0	824600000	40
g.43443	NP_001039893.1	NP_001039893.1 26S proteasome non-ATPase regulatory subunit 12 [Bos taurus]	89263000	0	75339000	77313000	71697000	0	78607000	58688000	0	0	0	51587000	0	0	0	53878000	0	0	46531000	0				8	8	8	20.4	20.4	20.4	53.052	0	823000000	41
g.110648	XP_010819343.1	XP_010819343.1 PREDICTED: neuroblast differentiation-associated protein AHNAK isoform X5 [Bos taurus]	86452000	0	0	0	0	0	0	0	0	0	0	0	0	0	0	0	126730000	0	0	0				13	3	2	53.5	11.6	7.6	32.824	0	822450000	8
g.18959	XP_005209108.1	XP_005209108.1 PREDICTED: septin-8 isoform X5 [Bos taurus]	51067000	0	66798000	70301000	62940000	32887000	0	0	57034000	50406000	49425000	39306000	0	67166000	0	27423000	0	0	35429000	40061000				8	7	7	25.2	23.6	23.6	55.976	0	821320000	50
g.99719	XP_002686439.1	XP_002686439.1 PREDICTED: protein FAM151A isoform X1 [Bos taurus]	53159000	71205000	76675000	53800000	33280000	155590000	0	0	0	112260000	163780000	0	0	0	0	0	0	0	0	0				8	8	2	24.3	24.3	7.4	52.408	0	820920000	45
g.20732	NP_001070314.1	NP_001070314.1 far upstream element-binding protein 1 [Bos taurus]	0	0	66065000	54182000	0	0	0	0	0	68536000	0	57412000	58950000	0	0	76524000	110920000	80676000	85349000	0				10	10	10	18.9	18.9	18.9	66.158	0	819360000	53
g.1804	XP_002700252.1	XP_002700252.1 PREDICTED: probable ubiquitin carboxyl-terminal hydrolase FAF-X isoform X2 [Bos taurus]	0	47676000	53409000	91022000	68729000	0	54475000	56529000	76962000	25641000	0	57945000	0	0	0	39281000	0	0	79831000	0				23	23	15	12.3	12.3	7.8	286.45	0	819160000	74
g.114903			128970000	0	0	0	0	0	0	0	0	0	0	0	0	0	0	84064000	0	520240000	66075000	197400000				5	5	5	31.4	31.4	31.4	21.019	0	811320000	27
g.26888	XP_005211893.1	XP_005211893.1 PREDICTED: kinectin isoform X5 [Bos taurus]	0	0	0	0	0	0	0	0	0	0	0	0	52497000	0	0	30629000	129870000	98489000	97444000	117920000				19	19	19	16.4	16.4	16.4	153.49	0	808500000	33
g.27611	NP_001094668.1	NP_001094668.1 chromobox protein homolog 3 [Bos taurus]	42209000	53820000	67273000	53824000	47506000	0	71450000	47679000	55725000	30242000	43583000	62788000	68519000	0	0	33636000	0	0	37252000	0				5	5	5	39.3	39.3	39.3	19.708	0	800870000	48
g.104285	NP_001020493.1	NP_001020493.1 eukaryotic translation initiation factor 3 subunit H [Bos taurus]	51688000	0	0	79149000	0	38182000	85571000	0	76957000	38064000	44537000	63771000	0	0	0	44257000	0	0	0	0				5	5	5	17.2	17.2	17.2	40.737	0	797040000	41
g.12425	XP_005214667.2	XP_005214667.2 PREDICTED: microtubule-associated protein RP/EB family member 1 isoform X1 [Bos taurus]	44581000	0	0	0	0	0	55006000	0	0	36290000	0	41185000	0	96883000	0	109620000	124140000	60732000	67651000	176510000				8	8	8	50	50	50	30.037	0	796240000	48
g.50417	NP_001268856.1	NP_001268856.1 COP9 constitutive photomorphogenic homolog subunit 2-like [Bos taurus]	37634000	71093000	62575000	57673000	0	0	0	0	0	64189000	0	0	0	71885000	0	100970000	0	0	80753000	95433000				10	10	10	29.4	29.4	29.4	53.69	0	792700000	38
g.81001	XP_005214843.1	XP_005214843.1 PREDICTED: tumor protein D54 isoform X4 [Bos taurus]	46023000	39396000	0	0	49090000	0	0	0	0	0	0	66804000	0	0	0	70139000	0	0	0	0				4	4	4	23.3	23.3	23.3	22.241	0	792360000	36
g.102107	NP_001029410.1	NP_001029410.1 protein phosphatase 1 regulatory subunit 7 [Bos taurus]	51478000	67013000	61737000	40038000	44518000	29568000	20902000	35404000	41905000	46156000	20975000	43383000	50901000	33011000	0	49720000	0	0	41825000	0				10	10	10	39	39	39	43.148	0	789780000	87
g.107915	NP_001098794.1	NP_001098794.1 twinfilin-2 [Bos taurus]	49526000	0	34924000	85166000	0	49052000	0	0	36035000	76306000	104180000	0	0	70877000	0	74208000	0	0	86248000	0				8	8	8	40.2	40.2	40.2	38.891	0	783760000	39
g.107188	NP_001015657.1	NP_001015657.1 vacuolar protein-sorting-associated protein 25 [Bos taurus]	0	0	0	54656000	0	0	0	0	0	0	76306000	0	0	0	0	0	0	0	0	0				4	4	4	21.6	21.6	21.6	21.739	0	783110000	17
g.24830	XP_002690482.2	XP_002690482.2 PREDICTED: ras GTPase-activating-like protein IQGAP2 isoform X1 [Bos taurus]	54877000	97411000	85861000	98597000	34494000	0	78949000	0	95214000	17846000	0	31409000	0	0	52722000	0	0	0	40833000	0				25	24	23	21.1	20.5	19.9	181.89	0	782140000	86
g.71103	NP_001029611.1	NP_001029611.1 ribosome maturation protein SBDS [Bos taurus]	66244000	0	79332000	44000000	60653000	0	51747000	0	78708000	38181000	42201000	74914000	0	0	0	44287000	0	0	42664000	0				6	6	6	34	34	34	28.759	0	780290000	46
g.98448	NP_001014855.1	NP_001014855.1 26S protease regulatory subunit 4 [Bos taurus]	60173000	45301000	105570000	68744000	62208000	67043000	51375000	0	78048000	52185000	0	0	0	0	0	0	0	0	0	0				12	12	12	29.5	29.5	29.5	50.572	0	779030000	46
g.44574	NP_001094577.1	NP_001094577.1 phenylalanine--tRNA ligase alpha subunit [Bos taurus]	35482000	0	54688000	54568000	43556000	0	73283000	58121000	48502000	40897000	45631000	49594000	61902000	60768000	0	31991000	0	0	0	0				9	9	9	23.2	23.2	23.2	54.1	0	778000000	57
g.11284	NP_001069002.1	NP_001069002.1 bifunctional epoxide hydrolase 2 [Bos taurus]	130890000	74610000	61985000	0	113880000	0	0	0	0	52812000	0	56152000	0	51070000	0	0	0	0	0	0				12	12	12	30.6	30.6	30.6	62.681	0	774250000	36
g.98470	NP_001039875.1	NP_001039875.1 tubulin alpha-1D chain [Bos taurus]	0	0	0	0	0	0	0	0	0	63955000	0	0	0	0	0	0	0	0	0	0				11	1	1	41.1	2.4	2.4	41.833	0.0099889	770580000	22
g.96060			150220000	50100000	47745000	52211000	65780000	0	38863000	0	0	50551000	0	0	0	0	0	0	36778000	0	54414000	0				7	7	7	52.3	52.3	52.3	18.364	0	766030000	39
g.52758	NP_001039517.1	NP_001039517.1 cytoplasmic dynein 1 light intermediate chain 1 [Bos taurus]	65867000	74452000	78042000	49753000	58047000	68566000	0	0	79085000	61993000	0	45089000	0	0	0	0	0	0	0	0				9	9	9	23.9	23.9	23.9	57.628	0	765350000	29
g.104131	XP_015316465.1	XP_015316465.1 PREDICTED: coiled-coil domain-containing protein 6 isoform X1 [Bos taurus]	40993000	0	52443000	51750000	38736000	0	66767000	0	56056000	38362000	48672000	66141000	37121000	0	0	0	53683000	0	0	35440000				8	8	7	25.8	25.8	24.1	46.887	0	765030000	51
g.96272	NP_001007807.2	NP_001007807.2 prostaglandin E synthase 3 [Bos taurus]	125540000	0	0	36780000	0	136250000	0	0	60948000	65941000	21756000	0	0	0	0	46660000	0	0	63372000	0				4	4	4	37.9	37.9	37.9	16.189	0	764590000	38
g.38370	XP_005211367.1	XP_005211367.1 PREDICTED: pyruvate kinase PKM isoform X1 [Bos taurus]	0	0	0	0	0	0	0	0	0	8992300	0	0	0	0	0	0	0	0	0	0				17	1	1	53	2.5	2.5	43.661	0.0094972	762900000	18
g.92639	NP_777189.1	NP_777189.1 NEDD8 precursor [Bos taurus]	0	0	0	0	0	0	87752000	0	0	0	0	48256000	61102000	75964000	0	70357000	0	0	0	0				2	2	2	17.3	17.3	17.3	9.0714	0	758400000	32
g.109329	NP_001033616.1	NP_001033616.1 proteasome subunit beta type-7 precursor [Bos taurus]	0	0	0	0	0	0	0	0	78333000	0	0	72349000	0	0	0	0	0	0	0	0				5	5	5	15.2	15.2	15.2	30.494	0	757570000	27
g.87909	XP_005226701.1	XP_005226701.1 PREDICTED: ester hydrolase C11orf54 homolog isoform X1 [Bos taurus]	52181000	0	55399000	49262000	0	57644000	0	0	0	56171000	59754000	0	0	0	0	0	0	0	46066000	46515000				6	6	6	32.7	32.7	32.7	35.18	0	757350000	40
g.73253	NP_777089.1	NP_777089.1 platelet-activating factor acetylhydrolase IB subunit beta [Bos taurus]	69845000	0	81226000	74067000	0	0	0	0	0	75988000	0	0	94648000	0	0	0	0	0	51509000	0				5	5	5	45.9	45.9	45.9	25.629	0	755200000	29
g.96559	NP_001069535.1	NP_001069535.1 26S proteasome non-ATPase regulatory subunit 14 [Bos taurus]	0	40466000	0	33667000	37017000	0	72703000	57621000	0	0	39957000	43250000	0	0	0	0	0	0	0	0				5	5	5	31.6	31.6	31.6	34.577	0	754510000	34
g.106486	XP_005217871.1	XP_005217871.1 PREDICTED: vacuolar protein sorting-associated protein 29 isoform X1 [Bos taurus]	54454000	0	65120000	60285000	0	0	60369000	0	63825000	23961000	0	68542000	44937000	0	0	50728000	0	0	67094000	0				4	4	4	24.7	24.7	24.7	20.495	0	751600000	41
g.8306	XP_015330880.1	XP_015330880.1 PREDICTED: LOW QUALITY PROTEIN: heat shock 70 kDa protein 4L [Bos taurus]	0	67145000	45515000	39583000	60412000	53575000	36311000	60302000	70962000	0	61789000	50113000	0	0	0	59064000	0	0	30493000	0				9	8	8	19.3	17.2	17.2	76.359	0	746680000	55
g.71178	XP_005203675.1	XP_005203675.1 PREDICTED: NAD(P)H-hydrate epimerase isoform X1 [Bos taurus]	36233000	0	40786000	46910000	0	0	46901000	0	0	62306000	42446000	55455000	54256000	48004000	0	32039000	0	0	42847000	0				8	8	8	51.1	51.1	51.1	24.994	0	743390000	52
g.26992	NP_803470.2	NP_803470.2 glycylpeptide N-tetradecanoyltransferase 1 [Bos taurus]	57653000	0	77244000	57086000	58500000	0	0	0	57455000	71857000	66388000	0	0	0	0	0	0	0	0	0				7	7	7	20.7	20.7	20.7	57.53	0	741780000	36
g.99512	NP_001030532.1	NP_001030532.1 PDZ and LIM domain protein 1 [Bos taurus]	0	0	0	57842000	51920000	0	76882000	0	55125000	43657000	41941000	0	46052000	0	0	105690000	119690000	0	43470000	44580000				7	7	7	31.8	31.8	31.8	38.532	0	737720000	41
g.64567	NP_001030428.1	NP_001030428.1 alpha-actinin-1 [Bos taurus]	83656000	68970000	0	0	31987000	0	31139000	74589000	0	0	0	0	44903000	0	0	88868000	129610000	186740000	57670000	81753000				37	13	0	48.7	20.5	0	106.37	0	735870000	63
g.38017			64627000	47093000	27870000	37735000	40030000	51020000	54300000	0	50609000	24370000	0	35758000	0	0	64778000	66431000	0	0	69159000	57966000				14	6	2	33.5	12.1	6.4	46.153	0	730720000	60
g.49709	NP_776475.2	NP_776475.2 alpha-endosulfine isoform 1 [Bos taurus]	51459000	209310000	91837000	0	0	0	0	0	0	65723000	0	0	0	0	0	0	0	0	0	0				3	3	2	35.9	35.9	26.5	13.005	0	728330000	14
g.59148	XP_015328969.1	XP_015328969.1 PREDICTED: exportin-1 isoform X2 [Bos taurus]	32248000	30063000	60674000	0	0	45896000	46304000	44899000	0	0	0	0	55601000	0	0	0	0	0	38265000	0				10	3	3	35	13	13	46.23	0	723670000	33
g.115162	NP_001096715.1	NP_001096715.1 EF-hand domain-containing protein D2 [Bos taurus]	45934000	0	32385000	40314000	37001000	0	41567000	0	39127000	33483000	33991000	42112000	42838000	0	0	56912000	30039000	0	65996000	0				6	6	6	33.9	33.9	33.9	22.083	0	722040000	40
g.70449	NP_777197.1	NP_777197.1 prolyl endopeptidase [Bos taurus]	35207000	49571000	40102000	48024000	0	0	58712000	0	42944000	43782000	51800000	48130000	0	0	0	74101000	0	0	63571000	78410000				17	17	17	35.9	35.9	35.9	81.74	0	718620000	72
g.111883	XP_005215277.1	XP_005215277.1 PREDICTED: 60S ribosomal protein L8 isoform X1 [Bos taurus]	0	0	0	95926000	0	0	0	0	0	96595000	0	0	0	0	0	0	113570000	0	0	0				3	3	3	19.8	19.8	19.8	29.216	0	718420000	18
g.62710	NP_776402.1	NP_776402.1 aconitate hydratase, mitochondrial precursor [Bos taurus]	0	0	0	0	0	0	0	0	0	0	0	0	0	0	0	228550000	500050000	295560000	69579000	0				14	14	14	27.1	27.1	27.1	85.401	0	715440000	36
g.66982	XP_010818420.1	XP_010818420.1 PREDICTED: transforming acidic coiled-coil-containing protein 2 isoform X14 [Bos taurus]	42392000	52225000	56080000	49584000	52816000	0	44374000	45486000	0	53696000	0	41009000	53905000	36721000	0	31730000	0	0	54172000	0				12	12	12	25.8	25.8	25.8	85.318	0	711810000	64
g.36286			0	0	0	0	0	0	0	0	0	0	0	0	0	0	0	0	0	1023300000	0	351080000				5	5	5	47.9	47.9	47.9	17.739	0	703860000	14
g.115612			0	0	0	0	0	0	55246000	0	0	0	0	0	0	0	0	0	0	0	0	0				10	3	2	54.3	23.6	18.1	21.723	0	700940000	12
g.53012	NP_001014907.1	NP_001014907.1 pyridoxine-5'-phosphate oxidase [Bos taurus]	0	0	52251000	52162000	65511000	0	0	0	75774000	0	67630000	67726000	0	0	0	0	0	0	0	0				2	2	2	18.2	18.2	18.2	20.234	0	696660000	26
g.106055	XP_005213688.1	XP_005213688.1 PREDICTED: protein SGT1 homolog isoform X1 [Bos taurus]	0	0	38535000	51439000	31900000	34532000	63477000	0	0	0	38671000	48194000	36545000	58760000	0	49641000	46008000	0	73383000	65310000				12	12	12	45.1	45.1	45.1	37.99	0	695910000	54
g.115374	NP_001039489.1	NP_001039489.1 programmed cell death protein 5 [Bos taurus]	0	0	64282000	59719000	0	0	0	0	0	46767000	0	63183000	0	0	0	77528000	0	0	83098000	67089000				5	5	5	36.8	36.8	36.8	14.226	0	691160000	25
g.99140	NP_001030255.1	NP_001030255.1 26S protease regulatory subunit 6B [Bos taurus]	30185000	43096000	37491000	104440000	53370000	0	77613000	0	0	48555000	36522000	70477000	0	0	0	32493000	0	0	0	0				13	13	13	44.1	44.1	44.1	49.344	0	688250000	44
g.48889	XP_005222961.1	XP_005222961.1 PREDICTED: filamin-B isoform X1 [Bos taurus]	37939000	35306000	37611000	40556000	25623000	25437000	34617000	51693000	21486000	39198000	0	24786000	0	43569000	0	53609000	107780000	0	49478000	0				4	4	4	27.9	27.9	27.9	14.902	0	685680000	46
g.71412	NP_001039991.1	NP_001039991.1 methionine adenosyltransferase 2 subunit beta [Bos taurus]	42761000	70850000	57598000	38526000	37005000	36622000	47497000	0	38910000	42614000	43774000	43407000	43921000	43221000	0	0	0	0	44648000	0				8	8	8	26.7	26.7	26.7	39.305	0	685400000	43
g.80023	NP_001073800.1	NP_001073800.1 GDP-mannose 4,6 dehydratase [Bos taurus]	0	0	38230000	52925000	0	41356000	0	0	0	66318000	44367000	0	0	0	71119000	41171000	0	0	48560000	0				7	7	7	31.9	31.9	31.9	40.775	0	683870000	40
g.112336	XP_010819342.1	XP_010819342.1 PREDICTED: neuroblast differentiation-associated protein AHNAK isoform X4 [Bos taurus]	56525000	0	45866000	29132000	0	0	81026000	0	0	44258000	25139000	51762000	129790000	124980000	0	0	0	0	0	0				9	4	2	48.4	24.9	12.5	29.757	0	683090000	28
g.7160	NP_777270.2	NP_777270.2 general vesicular transport factor p115 [Bos taurus]	0	0	54740000	43604000	0	0	54945000	38250000	33947000	0	0	45495000	0	0	0	68324000	0	74024000	92418000	96956000				9	9	9	13.4	13.4	13.4	107.47	0	682930000	51
g.113962	XP_005203681.1	XP_005203681.1 PREDICTED: protein S100-A13 isoform X1 [Bos taurus]	0	0	0	0	0	0	0	0	0	13002000	0	0	0	0	142620000	0	0	0	122610000	0				3	3	3	32.7	32.7	32.7	11.144	0	681740000	16
g.91641	XP_010799373.1	XP_010799373.1 PREDICTED: uroplakin-1b isoform X2 [Bos taurus]	0	0	41097000	50319000	0	0	0	0	0	0	0	38954000	97275000	0	0	0	0	0	0	0				2	2	2	8.1	8.1	8.1	29.74	0	673650000	38
g.41357	NP_776927.1	NP_776927.1 annexin A11 [Bos taurus]	49924000	45679000	43183000	47490000	0	55693000	32310000	0	67560000	53870000	38029000	55256000	0	0	0	43717000	0	0	52311000	0				10	9	9	24.7	22.9	22.9	54.106	0	673110000	71
g.90475	XP_005228123.1	XP_005228123.1 PREDICTED: regucalcin isoform X2 [Bos taurus]	77595000	27280000	45867000	54522000	39367000	73903000	0	43151000	0	39358000	44758000	40861000	53671000	0	0	32112000	0	0	28723000	0				7	7	1	32.9	32.9	5.6	33.559	0	671120000	44
g.117131	XP_010819343.1	XP_010819343.1 PREDICTED: neuroblast differentiation-associated protein AHNAK isoform X5 [Bos taurus]	55201000	38375000	56780000	0	0	31867000	66830000	0	0	0	0	0	0	0	0	34585000	0	0	57764000	0				7	2	2	52	18.9	18.9	16.133	0	668690000	29
g.71340	NP_001039390.1	NP_001039390.1 transcription elongation factor A protein 1 [Bos taurus]	29491000	0	57946000	50778000	0	0	41428000	31640000	48712000	0	55652000	45320000	61238000	37402000	0	18224000	0	0	27861000	27638000				4	4	4	14.7	14.7	14.7	33.803	0	665670000	38
g.5775	XP_005221054.1	XP_005221054.1 PREDICTED: fatty acid synthase isoform X1 [Bos taurus]	52806000	0	0	83626000	0	0	0	0	0	0	0	0	0	0	0	0	0	429770000	52083000	147020000				12	12	12	34.2	34.2	34.2	47.231	0	665140000	39
g.116430	XP_005212388.1	XP_005212388.1 PREDICTED: 60S ribosomal protein L31 isoform X1 [Bos taurus]	0	0	0	79007000	0	0	0	0	0	146870000	0	0	0	0	0	0	105400000	0	0	0				3	3	3	26.4	26.4	26.4	14.463	0	662990000	10
g.113976			0	0	0	0	0	0	0	0	0	0	0	0	0	0	0	0	0	637190000	0	532820000				7	7	7	57.9	57.9	57.9	14.762	0	660980000	10
g.95836	XP_005225118.1	XP_005225118.1 PREDICTED: actin-related protein 2/3 complex subunit 1A isoform X1 [Bos taurus]	61849000	52002000	0	55814000	0	0	68973000	0	0	42814000	48001000	0	0	0	0	44379000	59118000	0	47290000	0				5	4	4	21.6	15.9	15.9	45.918	0	659190000	30
g.7414	NP_001068617.1	NP_001068617.1 myosin light chain 4 [Bos taurus]	0	0	0	0	0	0	0	0	0	0	0	0	0	0	0	0	0	0	16191000	0				1	1	1	5.7	5.7	5.7	21.312	0.0023966	658870000	11
g.38734	NP_777125.1	NP_777125.1 endoplasmin precursor [Bos taurus]	0	0	0	0	0	0	0	0	0	0	0	0	0	0	0	270250000	78202000	381200000	80945000	79521000				17	16	16	27.3	25.7	25.7	86.761	0	658480000	33
g.29955	XP_005220772.1	XP_005220772.1 PREDICTED: ATP-citrate synthase isoform X2 [Bos taurus]	0	0	0	0	0	0	0	0	0	0	83294000	0	0	0	0	164770000	0	133580000	105360000	209270000				16	16	16	18.6	18.6	18.6	120.89	0	656330000	58
g.114638	XP_010816334.1	XP_010816334.1 PREDICTED: proteasome subunit beta type-9 isoform X1 [Bos taurus]	107280000	0	0	0	89238000	0	0	0	0	0	0	75903000	86264000	108280000	0	0	65020000	0	0	0				3	3	3	34.1	34.1	34.1	14.375	0	645340000	23
g.41983	NP_001030551.1	NP_001030551.1 small acidic protein [Bos taurus]	0	43156000	67397000	36009000	39429000	0	55510000	36570000	35863000	22577000	0	44628000	87663000	77821000	0	33032000	0	0	33511000	0				4	4	4	17.9	17.9	17.9	24.968	0	645330000	70
g.31352	XP_002689518.2	XP_002689518.2 PREDICTED: kinesin-like protein KIF13B isoform X1 [Bos taurus]	25861000	0	0	112860000	9978500	0	25115000	0	24932000	0	0	50046000	0	0	0	62904000	0	0	189050000	39471000				22	22	22	18.9	18.9	18.9	170.44	0	641890000	69
g.93465	NP_001069750.1	NP_001069750.1 inosine triphosphate pyrophosphatase [Bos taurus]	36375000	0	21176000	43832000	53946000	0	32618000	0	39205000	42681000	33693000	46456000	56787000	37579000	0	38604000	29118000	0	0	0				5	5	5	35.7	35.7	35.7	23.322	0	639510000	39
g.107965	NP_776425.1	NP_776425.1 calreticulin precursor [Bos taurus]	0	0	0	0	0	0	0	0	0	0	0	0	0	0	0	188680000	0	477460000	0	74496000				6	6	6	34.2	34.2	34.2	39.593	0	639060000	24
g.112060			36093000	0	44537000	46157000	32314000	0	58929000	0	45049000	93469000	42920000	43858000	0	0	0	0	0	0	0	0				5	5	1	45.8	45.8	6.3	15.75	0	638160000	38
g.22137			54373000	31211000	52056000	36716000	34992000	0	75948000	41573000	38944000	39465000	24468000	24435000	0	35918000	0	0	0	0	33593000	29923000				11	11	11	33.1	33.1	33.1	54.142	0	638030000	62
g.113173	XP_010819342.1	XP_010819342.1 PREDICTED: neuroblast differentiation-associated protein AHNAK isoform X4 [Bos taurus]	0	0	0	0	0	0	0	0	0	34899000	0	0	0	0	0	0	0	0	0	0				12	1	0	57.8	6.2	0	27.593	0	636250000	12
g.18270	NP_776505.1	NP_776505.1 ubiquitin-conjugating enzyme E2 K [Bos taurus]	0	40240000	57146000	43161000	0	0	0	0	0	27095000	0	0	0	0	40749000	0	0	0	76163000	100030000				4	4	4	25.2	25.2	25.2	24.085	0	635100000	29
g.83432	XP_010817923.1	XP_010817923.1 PREDICTED: ras GTPase-activating protein 4 isoform X2 [Bos taurus]	69251000	0	0	54539000	44594000	0	0	0	0	128370000	80596000	0	0	0	0	0	0	0	0	0				4	4	4	21.4	21.4	21.4	27.999	0	634250000	26
g.89051	NP_001032699.1	NP_001032699.1 gamma-glutamylcyclotransferase [Bos taurus]	40666000	0	0	28804000	0	0	0	0	0	0	31226000	0	0	0	0	0	0	0	31904000	0				3	3	3	28.2	28.2	28.2	11.64	0	633040000	12
g.45080	XP_005208289.1	XP_005208289.1 PREDICTED: alpha-adducin isoform X3 [Bos taurus]	56596000	0	38088000	49869000	53013000	43635000	48966000	85424000	60024000	43514000	0	0	72252000	0	0	0	90237000	0	0	0				11	11	11	22.6	22.6	22.6	80.494	0	632820000	60
g.6153			0	0	0	0	0	0	0	0	0	31213000	0	0	0	0	0	0	0	0	0	0				1	1	1	1	1	1	105.84	0.0099283	628940000	11
g.115756	NP_777020.1	NP_777020.1 protein S100-A4 [Bos taurus]	0	0	0	0	0	0	0	0	0	0	0	0	0	0	0	0	0	0	299950000	0				3	3	3	18.7	18.7	18.7	16.699	0	622140000	5
g.66511	XP_010814332.1	XP_010814332.1 PREDICTED: phosphoribosylformylglycinamidine synthase isoform X3 [Bos taurus]	0	52307000	0	46407000	0	0	0	42655000	0	0	0	0	0	0	0	44094000	0	0	0	0				5	5	5	26.3	26.3	26.3	31.932	0	620440000	32
g.9157	NP_001071508.1	NP_001071508.1 phosphatidylinositol transfer protein beta isoform [Bos taurus]	0	0	67879000	54273000	0	0	60627000	0	0	0	0	0	66091000	55593000	0	0	0	0	0	0				7	7	6	35.4	35.4	32.5	31.525	0	619890000	32
g.110865	NP_001029661.1	NP_001029661.1 eukaryotic translation initiation factor 3 subunit K [Bos taurus]	0	0	55505000	0	0	0	0	0	0	47281000	0	0	0	0	0	0	0	0	0	0				4	4	4	29.4	29.4	29.4	21.43	0	618900000	21
g.87391	NP_001039799.1	NP_001039799.1 hydroxyacyl-coenzyme A dehydrogenase, mitochondrial [Bos taurus]	0	0	0	0	0	0	0	0	0	0	0	0	0	0	0	16654000	1016800000	0	0	0				9	9	9	49	49	49	37.348	0	618360000	19
g.35623	NP_001093420.1	NP_001093420.1 serine/threonine-protein kinase 24 [Bos taurus]	37754000	0	68144000	30157000	37668000	23861000	47501000	0	0	0	35765000	0	34118000	0	0	49578000	0	0	60518000	0				6	6	6	18	18	18	48.816	0	618110000	37
g.110881			77929000	0	0	61121000	31826000	0	0	0	30851000	74158000	0	0	0	0	0	39462000	48949000	0	62403000	0				5	5	5	28.3	28.3	28.3	20.803	0	613120000	32
g.95215	NP_001076966.1	NP_001076966.1 COP9 signalosome complex subunit 8 [Bos taurus]	29512000	0	53086000	50901000	0	0	0	0	50282000	0	0	46656000	0	0	0	32969000	0	0	39531000	0				3	3	3	23.9	23.9	23.9	23.215	0	608620000	24
g.32870	XP_005220152.2	XP_005220152.2 PREDICTED: adapter molecule crk isoform X1 [Bos taurus]	50219000	74899000	0	47762000	40363000	0	52808000	0	44480000	41398000	0	0	0	0	0	41014000	0	0	38489000	39384000				7	7	7	63.4	63.4	63.4	21.768	0	607460000	37
g.3707	XP_002685354.2	XP_002685354.2 PREDICTED: low-density lipoprotein receptor-related protein 2 [Bos taurus]	0	96267000	50599000	31895000	0	39867000	0	0	25624000	35987000	34670000	28119000	47697000	54254000	0	57454000	0	0	25977000	0				14	14	10	7.2	7.2	5.2	303.33	0	606670000	60
g.64523	XP_015326426.1	XP_015326426.1 PREDICTED: heterogeneous nuclear ribonucleoprotein A1 isoform X1 [Bos taurus]	0	0	0	0	0	0	0	0	0	0	0	0	0	0	0	94738000	0	115200000	31381000	0				5	5	2	19.6	19.6	8.8	33.438	0	606640000	20
g.72312	NP_001015621.1	NP_001015621.1 eukaryotic translation initiation factor 2 subunit 2 [Bos taurus]	31144000	48352000	61090000	46066000	38555000	0	0	0	0	42805000	0	52160000	0	44868000	0	36702000	45018000	0	26501000	58668000				9	9	9	41.7	41.7	41.7	38.246	0	605860000	45
g.93755	NP_001092842.1	NP_001092842.1 SUMO-conjugating enzyme UBC9 [Bos taurus]	0	30537000	40011000	0	41955000	0	46588000	0	0	0	47307000	40957000	32774000	0	0	0	0	0	0	0				4	4	4	38.6	38.6	38.6	18.007	0	605090000	27
g.111706	XP_005223251.1	XP_005223251.1 PREDICTED: proteasome subunit beta type-8 isoform X1 [Bos taurus]	81110000	0	0	70711000	0	0	0	0	0	78050000	34684000	0	0	0	0	69664000	0	0	0	0				5	5	5	35.2	35.2	35.2	23.669	0	603500000	24
g.103219	XP_010814147.1	XP_010814147.1 PREDICTED: phosphatidylinositol transfer protein alpha isoform isoform X2 [Bos taurus]	24861000	56159000	37885000	34060000	39511000	0	43636000	29752000	0	0	23298000	36936000	55433000	59669000	0	35488000	0	0	51637000	0				6	5	2	31.5	28.7	14.7	33.54	0	598920000	43
g.86083	XP_005226233.1	XP_005226233.1 PREDICTED: 60S ribosomal protein L15 isoform X1 [Bos taurus]	0	0	60475000	64247000	44946000	69304000	0	0	0	69731000	0	0	0	0	0	0	0	0	0	0				5	5	5	27.8	27.8	27.8	18.912	0	598140000	30
g.88944	XP_010814473.1	XP_010814473.1 PREDICTED: chromobox protein homolog 1 isoform X1 [Bos taurus]	40855000	0	44106000	30426000	0	0	35478000	0	34532000	0	29959000	40498000	109680000	82494000	0	39818000	0	0	37574000	0				3	3	3	30.8	30.8	30.8	21.418	0	597520000	31
g.46690	NP_001073756.2	NP_001073756.2 glucosamine-6-phosphate isomerase 1 [Bos taurus]	36990000	0	25033000	43063000	30908000	0	0	0	32449000	52102000	18246000	35804000	40972000	68039000	0	35848000	0	57091000	41932000	0				9	9	5	45.5	45.5	25.4	33.464	0	593780000	48
g.62693	NP_776993.1	NP_776993.1 polyadenylate-binding protein 1 [Bos taurus]	0	0	0	0	0	0	0	0	0	0	0	0	67559000	0	0	139450000	146340000	132080000	76684000	157140000				8	8	6	14.5	14.5	9.4	70.67	0	589830000	27
g.107653	XP_015326861.1	XP_015326861.1 PREDICTED: BH3-interacting domain death agonist isoform X1 [Bos taurus]	0	41490000	54970000	0	55354000	0	25026000	27749000	46162000	25270000	0	50002000	0	0	0	39917000	0	43356000	0	59047000				5	5	5	32.6	32.6	32.6	21.678	0	589550000	33
g.20069	NP_001014933.2	NP_001014933.2 exportin-2 [Bos taurus]	45306000	44914000	0	41256000	49355000	0	65326000	38310000	0	38982000	0	49466000	0	0	0	44477000	0	0	55066000	0				12	12	12	16.3	16.3	16.3	114.61	0	584980000	45
g.83052	XP_010806976.1	XP_010806976.1 PREDICTED: protein-L-isoaspartate(D-aspartate) O-methyltransferase isoform X3 [Bos taurus]	32628000	0	0	51923000	46726000	0	0	0	52616000	47952000	43264000	35850000	0	42656000	0	0	30723000	0	56712000	0				6	6	6	28.2	28.2	28.2	30.076	0	584680000	45
g.112537	NP_001069128.1	NP_001069128.1 dynactin subunit 3 [Bos taurus]	30368000	0	0	63777000	42910000	0	0	0	0	0	41157000	53245000	52253000	69769000	0	0	44254000	0	52692000	0				5	5	5	33.7	33.7	33.7	21.357	0	581150000	42
g.46571	XP_010819630.1	XP_010819630.1 PREDICTED: septin-6 isoform X5 [Bos taurus]	0	0	42951000	44174000	33595000	0	64570000	0	48535000	0	0	42135000	44831000	79051000	0	36275000	0	0	77894000	0				9	9	4	23.9	23.9	13.4	50.641	0	577130000	47
g.51117	NP_001069271.1	NP_001069271.1 fumarate hydratase, mitochondrial [Bos taurus]	35087000	0	0	0	51221000	0	0	0	0	32342000	0	42438000	51317000	50169000	0	55128000	139570000	146830000	35177000	0				6	6	6	18.1	18.1	18.1	46.143	0	576970000	39
g.109206	NP_001033201.1	NP_001033201.1 peptidyl-prolyl cis-trans isomerase FKBP3 [Bos taurus]	40655000	0	44221000	43581000	0	0	37092000	0	42724000	0	36872000	44068000	0	0	0	26421000	0	0	44769000	0				4	4	4	20.1	20.1	20.1	25.287	0	571000000	32
g.56064	XP_005224750.1	XP_005224750.1 PREDICTED: 40S ribosomal protein S15a isoform X1 [Bos taurus]	0	0	0	0	0	0	0	0	0	0	0	0	0	0	16462000	0	0	0	0	0				1	1	1	10.8	10.8	10.8	14.839	0	569670000	35
g.18401	XP_015328054.1	XP_015328054.1 PREDICTED: exportin-7 isoform X3 [Bos taurus]	28310000	35920000	30432000	36567000	27019000	0	53079000	31954000	39175000	0	0	44986000	31940000	41224000	0	34384000	0	0	50271000	0				13	13	13	16.3	16.3	16.3	124.08	0	565120000	59
g.113965	NP_001033219.1	NP_001033219.1 UPF0587 protein C1orf123 homolog [Bos taurus]	65554000	0	0	49379000	0	68401000	0	0	0	67742000	56133000	0	0	0	0	48203000	0	0	57257000	0				4	4	4	29.8	29.8	29.8	20.068	0	564370000	26
g.79130	XP_005221090.1	XP_005221090.1 PREDICTED: hepatocyte growth factor-regulated tyrosine kinase substrate isoform X1 [Bos taurus]	40522000	0	53512000	38719000	0	0	51567000	0	0	28383000	49155000	54121000	0	0	0	0	0	0	52456000	0				7	7	7	14.9	14.9	14.9	68.356	0	561160000	33
g.33873	XP_005211364.1	XP_005211364.1 PREDICTED: glucosamine 6-phosphate N-acetyltransferase isoform X1 [Bos taurus]	32315000	0	0	0	0	0	0	0	0	32932000	0	0	0	0	0	36074000	0	0	0	0				2	2	2	23.4	23.4	23.4	12.216	0	558220000	21
g.86311	NP_001095564.1	NP_001095564.1 COP9 signalosome complex subunit 1 [Bos taurus]	38086000	0	61106000	45489000	0	0	43038000	0	0	41359000	50709000	37381000	0	51122000	0	48857000	0	0	33477000	0				5	5	5	17.2	17.2	17.2	53.456	0	557870000	38
g.37568	NP_001030389.2	NP_001030389.2 eukaryotic translation initiation factor 3 subunit M [Bos taurus]	49060000	0	0	53003000	41487000	0	0	45095000	34637000	61817000	0	27582000	28740000	0	0	0	0	0	45437000	0				5	5	5	22.5	22.5	22.5	35.666	0	557720000	33
g.112877	NP_001019739.1	NP_001019739.1 40S ribosomal protein S11 [Bos taurus]	50925000	0	104550000	89191000	44789000	0	0	0	0	0	0	0	0	0	0	0	0	0	0	0				6	6	6	33.5	33.5	33.5	18.431	0	554960000	16
g.98385	NP_786967.1	NP_786967.1 immunoglobulin J chain precursor [Bos taurus]	0	76590000	0	0	94857000	0	354090000	0	0	0	0	0	0	0	0	0	0	0	0	0				3	3	3	31.4	31.4	31.4	17.818	0	554570000	15
g.108888			0	0	0	0	0	0	0	0	0	0	0	0	0	0	0	0	0	1119000000	0	0				3	3	3	20.1	20.1	20.1	20.098	0	551910000	7
g.95434	NP_001029398.1	NP_001029398.1 protein Hikeshi [Bos taurus]	0	0	0	0	0	0	0	0	0	62038000	0	0	0	0	0	0	0	0	0	0				2	2	2	11.2	11.2	11.2	21.666	0	551310000	14
g.110889			0	59825000	0	0	84912000	0	53481000	0	0	0	0	0	120790000	107960000	0	0	0	0	0	0				8	3	0	39.3	13.8	0	32.147	0	550500000	18
g.79958	XP_002698102.1	XP_002698102.1 PREDICTED: bolA-like protein 2 isoform X2 [Bos taurus]	0	0	0	0	0	0	0	0	0	0	0	0	0	0	0	0	0	0	56994000	0				1	1	1	22.9	22.9	22.9	7.8709	0	548300000	5
g.42914			0	0	0	0	0	0	0	0	0	28856000	0	0	0	0	0	0	0	0	0	0				1	1	1	7	7	7	14.426	0.004084	547640000	21
g.64372	XP_005209627.1	XP_005209627.1 PREDICTED: dihydropyrimidinase-related protein 3 isoform X1 [Bos taurus]	52710000	0	48237000	41383000	46794000	0	0	0	0	19061000	0	0	0	0	0	37528000	80016000	0	120030000	0				18	7	1	51.8	19.3	3.3	61.873	0	545350000	29
g.91578	NP_001015567.1	NP_001015567.1 serine-threonine kinase receptor-associated protein [Bos taurus]	0	39871000	37499000	20369000	30862000	0	43227000	0	47133000	0	0	40528000	0	41681000	0	38986000	0	50731000	33066000	66782000				7	7	7	31.7	31.7	31.7	38.483	0	542180000	53
g.87375	NP_001014884.1	NP_001014884.1 eukaryotic translation initiation factor 1 [Bos taurus]	0	0	38786000	0	45365000	0	40760000	42659000	0	57999000	0	0	47264000	0	0	66470000	28001000	0	0	0				5	5	5	60.2	60.2	60.2	12.732	0	538830000	34
g.18510	NP_001180090.1	NP_001180090.1 rab GTPase-binding effector protein 1 [Bos taurus]	0	0	28634000	48394000	39663000	0	29523000	0	53215000	29898000	39645000	40941000	0	42758000	0	45689000	0	0	55492000	0				14	14	14	19.3	19.3	19.3	100.2	0	537810000	46
g.52092	XP_005222961.1	XP_005222961.1 PREDICTED: filamin-B isoform X1 [Bos taurus]	0	0	17170000	32732000	30130000	0	40700000	21134000	0	0	0	33721000	44425000	56219000	0	48908000	43970000	0	48795000	0				4	4	4	39.1	39.1	39.1	18.556	0	537620000	34
g.114005	NP_001092344.1	NP_001092344.1 40S ribosomal protein S7 [Bos taurus]	28618000	0	0	49293000	29489000	0	56254000	44291000	0	32677000	0	51949000	34900000	0	0	13263000	43055000	0	0	0				5	5	5	27.3	27.3	27.3	25.629	0	535180000	32
g.82645	NP_776758.2	NP_776758.2 protein disulfide-isomerase A3 precursor [Bos taurus]	0	0	0	0	0	0	0	0	0	0	0	0	0	0	0	142000000	0	381130000	0	126970000				13	13	7	33.1	33.1	17	57.164	0	534490000	23
g.83749	XP_010812582.1	XP_010812582.1 PREDICTED: catechol O-methyltransferase [Bos taurus]	0	0	0	0	0	0	35166000	0	96535000	73569000	48337000	43831000	0	0	0	0	0	0	0	0				5	5	5	30.5	30.5	30.5	32.288	0	533840000	34
g.31129	NP_777060.2	NP_777060.2 casein kinase II subunit alpha [Bos taurus]	0	0	0	33878000	55711000	0	41767000	38051000	75996000	37674000	37077000	45643000	0	0	0	0	0	0	33489000	0				8	8	8	30.2	30.2	30.2	45.143	0	531230000	49
g.90116			62807000	181720000	0	0	0	0	0	0	0	0	0	0	0	0	0	0	0	0	0	0				7	7	7	21.8	21.8	21.8	43.788	0	526590000	16
g.9927	XP_002690248.2	XP_002690248.2 PREDICTED: heterogeneous nuclear ribonucleoprotein Q isoform X2 [Bos taurus]	27927000	0	0	69364000	0	0	59292000	0	0	26061000	0	0	0	0	0	70020000	129210000	116720000	0	0				7	7	5	23.3	23.3	18.3	52.03	0	525050000	32
g.40645	XP_010802660.1	XP_010802660.1 PREDICTED: peptidyl-prolyl cis-trans isomerase A isoform X2 [Bos taurus]	44187000	0	39299000	55570000	39711000	0	0	0	0	0	33594000	20229000	0	0	0	0	0	0	68230000	0				6	2	2	72.3	29.2	29.2	7.0641	0	521810000	28
g.29857	NP_001099115.1	NP_001099115.1 coatomer subunit alpha [Bos taurus]	47096000	0	0	24525000	36904000	63137000	37008000	0	0	0	0	0	0	0	0	52930000	0	61944000	46129000	62984000				10	10	10	9.8	9.8	9.8	138.33	0	517790000	51
g.29282	NP_001069030.1	NP_001069030.1 N-acetylglucosamine-6-sulfatase precursor [Bos taurus]	0	0	0	14280000	0	0	0	0	0	0	27843000	0	0	0	0	0	0	0	0	0				4	4	4	9	9	9	57.626	0	515320000	22
g.13089			0	388340000	48700000	0	0	0	0	0	0	0	0	0	0	0	0	51729000	0	0	0	0				14	14	14	14.4	14.4	14.4	139.75	0	514250000	31
g.92136	NP_001030417.1	NP_001030417.1 poly(ADP-ribose) glycohydrolase ARH3 [Bos taurus]	39544000	99715000	0	0	37564000	0	0	0	50091000	0	36489000	0	40507000	0	0	0	0	0	0	0				5	5	5	21.6	21.6	21.6	34.723	0	510150000	29
g.55488	XP_005225783.1	XP_005225783.1 PREDICTED: programmed cell death protein 4 isoform X1 [Bos taurus]	46274000	57239000	28660000	0	49611000	0	57527000	0	39855000	0	0	31587000	28138000	0	0	0	0	0	0	0				10	10	10	32.5	32.5	32.5	50.409	0	509990000	47
g.64491	NP_001039595.1	NP_001039595.1 endophilin-A2 [Bos taurus]	38111000	23748000	35394000	44305000	35530000	0	31652000	0	0	30163000	0	28275000	30049000	33934000	0	36470000	0	0	42507000	0				4	4	4	14.5	14.5	14.5	44.153	0	509900000	40
g.64996	XP_015321969.1	XP_015321969.1 PREDICTED: phosphopantothenate--cysteine ligase isoform X1 [Bos taurus]	0	84146000	0	0	59934000	0	91768000	57790000	0	0	0	0	0	0	0	0	0	0	0	0				3	3	3	31.4	31.4	31.4	12.071	0	509060000	30
g.112059	XP_010817923.1	XP_010817923.1 PREDICTED: ras GTPase-activating protein 4 isoform X2 [Bos taurus]	0	0	0	0	0	0	0	0	0	73971000	43499000	0	0	0	0	0	0	0	0	0				3	1	1	71.4	35.7	35.7	7.7678	0	507230000	19
g.60893	XP_010806097.1	XP_010806097.1 PREDICTED: aldose reductase [Bos taurus]	0	0	0	0	0	0	0	0	0	0	0	0	0	0	0	0	0	0	0	533450000				3	2	2	42.4	18.6	18.6	6.4356	0	507190000	6
g.79836	NP_001029163.2	NP_001029163.2 thimet oligopeptidase [Bos taurus]	0	0	54359000	28447000	42342000	0	37304000	0	0	28858000	0	43960000	0	39194000	0	35500000	0	0	24237000	48131000				6	6	6	12.5	12.5	12.5	81.493	0	505910000	31
g.95287	XP_005203523.1	XP_005203523.1 PREDICTED: nitrilase homolog 1 isoform X1 [Bos taurus]	33628000	0	0	52027000	34684000	0	0	0	0	38940000	33164000	0	0	0	0	0	0	0	50015000	41679000				7	7	7	28.3	28.3	28.3	39.27	0	503540000	27
g.85929			0	0	0	0	0	0	0	0	0	0	0	0	0	0	0	158780000	0	212990000	31527000	227180000				7	7	7	21.3	21.3	21.3	49.283	0	503220000	21
g.80826	XP_005215585.1	XP_005215585.1 PREDICTED: transcription elongation factor B polypeptide 1 isoform X1 [Bos taurus]	38314000	0	0	39735000	39165000	0	0	0	49251000	31809000	41578000	35892000	0	0	0	43728000	0	0	65599000	0				4	4	4	50.9	50.9	50.9	12.473	0	502730000	31
g.49872	NP_001012688.1	NP_001012688.1 heat shock protein HSP 90-alpha [Bos taurus]	0	0	0	0	0	0	0	0	0	0	0	0	0	25347000	0	0	0	0	0	0				32	1	1	50.7	4.5	4.5	86.296	0	500910000	9
g.101538	NP_001071626.1	NP_001071626.1 tubulin alpha-4A chain [Bos taurus]	0	0	46085000	0	49135000	0	45688000	0	62954000	0	0	60688000	0	0	0	31452000	0	0	0	0				6	2	2	72.9	14.1	14.1	9.7631	0	499110000	23
g.86963	NP_001073787.2	NP_001073787.2 xaa-Pro dipeptidase [Bos taurus]	0	53866000	46462000	27146000	0	0	53334000	0	0	0	0	0	68402000	0	0	65501000	0	0	0	60232000				6	6	6	16.6	16.6	16.6	50.182	0	498910000	33
g.115253			0	0	58610000	34277000	41960000	0	45115000	0	52219000	0	27163000	44801000	42582000	0	0	0	0	0	0	0				2	2	2	38.2	38.2	38.2	15.844	0	497670000	34
g.76541	NP_001179194.1	NP_001179194.1 synaptic vesicle membrane protein VAT-1 homolog [Bos taurus]	34384000	0	0	64773000	0	35127000	0	30368000	32318000	31758000	28664000	0	0	0	0	26681000	0	0	78465000	0				6	6	6	29.1	29.1	29.1	33.763	0	494790000	37
g.87381	NP_001069343.1	NP_001069343.1 enolase-phosphatase E1 [Bos taurus]	22441000	14134000	0	26289000	0	0	21894000	0	0	18860000	0	34186000	0	42545000	0	98231000	39748000	0	61140000	0				4	4	4	28.4	28.4	28.4	28.859	0	493440000	44
g.96719	NP_001192899.1	NP_001192899.1 oxysterol-binding protein 1 [Bos taurus]	33452000	0	26402000	28031000	34852000	0	48978000	0	0	26508000	31166000	49591000	0	38658000	0	0	0	0	41872000	0				5	5	5	22.6	22.6	22.6	33.735	0	493280000	29
g.58888	NP_776706.2	NP_776706.2 coatomer subunit beta' [Bos taurus]	24943000	0	0	0	24243000	55418000	30677000	0	35464000	27203000	21661000	0	0	0	0	52916000	37771000	0	37846000	70035000				10	10	10	13.5	13.5	13.5	104.31	0	488660000	52
g.78108	NP_001029595.1	NP_001029595.1 26S proteasome non-ATPase regulatory subunit 7 [Bos taurus]	0	0	0	39601000	42131000	0	38674000	0	0	36873000	22456000	40991000	0	38862000	0	34340000	0	0	38719000	0				6	6	6	24.9	24.9	24.9	41.487	0	486750000	38
g.81948	NP_001073690.1	NP_001073690.1 prefoldin subunit 2 [Bos taurus]	31779000	0	0	20219000	0	0	0	0	17425000	47599000	31631000	0	0	0	0	47715000	0	44532000	46229000	66414000				3	3	3	23.4	23.4	23.4	16.618	0	485180000	39
g.90982	NP_001028791.1	NP_001028791.1 60S ribosomal protein L18a [Bos taurus]	0	0	0	0	0	0	0	0	0	68615000	0	25364000	0	0	0	0	0	0	0	0				3	3	3	21	21	21	20.781	0	481790000	27
g.22815	NP_001192444.1	NP_001192444.1 cytoplasmic FMR1-interacting protein 1 [Bos taurus]	33488000	0	0	35705000	0	0	0	0	0	36329000	19645000	0	0	0	0	37613000	0	0	34104000	46696000				5	5	5	4.5	4.5	4.5	147.63	0	480720000	31
g.92562	NP_001039779.1	NP_001039779.1 ubiquitin-fold modifier 1 precursor [Bos taurus]	0	0	33654000	0	0	0	31078000	0	0	57457000	48104000	0	0	37602000	0	63781000	0	0	46701000	0				2	2	2	50.6	50.6	50.6	9.1675	0	479000000	24
g.113528	NP_001094622.1	NP_001094622.1 40S ribosomal protein S9 [Bos taurus]	0	0	0	46821000	0	0	60301000	0	0	85586000	0	0	0	0	0	50754000	75467000	0	0	0				7	7	7	30.4	30.4	30.4	22.591	0	478380000	25
g.86553			0	0	0	0	0	0	0	0	59640000	51408000	51018000	58199000	0	0	0	0	0	0	45288000	0				3	3	3	12.9	12.9	12.9	30.98	0	475530000	15
g.103025	NP_001020486.1	NP_001020486.1 40S ribosomal protein S25 [Bos taurus]	0	0	0	0	0	0	0	0	0	146820000	0	0	0	0	0	0	167580000	0	0	0				3	3	3	27.5	27.5	27.5	11.261	0	473050000	6
g.84241	XP_005203065.1	XP_005203065.1 PREDICTED: COP9 signalosome complex subunit 7b isoform X1 [Bos taurus]	0	0	47669000	38122000	40207000	0	0	0	38410000	0	28035000	41919000	0	40013000	0	0	0	0	27805000	0				7	7	7	37.1	37.1	37.1	29.595	0	468550000	38
g.94229	NP_001069978.2	NP_001069978.2 beta-hexosaminidase subunit beta preproprotein [Bos taurus]	0	0	0	0	0	0	0	0	0	0	0	0	0	0	0	92837000	0	219180000	68564000	229930000				11	11	11	23.9	23.9	23.9	59.018	0	468480000	33
g.76457	NP_001020513.1	NP_001020513.1 40S ribosomal protein S13 [Bos taurus]	30956000	0	53675000	0	0	0	42784000	0	26235000	61381000	0	46122000	41205000	0	0	0	0	0	0	0				2	2	2	16.4	16.4	16.4	18.85	0	467900000	18
g.58654	NP_001020491.1	NP_001020491.1 twinfilin-1 [Bos taurus]	0	0	33519000	25319000	31724000	25204000	37374000	30195000	0	23441000	30072000	29657000	30425000	0	0	41513000	0	43138000	35065000	0				6	6	6	24.6	24.6	24.6	41.974	0	466250000	41
g.77301			0	0	0	0	0	0	0	0	0	0	0	0	0	0	0	212960000	0	302770000	0	0				5	5	5	21.5	21.5	21.5	27.643	0	465980000	14
g.9325	XP_005220668.1	XP_005220668.1 PREDICTED: C-Jun-amino-terminal kinase-interacting protein 4 isoform X2 [Bos taurus]	0	31363000	37485000	28480000	38702000	0	34158000	0	0	0	0	46714000	0	0	0	38441000	0	0	60447000	46145000				15	15	15	16.6	16.6	16.6	144.07	0	465350000	47
g.106068	XP_005227133.1	XP_005227133.1 PREDICTED: copper chaperone for superoxide dismutase isoform X2 [Bos taurus]	0	0	0	27885000	0	36401000	0	0	0	0	0	0	0	0	0	27197000	0	0	0	0				2	2	2	8.9	8.9	8.9	31.211	0	455100000	25
REV__g.571			0	0	0	0	0	0	0	0	0	0	0	0	0	0	9590700	0	0	0	0	0		+		1	1	1	0	0	0	7.838	0.0041056	455060000	22
g.79053			52528000	96075000	78113000	0	0	0	0	0	0	46329000	0	0	0	0	0	0	0	112800000	0	0				6	6	6	17.5	17.5	17.5	57.226	0	452880000	16
g.112640	NP_001033633.1	NP_001033633.1 guanidinoacetate N-methyltransferase [Bos taurus]	0	0	36568000	41923000	47326000	0	0	0	0	0	0	0	0	0	0	0	0	0	0	0				2	2	2	16.1	16.1	16.1	22.798	0	450930000	27
g.113461	NP_001076972.1	NP_001076972.1 NEDD8-conjugating enzyme Ubc12 [Bos taurus]	0	0	0	0	0	0	0	0	0	0	0	0	32191000	0	0	28280000	0	0	0	0				3	3	3	18.8	18.8	18.8	21.572	0	445490000	24
g.92784	NP_001076894.1	NP_001076894.1 histone H1.2 [Bos taurus]	0	0	0	0	0	0	0	0	0	0	0	0	0	0	0	138790000	303100000	0	0	0				3	3	3	18.3	18.3	18.3	21.321	0	445150000	9
g.101694	NP_001039654.1	NP_001039654.1 ribose-phosphate pyrophosphokinase 1 [Bos taurus]	43689000	39624000	0	33000000	0	33861000	46805000	0	0	36150000	0	0	44168000	0	0	0	0	0	28707000	0				7	7	4	28.6	28.6	16	34.834	0	439340000	31
g.42119	NP_001193377.1	NP_001193377.1 protein O-GlcNAcase [Bos taurus]	34137000	43741000	39137000	28348000	52431000	0	33715000	0	24677000	0	0	24962000	31558000	0	0	0	0	0	27773000	0				7	7	7	14.2	14.2	14.2	102.95	0	435040000	35
g.83880	XP_005215509.1	XP_005215509.1 PREDICTED: ras-related protein Rab-2A isoform X3 [Bos taurus]	0	0	0	0	24310000	0	0	0	0	14886000	0	0	81084000	81998000	0	0	0	0	59134000	75388000				4	4	4	24.1	24.1	24.1	23.518	0	430260000	22
g.5112			0	0	0	0	0	0	0	0	0	0	0	0	0	0	0	35024000	399720000	128090000	31799000	111970000				10	10	10	22.6	22.6	22.6	67.473	0	428570000	25
g.4603			0	477740000	0	0	0	0	0	0	0	0	0	0	0	0	0	0	0	0	0	0				4	4	4	2.1	2.1	2.1	296.31	0	428450000	5
g.38781	NP_001179118.1	NP_001179118.1 nuclear protein localization protein 4 homolog [Bos taurus]	24366000	0	32915000	29475000	0	0	34792000	0	0	29464000	22460000	44139000	0	0	0	25924000	0	0	35704000	59630000				9	9	9	18.9	18.9	18.9	69.893	0	424350000	44
g.80308	NP_001033199.1	NP_001033199.1 vasodilator-stimulated phosphoprotein [Bos taurus]	0	0	0	0	0	0	0	0	0	0	0	0	0	0	0	31239000	0	37276000	44431000	0				5	5	5	14.9	14.9	14.9	40.422	0	423400000	17
g.88974	NP_001091575.1	NP_001091575.1 transcription factor BTF3 homolog 4 [Bos taurus]	35664000	0	58602000	0	0	0	0	0	0	0	0	0	0	0	0	0	0	0	0	0				3	3	3	60	60	60	10.949	0	420370000	21
g.96102	NP_001095847.1	NP_001095847.1 adenylosuccinate lyase [Bos taurus]	32940000	34222000	26058000	21987000	0	0	0	0	0	34427000	0	0	0	33576000	0	36056000	0	0	45684000	36155000				6	6	4	29.3	29.3	19.4	34.418	0	420060000	32
g.69315	NP_001092374.1	NP_001092374.1 COP9 signalosome complex subunit 3 [Bos taurus]	0	43034000	0	0	0	0	33477000	0	42746000	34817000	0	0	45972000	0	0	35400000	0	0	0	0				7	7	7	27.8	27.8	27.8	40.562	0	416710000	33
g.25259	NP_001179735.1	NP_001179735.1 cullin-3 [Bos taurus]	29483000	0	36056000	27387000	0	0	0	0	34320000	0	0	34716000	0	0	0	26895000	35248000	0	27995000	40196000				13	13	13	20.2	20.2	20.2	88.958	0	415740000	46
g.95911			0	0	0	0	0	0	0	0	0	22834000	0	0	0	0	0	0	0	0	0	0				1	1	1	10.3	10.3	10.3	11.203	0	414900000	22
g.23044	XP_015314628.1	XP_015314628.1 PREDICTED: ubiquitin-protein ligase E3A isoform X1 [Bos taurus]	41703000	0	46127000	0	33384000	0	0	0	0	0	24414000	31338000	0	0	0	0	0	0	39028000	0				3	3	3	4.4	4.4	4.4	98.162	0	411600000	19
g.110877	NP_776577.1	NP_776577.1 peptidyl-prolyl cis-trans isomerase B precursor [Bos taurus]	0	0	0	0	0	0	0	0	0	0	0	0	0	0	0	116630000	119760000	293270000	0	87911000				4	4	2	20.7	20.7	10.6	25.103	0	409300000	15
g.82930	NP_001039500.1	NP_001039500.1 tissue alpha-L-fucosidase precursor [Bos taurus]	0	50077000	0	0	0	0	0	0	0	0	0	0	0	0	0	149100000	0	43461000	77384000	119360000				7	7	7	19	19	19	48.857	0	409130000	20
g.1200	NP_776693.1	NP_776693.1 craniofacial development protein 1 [Bos taurus]	0	0	0	0	0	0	0	0	0	0	0	0	0	101370000	0	0	0	0	0	0				3	3	3	15.4	15.4	15.4	33.497	0	407410000	10
g.75940			0	0	79914000	0	66104000	0	0	0	0	0	0	33144000	0	0	0	22389000	0	0	0	0				3	1	1	38.1	13.1	13.1	9.461	0	405330000	16
g.77707	XP_005208159.1	XP_005208159.1 PREDICTED: septin-11 isoform X2 [Bos taurus]	20130000	0	37330000	31471000	43250000	0	25241000	0	28176000	18868000	0	21577000	31445000	0	0	26322000	0	0	0	0				9	4	4	23	12.3	12.3	50.25	0	404800000	30
g.24144	NP_001094707.1	NP_001094707.1 glia maturation factor beta [Bos taurus]	0	0	0	32538000	0	0	0	0	0	32993000	42604000	0	43479000	0	0	37898000	0	0	0	0				4	4	4	41.5	41.5	41.5	16.713	0	404270000	30
g.82316	NP_001069360.2	NP_001069360.2 serine/threonine-protein kinase OSR1 [Bos taurus]	0	0	0	38084000	31237000	0	0	0	0	0	0	0	0	0	0	0	0	0	64172000	0				4	4	2	15.4	15.4	6.5	57.884	0	403440000	15
g.7360	NP_001070008.1	NP_001070008.1 transportin-1 [Bos taurus]	0	0	22358000	37391000	0	0	40301000	0	0	0	37455000	51571000	0	0	0	0	0	0	29149000	0				7	7	0	16.3	16.3	0	71.855	0	403190000	29
g.93198	NP_001032397.1	NP_001032397.1 sorbitol dehydrogenase [Bos taurus]	0	0	0	56852000	34237000	34572000	33274000	0	0	43815000	0	44336000	47854000	0	0	0	0	0	0	0				6	6	6	25.7	25.7	25.7	39.652	0	401400000	26
g.85890			0	34659000	0	0	29282000	0	46283000	0	0	36660000	0	37318000	0	0	0	0	0	0	0	0				7	7	7	14.2	14.2	14.2	77.573	0	400320000	30
g.109830	XP_005216619.1	XP_005216619.1 PREDICTED: 182 kDa tankyrase-1-binding protein [Bos taurus]	0	0	36063000	25699000	27344000	0	37691000	0	0	0	0	42693000	52230000	41082000	0	34846000	0	0	39308000	0				6	6	6	49.8	49.8	49.8	21.313	0	399390000	42
g.11413	NP_001094647.1	NP_001094647.1 U6 snRNA-associated Sm-like protein LSm2 [Bos taurus]	0	0	18764000	18698000	0	0	0	0	36030000	0	22735000	0	0	0	0	0	0	0	0	0				3	3	3	41.2	41.2	41.2	13.351	0	399370000	30
g.20037	NP_001039942.1	NP_001039942.1 moesin [Bos taurus]	37165000	27650000	30091000	0	44467000	44546000	0	0	0	0	0	0	48171000	0	0	24763000	0	0	0	67588000				21	5	0	35.4	8.9	0	72.025	0	399210000	31
g.41734	XP_010818381.1	XP_010818381.1 PREDICTED: SEC23-interacting protein isoform X1 [Bos taurus]	0	0	0	21462000	37086000	0	34637000	43894000	0	0	0	28253000	44261000	0	0	40575000	0	0	0	0				8	8	8	11.7	11.7	11.7	87.489	0	397900000	40
g.91164			0	0	0	0	0	0	0	0	0	0	0	0	0	0	0	277820000	0	0	0	0				5	5	2	25.4	25.4	7.8	29.129	0	397110000	11
g.98351			0	0	0	0	0	0	0	0	0	0	0	0	0	0	0	62533000	0	0	0	0				8	1	1	59.2	8	8	19.48	0	395280000	5
g.58880	XP_010800344.1	XP_010800344.1 PREDICTED: cordon-bleu protein-like 1 [Bos taurus]	43732000	0	0	45000000	30001000	0	50753000	0	0	30229000	0	33857000	54400000	0	0	0	0	0	0	0				14	14	14	22.7	22.7	22.7	103.27	0	394290000	46
g.92850	XP_005205956.1	XP_005205956.1 PREDICTED: thiamin pyrophosphokinase 1 isoform X2 [Bos taurus]	14521000	0	0	0	24009000	0	0	0	0	0	44669000	0	0	0	0	0	0	0	0	0				4	4	4	23.9	23.9	23.9	27.132	0	391730000	28
g.55956	NP_001070519.1	NP_001070519.1 ataxin-10 [Bos taurus]	23050000	27600000	32228000	33259000	38890000	0	24313000	0	0	16829000	0	0	36290000	0	0	22349000	0	0	22680000	35604000				5	5	5	15.2	15.2	15.2	53.096	0	391600000	33
g.100318	XP_005219340.1	XP_005219340.1 PREDICTED: protein arginine N-methyltransferase 1 isoform X1 [Bos taurus]	0	0	0	0	0	0	0	0	0	0	0	0	0	0	0	73819000	73792000	66074000	62364000	79366000				8	8	8	28.3	28.3	28.3	37.709	0	389120000	22
g.115280			0	0	0	0	0	0	0	0	0	0	0	0	0	0	0	35729000	0	639290000	0	0				2	2	2	15.6	15.6	15.6	21.935	0	385000000	11
g.112944	XP_010819343.1	XP_010819343.1 PREDICTED: neuroblast differentiation-associated protein AHNAK isoform X5 [Bos taurus]	0	0	0	0	0	0	30908000	0	0	0	0	0	0	0	0	0	0	0	0	0				9	3	0	46.5	16.5	0	28.11	0	382910000	20
g.93815	XP_005218266.1	XP_005218266.1 PREDICTED: ubiquitin fusion degradation protein 1 homolog isoform X1 [Bos taurus]	0	34677000	34090000	46218000	0	0	29463000	0	0	0	0	37345000	0	0	0	22069000	0	0	55442000	0				5	5	5	23.1	23.1	23.1	38.157	0	382590000	30
g.72360	NP_777008.1	NP_777008.1 calcineurin subunit B type 1 [Bos taurus]	0	60228000	0	0	0	0	0	0	0	48999000	0	0	0	0	0	0	0	0	35663000	0				2	2	2	13.8	13.8	13.8	21.279	0	380170000	14
g.72899	XP_010807630.1	XP_010807630.1 PREDICTED: cAMP-regulated phosphoprotein 19 isoform X1 [Bos taurus]	0	0	39466000	0	0	0	0	0	0	0	0	0	0	101800000	0	0	0	0	57638000	0				3	2	2	37.5	27.7	27.7	12.353	0	379060000	21
g.55447	XP_005217320.1	XP_005217320.1 PREDICTED: glutamine synthetase isoform X1 [Bos taurus]	0	0	0	0	0	0	0	0	0	0	0	0	0	0	0	73749000	0	198090000	131580000	106160000				5	5	5	19	19	19	42.012	0	377920000	15
g.115560	NP_001074381.1	NP_001074381.1 phospholysine phosphohistidine inorganic pyrophosphate phosphatase [Bos taurus]	0	24029000	25963000	0	0	0	25528000	0	0	0	0	54812000	38601000	26305000	0	21746000	0	0	29131000	0				5	5	5	52	52	52	21.582	0	376330000	27
g.50141	NP_001094734.1	NP_001094734.1 fermitin family homolog 2 [Bos taurus]	0	0	30875000	28609000	0	0	0	0	0	0	0	33085000	0	0	0	0	0	0	36679000	0				4	4	3	10.1	10.1	8.5	77.873	0	375190000	32
g.4091	XP_010802443.1	XP_010802443.1 PREDICTED: voltage-dependent calcium channel subunit alpha-2/delta-1 isoform X1 [Bos taurus]	28425000	182850000	26967000	19440000	0	22080000	0	0	0	0	0	0	0	0	0	58686000	0	0	0	0				9	9	9	12.5	12.5	12.5	110.48	0	373700000	31
g.37364			0	0	0	0	0	0	0	0	0	0	0	0	0	0	0	120520000	105210000	234290000	0	105560000				8	8	8	26.5	26.5	26.5	50.151	0	373530000	18
g.95922	XP_005223735.1	XP_005223735.1 PREDICTED: heat shock 70 kDa protein 1-like isoform X1 [Bos taurus]	0	0	0	0	0	0	36472000	0	0	0	0	39234000	0	0	0	0	0	0	0	0				4	1	1	18.3	3.1	3.1	42.399	0	372780000	28
g.64339	XP_010811610.1	XP_010811610.1 PREDICTED: guanine nucleotide-binding protein G(I)/G(S)/G(T) subunit beta-1 isoform X1 [Bos taurus]	0	0	0	0	0	0	0	0	0	0	0	0	0	39870000	0	43211000	71281000	0	115540000	0				6	6	3	24.1	24.1	11.2	37.377	0	372130000	24
g.95437	XP_005208707.1	XP_005208707.1 PREDICTED: deoxyribonuclease-2-alpha isoform X2 [Bos taurus]	46683000	169460000	0	0	0	0	0	0	0	0	0	0	0	0	0	79196000	0	0	0	0				4	4	4	12.8	12.8	12.8	41.31	0	370620000	17
g.98542	NP_001095768.1	NP_001095768.1 leucine-rich repeat-containing protein 47 [Bos taurus]	25605000	0	38997000	19805000	30969000	0	29177000	22545000	0	19506000	20566000	25618000	0	0	0	0	0	0	0	28687000				6	6	6	33.2	33.2	33.2	32.176	0	369970000	40
g.44877	NP_001095381.2	NP_001095381.2 protein RCC2 [Bos taurus]	0	0	0	0	0	0	0	0	0	0	0	0	0	0	0	40508000	78813000	0	31223000	86410000				6	6	6	20.8	20.8	20.8	48.729	0	367510000	18
g.101479	NP_001093816.1	NP_001093816.1 cyclin-dependent kinase inhibitor 1B [Bos taurus]	0	0	33515000	21156000	27524000	20479000	22885000	24501000	31178000	0	21758000	50883000	44915000	0	0	0	0	0	24680000	0				4	4	4	35	35	35	22.915	0	367210000	31
g.67624	NP_001068923.1	NP_001068923.1 vacuolar protein sorting-associated protein 26A [Bos taurus]	0	0	0	38139000	33379000	0	0	0	0	0	0	27716000	0	0	0	27737000	0	0	42431000	38708000				6	6	5	21.6	21.6	19.7	41.393	0	365490000	33
g.5998	XP_002687798.1	XP_002687798.1 PREDICTED: cGMP-inhibited 3',5'-cyclic phosphodiesterase A [Bos taurus]	0	0	62669000	44044000	33861000	0	0	32461000	31056000	0	0	52441000	0	0	0	0	0	0	0	0				6	6	6	11.5	11.5	11.5	94.398	0	364520000	26
g.101978	XP_005215235.1	XP_005215235.1 PREDICTED: GDP-L-fucose synthase isoform X2 [Bos taurus]	46833000	0	0	36346000	0	0	0	0	0	45280000	42101000	0	0	0	0	39696000	0	0	27596000	49560000				7	7	7	33	33	33	35.992	0	363510000	24
g.91990	NP_001013016.1	NP_001013016.1 F-actin-capping protein subunit alpha-2 [Bos taurus]	0	0	0	0	0	0	0	0	0	25301000	0	0	0	0	0	0	0	0	0	0				3	1	1	62.5	18.8	18.8	7.4804	0	363510000	15
g.40981			0	0	0	0	0	0	0	0	0	0	0	0	0	0	0	0	0	744820000	0	0				1	1	1	8.2	8.2	8.2	17.031	0.0094866	363480000	0
g.41089			0	0	0	0	0	0	0	0	0	0	0	0	0	0	0	0	0	0	89326000	0				2	2	2	4.1	4.1	4.1	61.888	0	363310000	7
g.42853	NP_001068936.1	NP_001068936.1 ATP-dependent RNA helicase DDX1 [Bos taurus]	0	0	39717000	39542000	34381000	0	34979000	0	0	0	0	39225000	0	0	0	0	0	0	47006000	0				10	10	10	21.3	21.3	21.3	72.666	0	362430000	34
g.45574	XP_005222582.1	XP_005222582.1 PREDICTED: catenin beta-1 isoform X1 [Bos taurus]	0	0	0	0	0	0	0	0	0	0	0	0	39411000	0	0	42330000	186090000	187670000	32668000	0				9	9	8	17.8	17.8	16.1	85.483	0	362280000	29
g.114750	NP_001033629.1	NP_001033629.1 prefoldin subunit 4 [Bos taurus]	12816000	0	25252000	0	25121000	19515000	23068000	0	0	21761000	0	0	0	50328000	0	26775000	15273000	0	40192000	0				2	2	2	19.7	19.7	19.7	15.64	0	361880000	35
g.105091	XP_005210119.1	XP_005210119.1 PREDICTED: clathrin light chain A isoform X3 [Bos taurus]	0	0	28072000	25791000	26523000	0	0	33045000	0	0	0	32926000	0	0	0	35505000	0	46588000	23882000	0				3	3	3	18.3	18.3	18.3	23.281	0	360470000	33
g.116907	NP_001071530.1	NP_001071530.1 prefoldin subunit 1 [Bos taurus]	0	0	0	0	0	0	0	0	0	28964000	0	0	0	0	0	0	0	0	0	0				1	1	1	10.6	10.6	10.6	12.078	0	360150000	19
g.91347	XP_015328655.1	XP_015328655.1 PREDICTED: LOW QUALITY PROTEIN: talin-2 [Bos taurus]	22415000	0	34151000	29941000	0	0	50695000	0	44184000	59831000	23202000	0	0	0	0	0	0	0	0	0				13	11	11	35	30	30	54.797	0	356440000	31
g.54950	NP_001029640.1	NP_001029640.1 glutamine--tRNA ligase [Bos taurus]	0	31107000	26291000	36827000	26157000	0	31642000	0	0	0	0	0	0	0	0	31079000	0	0	22476000	44494000				7	7	7	15.6	15.6	15.6	87.416	0	352570000	31
g.75802	NP_001029955.1	NP_001029955.1 60S ribosomal protein L32 [Bos taurus]	0	0	0	0	0	0	24521000	0	0	44130000	0	0	0	0	0	0	0	33814000	0	0				2	2	2	20	20	20	15.874	0	352450000	21
g.25877	XP_005213666.1	XP_005213666.1 PREDICTED: vacuolar protein-sorting-associated protein 36 isoform X1 [Bos taurus]	31985000	0	21779000	0	28604000	0	0	0	26936000	30318000	34662000	28386000	0	0	0	0	0	0	30044000	0				3	3	3	19.3	19.3	19.3	22.563	0	352370000	23
g.46766			0	0	0	0	0	0	0	0	0	0	0	0	0	0	0	146680000	0	154450000	48683000	63598000				6	6	6	18.1	18.1	18.1	47.728	0	352290000	15
g.55677	NP_001039919.1	NP_001039919.1 casein kinase II subunit beta [Bos taurus]	19571000	0	22336000	35750000	18087000	0	0	0	60856000	40871000	0	0	0	0	0	18482000	0	0	30913000	32347000				4	4	4	18.8	18.8	18.8	30.134	0	352190000	30
g.33844	XP_005222192.1	XP_005222192.1 PREDICTED: eukaryotic translation initiation factor 5 isoform X1 [Bos taurus]	41935000	0	0	0	0	0	0	46222000	0	0	0	0	0	0	0	0	0	0	0	0				4	4	4	13.2	13.2	13.2	41.76	0	352100000	20
g.115384	NP_001069753.2	NP_001069753.2 high mobility group protein B3 isoform 1 [Bos taurus]	0	0	0	0	0	0	0	0	0	0	0	0	0	0	0	0	0	86021000	83312000	184720000				4	4	4	19.5	19.5	19.5	23.26	0	351850000	11
g.90308	XP_010819341.1	XP_010819341.1 PREDICTED: neuroblast differentiation-associated protein AHNAK isoform X3 [Bos taurus]	0	0	0	0	0	0	0	0	0	13107000	0	0	0	0	0	0	0	0	0	0				19	1	1	50.6	2.6	2.6	66.338	0	351470000	15
g.114766	NP_001039381.1	NP_001039381.1 apolipoprotein A-II precursor [Bos taurus]	66982000	0	0	0	0	0	0	0	0	0	0	0	0	0	0	0	131840000	0	0	0				2	2	2	26	26	26	11.146	0	350910000	10
g.97735	NP_786984.1	NP_786984.1 isocitrate dehydrogenase [NADP], mitochondrial precursor [Bos taurus]	0	0	0	0	0	0	0	0	0	0	0	0	0	0	0	71370000	129180000	101410000	43884000	45112000				10	9	9	24.9	23.1	23.1	54.28	0	349340000	28
g.29653	NP_001179940.1	NP_001179940.1 ralBP1-associated Eps domain-containing protein 1 [Bos taurus]	42319000	0	0	34296000	43239000	0	0	0	50596000	0	0	47874000	0	0	0	0	0	0	0	0				9	9	8	18.3	18.3	17	85.63	0	347720000	30
g.110977	NP_777157.1	NP_777157.1 prefoldin subunit 5 [Bos taurus]	17538000	0	20949000	21043000	0	0	0	0	0	23575000	27486000	22521000	0	24021000	0	30353000	0	0	32664000	0				2	2	2	21.4	21.4	21.4	17.385	0	345120000	29
g.86608	NP_001029613.1	NP_001029613.1 26S proteasome non-ATPase regulatory subunit 9 [Bos taurus]	30265000	0	0	32454000	26583000	0	29779000	27660000	30501000	0	0	0	0	20700000	0	0	0	0	30705000	0				6	6	6	35.7	35.7	35.7	25.141	0	344490000	33
g.30033	XP_005209831.1	XP_005209831.1 PREDICTED: peroxisomal NADH pyrophosphatase NUDT12 isoform X1 [Bos taurus]	33593000	0	0	37135000	28183000	0	0	0	0	36008000	36146000	0	0	0	0	21636000	0	0	36405000	0				7	7	7	21.5	21.5	21.5	54.342	0	342940000	22
g.49942	XP_002690901.1	XP_002690901.1 PREDICTED: retinal dehydrogenase 2 [Bos taurus]	0	0	0	0	0	0	128330000	0	0	0	0	0	0	0	0	0	0	0	0	0				6	6	5	15.1	15.1	13.6	58.82	0	340700000	18
g.106709	NP_777109.1	NP_777109.1 ATP synthase subunit alpha, mitochondrial precursor [Bos taurus]	0	0	0	0	0	0	0	0	0	0	0	0	0	0	0	0	123280000	75139000	67078000	220710000				7	7	7	22.5	22.5	22.5	36.878	0	337090000	20
g.111335	NP_001029666.1	NP_001029666.1 proliferating cell nuclear antigen [Bos taurus]	0	0	0	0	0	0	0	0	0	0	0	0	56429000	0	0	52877000	57562000	63821000	37369000	0				4	4	4	36.1	36.1	36.1	20.131	0	336880000	35
g.106789			0	0	0	0	0	0	0	0	0	0	0	0	0	0	0	0	0	198710000	0	286630000				4	4	4	41.3	41.3	41.3	12.035	0	336760000	7
g.100979			0	0	0	0	0	0	0	0	0	0	0	0	0	0	0	234320000	0	0	0	0				5	5	5	26.9	26.9	26.9	28.797	0	336570000	14
g.7888	XP_005226415.1	XP_005226415.1 PREDICTED: protein transport protein Sec24C isoform X1 [Bos taurus]	0	0	0	27685000	35139000	0	38702000	0	37083000	0	0	37533000	0	0	0	28027000	0	0	28399000	28817000				4	4	4	6.7	6.7	6.7	99.002	0	336300000	32
g.93746	NP_001069496.1	NP_001069496.1 deoxyribose-phosphate aldolase [Bos taurus]	0	0	0	35401000	38564000	0	51042000	0	0	47386000	0	0	0	0	0	24108000	0	0	0	0				4	4	4	20.7	20.7	20.7	38.223	0	334660000	29
g.113490	NP_001032564.1	NP_001032564.1 U6 snRNA-associated Sm-like protein LSm3 [Bos taurus]	36871000	0	0	0	0	0	0	0	0	0	0	0	0	0	0	0	0	0	0	0				2	2	2	32.4	32.4	32.4	11.845	0	333360000	8
g.104564	XP_005216235.1	XP_005216235.1 PREDICTED: PCTP-like protein isoform X1 [Bos taurus]	29262000	0	0	37019000	36214000	32295000	0	0	0	23703000	25974000	0	0	0	0	0	0	0	0	0				3	3	3	15.8	15.8	15.8	32.319	0	332600000	26
g.115805	XP_010819341.1	XP_010819341.1 PREDICTED: neuroblast differentiation-associated protein AHNAK isoform X3 [Bos taurus]	25369000	0	0	0	37463000	0	0	0	0	0	0	21870000	72657000	77142000	0	0	0	0	0	0				7	2	2	45.4	16.5	16.5	21.16	0	331680000	23
g.26722	XP_010818135.1	XP_010818135.1 PREDICTED: sorbin and SH3 domain-containing protein 1 isoform X38 [Bos taurus]	0	0	0	0	0	0	0	0	0	0	0	0	0	0	0	61908000	165280000	0	0	48030000				6	6	5	15.7	15.7	13.5	57.509	0	330460000	21
g.57778	XP_005212035.1	XP_005212035.1 PREDICTED: alpha-actinin-1 isoform X1 [Bos taurus]	44055000	0	0	0	0	0	0	0	0	0	0	0	56346000	0	0	59227000	0	90810000	37261000	0				30	4	0	40.1	5.9	0	107.62	0	329800000	28
g.85533	XP_015313738.1	XP_015313738.1 PREDICTED: phospholipase A2 inhibitor and Ly6/PLAUR domain-containing protein isoform X1 [Bos taurus]	0	0	0	0	0	0	0	0	0	73190000	0	0	0	0	0	0	0	0	0	0				5	1	0	34.9	7.2	0	21.83	0	329580000	17
g.20357	NP_001094716.1	NP_001094716.1 maturin [Bos taurus]	0	52423000	0	0	33845000	0	55429000	0	0	0	0	23249000	0	0	0	0	0	0	0	0				4	4	4	48.5	48.5	48.5	15.309	0	329230000	24
g.112298	XP_005211043.1	XP_005211043.1 PREDICTED: costars family protein ABRACL isoform X1 [Bos taurus]	0	0	0	0	0	0	0	0	0	0	0	0	0	0	34859000	0	0	0	0	0				2	2	2	15.7	15.7	15.7	15.307	0	328610000	14
g.15107	NP_001069162.1	NP_001069162.1 2-amino-3-carboxymuconate-6-semialdehyde decarboxylase [Bos taurus]	0	0	0	21444000	0	0	38052000	0	0	0	42294000	47828000	49237000	33888000	0	0	0	0	23128000	0				4	4	4	16.4	16.4	16.4	37.916	0	326350000	22
g.81468			47644000	0	0	32302000	26303000	0	0	0	0	64144000	45283000	0	0	0	0	0	0	0	24479000	0				8	8	8	35.5	35.5	35.5	36.804	0	326250000	21
g.111276	NP_001014410.1	NP_001014410.1 translationally-controlled tumor protein [Bos taurus]	0	0	31207000	0	0	0	0	0	0	0	0	0	0	0	0	0	0	0	0	0				4	4	4	23.3	23.3	23.3	19.581	0	325790000	23
g.63109			0	0	0	0	0	0	0	0	0	0	0	0	0	0	28161000	0	0	0	0	0				18	1	1	41.1	1.9	1.9	63.836	0.0012369	324920000	17
g.87628			36970000	0	0	24155000	0	0	58841000	0	0	34363000	0	0	0	0	0	0	0	0	0	0				6	6	1	27.6	27.6	3.9	33.342	0	324280000	26
g.64175	NP_777225.1	NP_777225.1 craniofacial development protein 2 [Bos taurus]	24300000	0	0	0	0	0	0	0	0	0	0	0	80903000	0	0	33729000	143130000	0	0	0				9	9	8	22.2	22.2	20.3	70.85	0	323480000	23
g.108120	NP_776319.1	NP_776319.1 apoptosis regulator BAX [Bos taurus]	0	0	0	23835000	0	0	0	0	0	41076000	29731000	28357000	40501000	0	0	40754000	0	0	53128000	35559000				4	4	4	28.9	28.9	28.9	21.601	0	323090000	36
g.104280			22361000	0	54864000	0	37158000	0	0	0	0	0	0	0	0	35562000	0	0	0	0	0	0				3	3	3	23.8	23.8	23.8	17.941	0	322100000	28
g.88867	NP_776600.1	NP_776600.1 serine--tRNA ligase, cytoplasmic [Bos taurus]	0	0	0	0	0	27353000	0	0	0	0	38473000	0	0	0	0	0	0	0	38994000	60114000				4	4	4	34.9	34.9	34.9	19.118	0	321780000	15
g.38721	NP_001033222.1	NP_001033222.1 omega-amidase NIT2 [Bos taurus]	0	0	99523000	74391000	0	0	0	0	0	0	0	0	0	0	0	0	0	0	0	0				6	6	6	26.2	26.2	26.2	33.148	0	321230000	21
g.91627	NP_001039434.2	NP_001039434.2 alpha-aminoadipic semialdehyde dehydrogenase [Bos taurus]	0	0	28706000	23110000	18497000	0	0	0	0	24599000	17656000	0	24878000	0	0	0	25458000	38121000	16361000	0				7	7	7	21	21	21	58.531	0	320700000	35
g.60536	NP_001029825.1	NP_001029825.1 serine/threonine-protein phosphatase PP1-beta catalytic subunit [Bos taurus]	21922000	0	0	21650000	23401000	0	26019000	0	0	0	20766000	21255000	0	0	0	21236000	0	0	42331000	0				11	4	4	47.4	18.3	18.3	37.186	0	319930000	33
g.58730	XP_015316619.1	XP_015316619.1 PREDICTED: serine/threonine-protein kinase PAK 1 isoform X1 [Bos taurus]	0	0	53908000	20828000	22566000	0	26235000	0	0	0	0	0	37328000	0	0	0	0	0	28033000	0				6	3	3	14.9	8.8	8.8	60.548	0	317390000	21
g.110971	NP_001029667.1	NP_001029667.1 60S ribosomal protein L35 [Bos taurus]	0	0	0	0	0	0	0	0	0	0	0	0	0	0	0	0	0	0	8223400	0				1	1	1	9.6	9.6	9.6	11.648	0	317240000	7
g.113942	NP_001096720.1	NP_001096720.1 NADH-cytochrome b5 reductase 3 [Bos taurus]	0	0	0	29432000	0	0	0	0	32633000	80103000	0	0	0	0	0	0	0	0	0	0				5	5	5	25.8	25.8	25.8	26.748	0	316040000	21
g.92206			0	0	0	0	0	0	0	0	0	0	0	0	0	0	0	0	0	368100000	0	0				9	9	9	29.1	29.1	29.1	46.926	0	313680000	16
g.81182	NP_001028935.1	NP_001028935.1 dnaJ homolog subfamily B member 1 [Bos taurus]	35793000	0	34862000	30851000	0	0	0	0	0	0	0	0	0	0	0	0	0	0	0	0				4	4	1	16.2	16.2	6.7	27.181	0	313630000	18
g.7439	XP_005218132.1	XP_005218132.1 PREDICTED: RNA-binding protein EWS isoform X1 [Bos taurus]	0	0	0	0	0	0	0	0	0	0	0	0	0	0	0	0	0	0	34229000	0				2	2	2	12.1	12.1	12.1	20.507	0	313450000	15
g.58381	XP_015330164.1	XP_015330164.1 PREDICTED: coatomer subunit beta isoform X1 [Bos taurus]	25745000	0	30071000	23426000	30123000	36708000	30092000	0	37675000	0	0	0	0	0	0	0	0	0	0	0				6	6	6	9.1	9.1	9.1	105.84	0	312890000	28
g.87346	NP_001030574.1	NP_001030574.1 ubiquitin-conjugating enzyme E2 variant 1 [Bos taurus]	0	0	0	0	0	0	0	0	0	0	0	0	0	0	35215000	0	0	0	0	0				3	1	1	16.5	5.7	5.7	17.826	0.0023952	311750000	10
g.98195	NP_001039672.1	NP_001039672.1 porphobilinogen deaminase [Bos taurus]	0	31450000	18349000	32824000	18524000	0	29775000	0	0	0	23366000	28691000	35286000	34418000	0	17873000	0	0	0	0				7	7	7	29.4	29.4	29.4	39.393	0	311350000	33
g.73880	NP_001035616.1	NP_001035616.1 complement factor B precursor [Bos taurus]	83642000	0	0	0	0	72702000	0	0	0	0	0	0	0	0	65374000	0	62949000	0	0	0				6	6	6	11.9	11.9	11.9	85.764	0	307350000	23
g.57857			0	0	0	0	0	0	0	0	0	33027000	0	0	0	0	0	0	0	0	0	0				3	2	2	4.7	2.5	2.5	84.511	0.0094655	306830000	10
g.48760	NP_991353.1	NP_991353.1 staphylococcal nuclease domain-containing protein 1 [Bos taurus]	0	0	0	0	0	0	0	0	0	0	0	0	0	0	0	57916000	0	99816000	51741000	172740000				13	13	13	19.6	19.6	19.6	101.9	0	305580000	27
g.24283	NP_001028796.1	NP_001028796.1 40S ribosomal protein S16 [Bos taurus]	0	0	0	53046000	0	0	19184000	0	0	0	0	0	0	0	0	0	33240000	0	0	0				6	6	6	39	39	39	16.445	0	305420000	14
g.78959	XP_010808799.1	XP_010808799.1 PREDICTED: cytochrome c [Bos taurus]	27654000	0	0	0	0	0	0	0	0	0	0	0	0	0	0	96436000	0	308580000	0	0				4	4	4	41.9	41.9	41.9	11.677	0	302960000	12
g.109876			50828000	0	43662000	54122000	0	42899000	0	0	0	0	0	0	0	0	0	0	0	0	0	0				5	5	5	31.5	31.5	31.5	22.424	0	302860000	22
g.9639			0	0	0	24768000	29224000	0	36744000	0	0	0	0	25697000	0	0	0	31588000	0	0	36240000	0				9	9	9	8.6	8.6	8.6	144.78	0	302750000	46
g.107357	NP_001020505.1	NP_001020505.1 adenine phosphoribosyltransferase [Bos taurus]	0	0	0	0	0	0	0	0	0	44140000	0	0	0	0	0	22749000	35243000	0	31225000	77967000				4	4	4	23.9	23.9	23.9	19.566	0	302570000	21
g.49629	NP_777016.1	NP_777016.1 rab5 GDP/GTP exchange factor [Bos taurus]	25439000	0	0	22927000	23607000	0	24134000	0	0	0	0	32105000	0	32119000	0	0	0	0	33805000	0				10	10	10	24.6	24.6	24.6	56.982	0	301400000	37
g.57467	NP_001094667.1	NP_001094667.1 26S proteasome non-ATPase regulatory subunit 2 [Bos taurus]	26130000	0	52938000	21449000	0	0	24150000	0	0	0	0	31343000	0	0	0	0	0	0	25904000	0				14	3	3	23	4.5	4.5	85.991	0	300930000	24
g.95109	XP_010816333.1	XP_010816333.1 PREDICTED: prefoldin subunit 6 isoform X1 [Bos taurus]	25562000	0	0	0	0	0	0	0	0	23901000	0	0	0	0	0	34095000	0	0	0	43995000				3	3	3	26.4	26.4	26.4	14.582	0	297690000	21
g.22235			0	18331000	40769000	0	44499000	0	41396000	0	0	0	0	0	19807000	0	0	0	24081000	0	0	0				5	5	5	16.1	16.1	16.1	54.378	0	297670000	25
g.58326	XP_002685354.2	XP_002685354.2 PREDICTED: low-density lipoprotein receptor-related protein 2 [Bos taurus]	0	45668000	31212000	0	0	0	0	0	0	0	29638000	0	0	0	0	0	0	0	0	0				10	10	10	19.8	19.8	19.8	77.699	0	297330000	29
g.65943	XP_005202005.1	XP_005202005.1 PREDICTED: protein CDV3 homolog isoform X3 [Bos taurus]	29204000	0	0	20209000	0	0	0	0	0	12684000	19393000	31326000	32729000	0	0	31049000	0	0	0	0				3	3	3	40.4	40.4	40.4	11.681	0	296580000	35
g.19758	XP_015331153.1	XP_015331153.1 PREDICTED: alanine--tRNA ligase, cytoplasmic isoform X1 [Bos taurus]	33919000	0	21961000	29566000	0	25449000	0	0	0	26725000	29450000	0	0	0	0	0	0	0	0	0				10	10	10	14.4	14.4	14.4	109.65	0	296140000	34
g.14879	NP_776877.1	NP_776877.1 rho-associated protein kinase 2 [Bos taurus]	0	0	31288000	25006000	0	0	0	0	0	0	0	32582000	31317000	29875000	0	25664000	0	0	27867000	25011000				9	9	9	8.5	8.5	8.5	143.56	0	291160000	34
g.69778	NP_777006.1	NP_777006.1 serine/threonine-protein phosphatase PP1-gamma catalytic subunit [Bos taurus]	23670000	0	0	0	0	0	0	0	0	0	28802000	0	0	0	0	0	0	0	0	0				10	2	2	43.7	5.9	5.9	36.983	0.0040864	288120000	15
g.46116			148530000	18685000	0	0	0	83274000	10181000	0	19139000	0	0	0	0	0	0	0	0	0	0	0				14	14	14	23.2	23.2	23.2	87.083	0	287080000	26
g.77527	NP_001039855.1	NP_001039855.1 testin [Bos taurus]	42791000	0	0	28672000	0	0	51724000	0	0	0	0	0	0	0	0	0	0	0	0	0				4	4	4	14.6	14.6	14.6	46.917	0	286930000	14
g.15350	NP_001030469.1	NP_001030469.1 protein phosphatase inhibitor 2 [Bos taurus]	0	0	33885000	0	0	0	0	0	0	0	0	28893000	0	0	0	0	0	0	0	0				3	3	3	20.2	20.2	20.2	21.546	0	286260000	18
g.58652	NP_001032904.1	NP_001032904.1 coatomer subunit gamma-1 [Bos taurus]	17711000	0	0	41856000	0	0	30288000	0	0	0	0	26799000	0	0	0	46512000	0	36137000	34589000	57809000				11	11	11	16.9	16.9	16.9	99.962	0	284960000	33
g.77295			0	0	0	25981000	0	0	0	0	36062000	0	27281000	0	0	42905000	0	24663000	0	0	35400000	0				5	5	5	11.6	11.6	11.6	54.31	0	284480000	31
g.79340	NP_001033294.1	NP_001033294.1 PEST proteolytic signal-containing nuclear protein [Bos taurus]	0	0	0	0	0	0	0	0	0	0	0	12018000	0	0	0	0	0	0	0	0				3	3	3	16.9	16.9	16.9	19.871	0	282990000	10
g.33259	NP_001002763.1	NP_001002763.1 cadherin-1 precursor [Bos taurus]	62487000	29549000	0	0	0	0	0	0	0	0	0	0	0	0	0	0	0	74062000	0	0				8	8	8	13.3	13.3	13.3	97.879	0	282150000	22
g.102499			39217000	52444000	0	0	0	56813000	0	0	0	25359000	0	0	0	0	0	0	0	142530000	0	42342000				8	8	8	30.4	30.4	30.4	37.822	0	281990000	20
g.29973	NP_001069119.1	NP_001069119.1 pyridoxal kinase [Bos taurus]	0	21974000	0	21024000	30492000	0	0	23477000	0	14248000	0	0	0	0	0	0	0	0	0	0				3	3	3	15.2	15.2	15.2	35.912	0	280710000	23
g.78764	NP_001076968.1	NP_001076968.1 protein-glutamate O-methyltransferase [Bos taurus]	0	0	0	24367000	0	0	0	0	0	0	0	0	0	0	0	0	0	0	0	0				4	4	4	12.5	12.5	12.5	51.078	0	280140000	21
g.4700	NP_001179238.1	NP_001179238.1 disco-interacting protein 2 homolog B [Bos taurus]	22827000	0	27144000	21548000	18843000	0	23049000	0	0	19711000	0	24347000	0	0	0	22595000	0	0	0	0				10	10	10	9.9	9.9	9.9	170.04	0	274710000	39
g.1261	XP_010803386.1	XP_010803386.1 PREDICTED: ras-related protein Rap-1b isoform X1 [Bos taurus]	0	0	0	0	0	0	0	0	0	0	0	0	0	42774000	0	0	59401000	42258000	0	0				5	5	5	29.1	29.1	29.1	18.748	0	274530000	19
g.110148			0	0	0	0	0	0	0	0	0	0	0	0	0	0	0	0	0	0	0	73239000				1	1	1	5.2	5.2	5.2	32.456	0.0057471	274260000	4
g.42749	XP_005209668.1	XP_005209668.1 PREDICTED: dynactin subunit 4 isoform X1 [Bos taurus]	0	0	20483000	20263000	20102000	0	14796000	20913000	0	0	0	26032000	19524000	0	0	13077000	0	0	0	0				4	4	4	14.1	14.1	14.1	52.382	0	272460000	23
g.56914			0	0	30372000	0	22739000	0	23126000	0	0	0	0	0	0	0	0	0	0	0	0	0				3	3	3	27.2	27.2	27.2	20.827	0	272250000	20
g.25745	NP_776960.1	NP_776960.1 elongation factor 1-alpha 1 [Bos taurus]	0	0	0	0	0	0	0	0	0	0	0	0	0	36332000	0	0	0	0	0	0				5	1	1	57.1	13.1	13.1	9.42	0.0006192	272220000	16
g.101757			49280000	47226000	32824000	0	0	0	18477000	0	0	14652000	0	0	0	0	0	0	0	91817000	0	0				5	5	5	26.7	26.7	26.7	37.722	0	268280000	26
g.92188	NP_803464.2	NP_803464.2 protein farnesyltransferase/geranylgeranyltransferase type-1 subunit alpha [Bos taurus]	0	30175000	0	34862000	0	0	33896000	0	0	0	0	0	0	0	0	0	0	0	0	0				4	4	4	23.5	23.5	23.5	30.417	0	267780000	24
g.103446			0	89209000	0	0	0	0	0	0	0	0	0	0	0	0	0	27324000	0	176140000	28929000	52082000				3	3	3	13.1	13.1	13.1	30.016	0	266400000	16
g.66646			0	0	0	0	0	0	0	0	0	0	0	0	0	0	0	0	0	0	0	219200000				6	6	6	24.5	24.5	24.5	39.381	0	263540000	10
g.41946			22051000	0	25136000	21250000	21359000	0	0	0	0	0	0	0	0	0	0	0	0	0	0	0				5	5	3	11.3	11.3	8.1	63.526	0	261640000	14
g.99645	XP_005216362.1	XP_005216362.1 PREDICTED: metallophosphoesterase MPPED2 isoform X1 [Bos taurus]	0	0	0	0	0	0	0	0	0	33130000	0	0	0	0	0	0	0	0	0	0				3	3	3	12.9	12.9	12.9	33.359	0	261330000	8
g.99218	XP_015314605.1	XP_015314605.1 PREDICTED: carboxymethylenebutenolidase homolog isoform X1 [Bos taurus]	0	41280000	0	0	0	0	0	0	0	0	0	0	0	80719000	0	0	0	0	59759000	0				3	3	3	22.9	22.9	22.9	28	0	260990000	15
g.63324	XP_005204716.1	XP_005204716.1 PREDICTED: adenylyl cyclase-associated protein 1 isoform X2 [Bos taurus]	35842000	0	0	0	17900000	0	0	0	0	0	0	0	0	0	0	0	0	0	0	0				10	1	1	55	8.2	8.2	29.35	0	260870000	16
g.17537			0	0	0	0	0	0	0	0	20673000	0	0	32772000	0	0	0	31815000	0	0	0	0				6	6	6	12.7	12.7	12.7	67.899	0	260670000	26
g.22166	XP_002691414.1	XP_002691414.1 PREDICTED: trans-Golgi network integral membrane protein 2 [Bos taurus]	28826000	127310000	0	0	0	0	0	0	0	0	0	0	0	0	0	0	0	0	0	0				3	3	3	14.5	14.5	14.5	37.216	0	260550000	13
g.85660			0	0	0	0	0	0	0	0	0	0	0	0	0	0	0	0	0	532050000	0	0				6	6	6	14.9	14.9	14.9	66.167	0	259650000	5
g.98884	XP_005219736.1	XP_005219736.1 PREDICTED: splicing factor U2AF 65 kDa subunit isoform X2 [Bos taurus]	0	0	0	14566000	0	0	21324000	0	0	0	0	0	35790000	27384000	0	19427000	44161000	0	25334000	82478000				3	3	3	12.8	12.8	12.8	47.819	0	258080000	22
g.97849	XP_005220808.1	XP_005220808.1 PREDICTED: ras-related protein Rab-5C isoform X1 [Bos taurus]	17016000	0	0	0	0	0	0	0	0	0	0	0	0	0	0	0	0	0	0	0				5	3	3	31	20.8	20.8	23.466	0	258050000	19
g.49116	XP_015316249.1	XP_015316249.1 PREDICTED: transforming acidic coiled-coil-containing protein 2 isoform X5 [Bos taurus]	0	24867000	33126000	0	27121000	0	26395000	0	42626000	0	0	28093000	0	0	0	0	0	0	0	0				4	4	4	41.4	41.4	41.4	27.773	0	257990000	28
g.48356	XP_005215712.1	XP_005215712.1 PREDICTED: cadherin-17 isoform X1 [Bos taurus]	0	0	0	0	0	0	0	0	0	0	0	0	0	0	0	0	387710000	0	0	0				9	9	9	17.1	17.1	17.1	92.321	0	257790000	12
g.26204	XP_010818330.1	XP_010818330.1 PREDICTED: gamma-adducin isoform X1 [Bos taurus]	0	0	23085000	25000000	0	0	21647000	21861000	0	0	0	0	0	0	0	0	0	0	0	0				8	8	8	16	16	16	78.881	0	255930000	31
g.107936	XP_010811599.1	XP_010811599.1 PREDICTED: protein LZIC [Bos taurus]	0	23778000	0	0	0	0	35858000	0	0	0	0	0	0	0	0	0	0	0	0	0				5	5	5	35.2	35.2	35.2	22.585	0	255590000	15
g.117438			0	0	0	0	0	0	0	0	0	0	0	0	0	0	0	0	67540000	0	0	0				1	1	1	7.4	7.4	7.4	14.756	0	252750000	1
g.109877			0	0	0	0	0	0	0	0	0	0	0	0	0	0	0	33589000	321910000	70848000	0	0				10	10	10	59.4	59.4	59.4	27.693	0	252390000	17
g.98507			88213000	0	0	0	0	0	0	0	0	0	0	0	0	0	0	0	0	0	0	0				6	6	6	22.5	22.5	22.5	30.088	0	252170000	16
g.50162	XP_005209572.1	XP_005209572.1 PREDICTED: protein diaphanous homolog 1 [Bos taurus]	0	0	0	20549000	0	0	25302000	0	0	24089000	0	0	0	0	0	0	0	0	0	0				5	5	5	12.5	12.5	12.5	61.659	0	251040000	24
g.93148	NP_001033178.1	NP_001033178.1 cysteine-rich secretory protein 2 precursor [Bos taurus]	0	126020000	0	0	0	0	0	0	0	0	0	0	0	0	0	0	0	0	0	0				4	4	4	21.3	21.3	21.3	27.044	0	250560000	10
g.90898			0	0	0	70825000	0	0	0	0	0	0	41763000	0	0	0	0	0	0	0	0	0				2	2	2	58.3	58.3	58.3	7.0211	0	249630000	10
g.50170	NP_001185955.2	NP_001185955.2 sorting nexin-9 [Bos taurus]	0	0	0	22290000	0	0	24196000	0	0	0	17232000	0	0	0	0	24090000	0	25626000	0	0				7	7	7	18.9	18.9	18.9	67.401	0	249480000	41
g.95593	NP_001095339.1	NP_001095339.1 aldehyde dehydrogenase family 16 member A1 [Bos taurus]	0	0	0	23686000	0	0	0	0	41490000	0	0	0	0	0	0	0	0	0	0	0				1	1	1	17.2	17.2	17.2	10.129	0	249330000	16
g.95324	NP_001030517.1	NP_001030517.1 SH3 domain-binding glutamic acid-rich-like protein [Bos taurus]	0	0	0	30134000	0	0	0	0	0	0	0	0	0	0	0	28229000	0	0	0	0				6	6	6	70.2	70.2	70.2	12.803	0	248770000	26
g.87827			0	0	0	0	0	0	0	0	0	0	0	0	0	0	0	0	0	109180000	0	249610000				5	5	5	19.5	19.5	19.5	37.01	0	248080000	7
g.85872	NP_776770.2	NP_776770.2 heat shock cognate 71 kDa protein [Bos taurus]	0	0	0	0	0	0	0	0	0	24075000	0	0	0	0	0	0	0	0	0	0				6	1	1	30.2	6	6	16.869	0.009476	247830000	8
g.109530	NP_001068689.1	NP_001068689.1 migration and invasion enhancer 1 [Bos taurus]	0	0	24831000	0	0	0	16650000	0	0	0	0	24361000	0	0	0	0	0	0	0	0				2	2	2	17.1	17.1	17.1	13.139	0	246530000	17
g.78372	NP_788809.1	NP_788809.1 myosin light chain kinase, smooth muscle [Bos taurus]	62107000	169910000	0	0	0	0	0	0	0	0	0	0	0	0	0	0	0	0	0	0				6	6	6	10.4	10.4	10.4	84.019	0	246440000	11
g.61715	XP_005227706.1	XP_005227706.1 PREDICTED: lys-63-specific deubiquitinase BRCC36 isoform X3 [Bos taurus]	13775000	0	37051000	20199000	0	0	20355000	0	22673000	0	0	0	30028000	0	0	0	0	0	0	0				4	4	4	19.2	19.2	19.2	33.273	0	246050000	28
g.46685	XP_005202363.1	XP_005202363.1 PREDICTED: nck-associated protein 1 [Bos taurus]	17154000	0	0	0	26778000	0	0	0	0	21140000	0	0	0	0	0	24201000	0	0	0	0				7	7	7	8	8	8	122.92	0	245920000	17
g.97647	XP_005203236.2	XP_005203236.2 PREDICTED: UDP-glucose 4-epimerase isoform X1 [Bos taurus]	0	0	0	0	23308000	0	0	0	0	0	0	30966000	0	0	0	0	0	0	0	0				4	4	4	16.1	16.1	16.1	43.139	0	245820000	22
g.99655	NP_001073751.1	NP_001073751.1 proteasomal ubiquitin receptor ADRM1 [Bos taurus]	0	0	10966000	14713000	0	0	25196000	0	0	0	0	0	0	0	0	0	0	0	0	0				2	2	2	8.1	8.1	8.1	44.405	0	245800000	9
g.77454	XP_005202873.1	XP_005202873.1 PREDICTED: mannose-1-phosphate guanyltransferase alpha isoform X2 [Bos taurus]	0	0	0	16101000	0	0	25551000	0	0	0	0	25216000	26926000	0	0	0	0	0	0	0				8	8	8	29.5	29.5	29.5	46.307	0	244830000	38
g.21953	NP_777240.1	NP_777240.1 nuclease-sensitive element-binding protein 1 [Bos taurus]	0	0	0	0	0	0	0	0	0	0	0	0	0	0	0	106290000	0	0	0	0				5	3	3	31.9	22.4	22.4	33.149	0	243950000	9
g.99460	XP_005208805.1	XP_005208805.1 PREDICTED: AP-1 complex subunit mu-2 isoform X1 [Bos taurus]	0	0	0	23552000	0	0	0	0	0	0	0	0	0	0	0	33916000	0	61604000	51467000	58968000				6	6	4	14.9	14.9	10.8	49.273	0	239870000	25
g.116410			0	0	0	0	0	0	0	0	0	0	0	0	0	0	0	0	0	0	54717000	0				1	1	1	15	15	15	11.834	0	237600000	10
g.103699			0	0	0	0	0	0	0	0	0	18672000	0	0	0	0	0	0	0	0	0	0				4	4	4	16.1	16.1	16.1	46.745	0	236480000	13
g.87400			34938000	32113000	39754000	20064000	0	0	0	0	0	30760000	0	0	0	0	0	0	0	0	0	0				3	3	3	57.1	57.1	57.1	13.242	0	236080000	20
g.21815	NP_001179285.1	NP_001179285.1 importin-7 [Bos taurus]	16942000	0	0	18446000	0	0	18794000	0	0	17302000	0	0	0	0	0	26989000	0	0	29671000	0				6	6	6	8.5	8.5	8.5	119.53	0	235710000	23
g.52390	NP_001068832.1	NP_001068832.1 ubiquitin-like-conjugating enzyme ATG3 [Bos taurus]	0	0	0	31372000	0	0	0	0	0	0	0	0	0	0	0	0	0	0	0	0				2	2	2	8.4	8.4	8.4	35.043	0	235150000	20
g.53905	NP_001069170.1	NP_001069170.1 AP-2 complex subunit alpha-2 [Bos taurus]	0	0	29186000	27972000	0	0	0	0	0	0	22292000	0	0	0	0	29552000	0	0	0	0				10	10	9	14.5	14.5	13.2	103.78	0	234550000	38
g.100326			0	0	0	0	0	0	0	0	0	19494000	0	20752000	0	0	0	24416000	0	0	0	0				3	3	3	14	14	14	38.225	0	234050000	23
g.44718	NP_777166.1	NP_777166.1 basal cell adhesion molecule precursor [Bos taurus]	0	51839000	0	0	0	0	0	0	0	0	0	0	0	0	0	41164000	43007000	126080000	0	0				6	6	6	12.9	12.9	12.9	66.222	0	233690000	14
g.68252	NP_001095476.1	NP_001095476.1 protein phosphatase Slingshot homolog 3 [Bos taurus]	25917000	22509000	0	28153000	0	0	0	0	0	0	0	0	0	0	0	0	0	0	0	0				4	4	4	12.1	12.1	12.1	69.575	0	232950000	19
g.86663	XP_010799006.1	XP_010799006.1 PREDICTED: Ig heavy chain Mem5-like, partial [Bos taurus]	0	0	0	11912000	11461000	0	0	56144000	0	0	0	0	0	0	0	0	94085000	0	0	0				13	2	1	36.1	6.9	4	52.036	0	231910000	27
g.110175	NP_777100.1	NP_777100.1 gamma-aminobutyric acid receptor-associated protein-like 2 [Bos taurus]	0	0	0	0	0	0	0	0	0	0	0	75223000	0	0	0	0	0	0	0	0				4	4	4	16.7	16.7	16.7	15.976	0	231890000	9
g.92927	NP_001069867.1	NP_001069867.1 ketosamine-3-kinase [Bos taurus]	0	0	0	0	0	0	20866000	0	0	0	0	0	0	0	0	0	0	0	0	0				4	4	4	17.6	17.6	17.6	35.217	0	230830000	9
g.50224	XP_015315435.1	XP_015315435.1 PREDICTED: NAD-dependent protein deacylase sirtuin-5, mitochondrial isoform X1 [Bos taurus]	0	0	0	0	0	0	0	0	0	0	0	0	0	0	0	0	0	0	12384000	0				1	1	1	3.7	3.7	3.7	37.883	0	230740000	14
g.54361	NP_001263282.1	NP_001263282.1 lamin-B2 [Bos taurus]	0	0	0	0	0	0	0	0	0	0	0	0	0	0	0	41707000	115000000	0	35274000	88179000				5	5	5	35	35	35	19.335	0	230430000	16
g.63221			0	0	0	0	0	0	0	0	0	0	0	25355000	0	0	0	0	0	0	0	0				2	2	2	42.9	42.9	42.9	12.021	0	230200000	14
g.109916	XP_010817923.1	XP_010817923.1 PREDICTED: ras GTPase-activating protein 4 isoform X2 [Bos taurus]	0	0	0	0	0	0	0	0	0	0	0	0	0	0	0	0	0	0	7212400	0				1	1	1	23	23	23	12.893	0	229370000	7
g.81338			0	0	0	0	53732000	0	0	0	0	0	28458000	0	44273000	0	0	0	0	0	0	0				6	6	6	31.1	31.1	31.1	32.06	0	229250000	22
g.44938	NP_001069946.1	NP_001069946.1 proteasome inhibitor PI31 subunit [Bos taurus]	0	0	0	0	20932000	28315000	0	0	0	0	0	0	0	0	0	0	0	0	0	0				5	5	5	20.7	20.7	20.7	29.706	0	229180000	16
g.26094	XP_003586115.1	XP_003586115.1 PREDICTED: carboxypeptidase M isoform X1 [Bos taurus]	0	0	0	0	0	0	0	0	0	0	0	0	0	0	0	112940000	0	0	52506000	0				5	5	5	16.6	16.6	16.6	48.163	0	229120000	15
g.9880	NP_001015631.1	NP_001015631.1 tRNA-splicing ligase RtcB homolog [Bos taurus]	0	0	0	0	23883000	0	0	0	0	0	0	0	0	0	0	0	0	0	0	0				6	6	6	14.1	14.1	14.1	57.454	0	228350000	21
g.57847	NP_001019640.2	NP_001019640.2 60S ribosomal protein L9 [Bos taurus]	0	0	18349000	21829000	29484000	0	0	0	0	0	0	0	0	0	0	0	0	0	0	0				4	4	4	36.5	36.5	36.5	21.863	0	227600000	19
g.115143	NP_001069744.1	NP_001069744.1 myristoylated alanine-rich C-kinase substrate [Bos taurus]	0	0	0	0	0	0	0	0	0	52735000	0	0	0	0	0	0	0	0	0	0				1	1	1	27.1	27.1	27.1	6.8493	0	227440000	4
g.52804	XP_005205385.1	XP_005205385.1 PREDICTED: guanine nucleotide-binding protein G(i) subunit alpha-1 isoform X1 [Bos taurus]	0	0	0	0	0	0	0	0	0	0	0	20981000	0	36951000	0	0	0	0	0	0				7	3	3	28.5	16.9	16.9	40.361	0	224070000	14
g.55201			0	22464000	0	24853000	33669000	0	0	0	0	0	16723000	27398000	27035000	0	0	0	0	0	0	0				4	4	4	8.2	8.2	8.2	70.516	0	223980000	21
g.67246			46325000	36278000	0	34665000	0	43183000	0	0	0	0	0	0	0	0	0	0	0	0	0	0				7	7	7	14.1	14.1	14.1	65.66	0	223500000	25
g.116252	XP_005207657.1	XP_005207657.1 PREDICTED: 60S ribosomal protein L34 isoform X1 [Bos taurus]	0	0	0	0	0	0	0	0	0	42458000	0	0	0	0	0	0	0	0	0	0				1	1	1	7.7	7.7	7.7	11.883	0.0098901	223180000	10
g.33043			0	0	0	0	0	0	0	0	0	0	0	0	0	0	0	44450000	45802000	78358000	43320000	72328000				8	8	1	17.4	17.4	3.2	76.861	0	223000000	21
g.52837	XP_005205777.1	XP_005205777.1 PREDICTED: calumenin isoform X1 [Bos taurus]	0	105180000	0	0	0	0	0	0	0	0	0	0	0	0	0	0	0	0	0	0				3	3	3	12.7	12.7	12.7	37.012	0	222350000	21
g.70657			0	0	0	0	0	0	0	0	0	0	0	0	0	0	0	0	146430000	0	0	0				2	2	2	9	9	9	31.426	0	220900000	10
g.115500	NP_001029648.1	NP_001029648.1 small nuclear ribonucleoprotein Sm D2 [Bos taurus]	33629000	0	0	0	0	0	0	0	0	0	0	0	0	0	0	28727000	47835000	0	24809000	38768000				4	4	4	40.7	40.7	40.7	13.527	0	220720000	22
g.74980	XP_010805730.1	XP_010805730.1 PREDICTED: annexin A6 isoform X2 [Bos taurus]	0	0	0	0	0	0	0	0	0	10260000	0	0	0	0	0	0	0	0	0	0				26	1	1	46.5	2.3	2.3	78.832	0	220300000	5
g.47776	XP_005213819.1	XP_005213819.1 PREDICTED: 60S ribosomal protein L21 isoform X1 [Bos taurus]	0	0	0	0	0	0	0	0	0	44371000	0	0	0	0	0	0	0	0	0	0				1	1	1	9.4	9.4	9.4	18.579	0	220090000	7
g.110486	XP_002691165.1	XP_002691165.1 PREDICTED: beta-2-microglobulin [Bos taurus]	41514000	50258000	58494000	0	0	0	0	0	0	0	0	0	0	0	0	0	0	0	0	0				3	3	1	25.6	25.6	10.4	14.137	0	220030000	9
g.101438	NP_001029600.1	NP_001029600.1 argininosuccinate lyase [Bos taurus]	0	0	0	22673000	22465000	0	0	0	0	0	0	0	0	0	0	33731000	0	23169000	21241000	0				5	5	5	18.6	18.6	18.6	41.401	0	219730000	22
g.50150	NP_001070266.1	NP_001070266.1 sodium/potassium-transporting ATPase subunit alpha-1 [Bos taurus]	0	0	0	0	0	0	0	0	0	0	0	0	0	0	0	0	305810000	0	0	0				13	13	13	18.9	18.9	18.9	102.94	0	219270000	19
g.97831	XP_010817074.1	XP_010817074.1 PREDICTED: small nuclear ribonucleoprotein Sm D1 isoform X1 [Bos taurus]	0	0	0	12737000	0	0	0	0	0	0	0	0	0	0	0	0	103970000	0	0	0				2	2	2	29.5	29.5	29.5	12.393	0	219200000	14
g.87211	XP_005208948.2	XP_005208948.2 PREDICTED: cdc42-interacting protein 4 [Bos taurus]	0	0	0	0	0	0	0	0	0	0	0	0	0	0	0	29485000	0	0	67177000	0				6	6	6	16.2	16.2	16.2	56.34	0	219100000	16
REV__g.2713			0	0	0	28854000	0	0	0	0	0	0	0	0	0	0	0	0	0	0	0	0		+		2	2	2	0	0	0	340.71	0.0024038	218150000	7
g.11997	XP_015315388.1	XP_015315388.1 PREDICTED: LOW QUALITY PROTEIN: complement C4-A-like [Bos taurus]	44947000	0	0	0	0	0	31018000	0	0	0	0	37953000	0	0	0	35567000	0	0	0	0				10	10	10	8.4	8.4	8.4	192.68	0	218020000	27
g.38114			0	0	0	0	24299000	0	0	0	0	0	0	23996000	0	0	0	0	0	0	19368000	0				10	10	10	11.1	11.1	11.1	118.8	0	216610000	27
g.18521			0	0	0	0	0	0	24261000	0	0	0	0	18678000	0	0	0	0	0	0	0	0				2	2	2	10.9	10.9	10.9	22.14	0.0018138	215990000	18
g.87084	NP_776302.1	NP_776302.1 prothrombin precursor [Bos taurus]	59342000	0	0	0	0	0	0	0	0	0	0	0	0	0	0	0	132800000	0	0	0				8	8	8	17.8	17.8	17.8	69.328	0	215710000	18
g.114951	XP_015313738.1	XP_015313738.1 PREDICTED: phospholipase A2 inhibitor and Ly6/PLAUR domain-containing protein isoform X1 [Bos taurus]	0	0	0	0	0	0	0	0	0	0	0	0	0	0	0	0	0	0	0	310580000				6	1	0	37.6	7.7	0	18.903	0	215680000	4
g.18779	XP_010817686.1	XP_010817686.1 PREDICTED: RNA-binding protein FUS isoform X2 [Bos taurus]	27382000	0	0	0	0	0	0	0	0	0	0	0	0	0	0	0	0	0	0	0				2	2	2	29.1	29.1	29.1	8.5517	0	215510000	13
g.58780			0	0	0	0	0	0	0	0	0	0	0	0	0	0	0	20106000	0	0	0	0				3	3	3	16.6	16.6	16.6	26.488	0	214180000	24
g.83376			0	0	28550000	34334000	0	31355000	0	0	0	0	28059000	0	0	0	0	0	0	0	0	0				6	6	5	26.4	26.4	18.2	35.032	0	214160000	22
g.14974			0	0	0	0	0	0	0	0	0	0	0	0	0	0	0	0	0	437810000	0	0				1	1	1	13.7	13.7	13.7	10.863	0.0084412	213660000	1
g.113999			0	0	0	0	0	0	0	0	0	0	0	0	0	0	0	184210000	0	0	0	0				5	5	5	32.5	32.5	32.5	21.059	0	213330000	6
g.73661	NP_001179961.1	NP_001179961.1 coiled-coil domain-containing protein 91 [Bos taurus]	0	0	0	29704000	32805000	0	40649000	0	0	0	0	0	0	0	0	0	0	0	0	0				5	5	5	12	12	12	50.089	0	213230000	16
g.98846			0	0	0	0	0	0	0	0	0	0	0	0	0	0	0	195020000	0	0	0	0				18	1	1	52.1	3.1	3.1	47.737	0.0018248	213110000	3
g.114019	NP_001029846.1	NP_001029846.1 60S ribosomal protein L14 [Bos taurus]	0	0	0	0	0	0	0	0	0	85452000	0	0	0	0	0	0	0	0	0	0				3	3	3	31.8	31.8	31.8	12.757	0	211130000	9
g.54724	XP_015329482.1	XP_015329482.1 PREDICTED: protein FAM107B isoform X2 [Bos taurus]	0	0	0	0	0	0	0	0	0	0	0	0	42819000	0	0	0	0	0	12305000	0				2	2	2	16	16	16	15.529	0	210980000	21
g.82390	NP_001157392.1	NP_001157392.1 vascular non-inflammatory molecule 2 [Bos taurus]	0	0	0	0	0	0	0	0	0	0	0	0	0	0	243560000	0	0	0	81724000	0				7	2	2	23.4	6.3	6.3	42.813	0.0095185	210860000	6
g.83611	XP_005214232.1	XP_005214232.1 PREDICTED: selenide, water dikinase 1 isoform X1 [Bos taurus]	0	0	22814000	0	0	0	0	0	0	0	0	0	0	0	0	0	0	0	0	0				1	1	1	15.2	15.2	15.2	14.77	0	210250000	17
g.51100			0	0	0	0	0	0	0	0	0	0	0	0	0	0	0	0	114210000	0	0	0				4	4	4	13.4	13.4	13.4	42.894	0	209460000	7
g.43946	XP_002699146.1	XP_002699146.1 PREDICTED: von Willebrand factor A domain-containing protein 5A [Bos taurus]	0	0	0	0	0	0	0	0	0	0	0	0	0	0	0	0	0	0	37742000	0				8	8	8	12.3	12.3	12.3	86.596	0	207870000	19
g.61740			0	0	0	20032000	0	0	25530000	0	0	0	0	0	0	0	0	0	0	0	0	0				3	3	3	15.9	15.9	15.9	38.176	0	207690000	14
g.83714	NP_001077180.1	NP_001077180.1 tumor necrosis factor alpha-induced protein 8 [Bos taurus]	17227000	0	0	23058000	24583000	0	0	0	0	18536000	0	0	0	0	0	0	0	0	0	0				4	4	4	27.1	27.1	27.1	21.763	0	207630000	25
g.20005	NP_001033628.1	NP_001033628.1 proteasome subunit beta type-1 precursor [Bos taurus]	0	0	0	0	0	0	0	0	0	5153200	0	0	0	0	0	0	0	0	0	0				6	2	2	80	18.6	18.6	7.9692	0.0018094	206080000	17
g.8271	NP_001178297.1	NP_001178297.1 hepatoma-derived growth factor-related protein 3 [Bos taurus]	34427000	0	0	0	0	0	0	0	0	0	0	0	0	0	0	0	46447000	0	0	0				3	3	3	18.1	18.1	18.1	23.776	0.002401	205630000	10
g.47210	XP_015330374.1	XP_015330374.1 PREDICTED: rho GTPase-activating protein 1 isoform X1 [Bos taurus]	0	0	17687000	14028000	0	0	17409000	0	0	0	0	27024000	0	0	0	24986000	0	0	40344000	21218000				4	4	4	10.7	10.7	10.7	50.473	0	205590000	35
g.36753	XP_010814404.1	XP_010814404.1 PREDICTED: protein flightless-1 homolog [Bos taurus]	20068000	0	0	18372000	0	0	0	0	0	0	0	0	0	0	0	0	0	0	24920000	0				5	5	5	4.9	4.9	4.9	145.29	0	204920000	21
g.81324	XP_015330583.1	XP_015330583.1 PREDICTED: F-box only protein 6 isoform X1 [Bos taurus]	0	0	0	0	0	0	0	0	0	0	0	0	0	0	0	0	0	0	0	26768000				2	2	2	10.2	10.2	10.2	30.726	0	204730000	10
g.105303			0	0	0	0	0	0	0	0	0	0	0	0	0	0	0	143710000	64203000	0	0	0				6	6	6	22.1	22.1	22.1	35.748	0	204350000	7
g.23018			0	0	0	0	0	0	0	0	0	0	0	0	0	25143000	0	24666000	0	0	0	0				5	5	5	14.9	14.9	14.9	46.488	0	202520000	16
g.15415			0	0	25880000	23061000	19759000	0	0	0	27435000	0	0	29288000	0	0	0	0	0	0	0	0				22	1	1	41.5	2.8	2.8	82.252	0	202190000	19
g.113174	NP_001071557.1	NP_001071557.1 histone H2A.J [Bos taurus]	0	0	0	0	0	0	0	0	0	0	0	0	0	0	0	120210000	0	0	0	0				2	2	2	21.7	21.7	21.7	14.019	0	201980000	5
g.76098			11967000	0	18061000	14149000	0	0	0	16115000	17339000	11931000	15660000	12900000	0	0	0	0	0	0	0	17426000				4	4	4	16.8	16.8	16.8	33.912	0	201340000	26
g.52104	XP_015329520.1	XP_015329520.1 PREDICTED: protein transport protein Sec23B isoform X1 [Bos taurus]	0	0	18633000	17219000	0	0	0	0	0	0	0	20452000	0	21218000	0	29860000	0	0	0	32837000				3	3	3	5.5	5.5	5.5	86.336	0	200890000	18
g.79208	NP_786990.1	NP_786990.1 ATP synthase subunit beta, mitochondrial precursor [Bos taurus]	0	0	0	0	0	0	0	0	0	0	0	0	0	0	0	0	151620000	0	0	151470000				8	8	8	19.4	19.4	19.4	56.89	0	199900000	13
g.91350			0	0	0	31491000	0	0	27303000	0	0	0	0	41923000	0	0	0	0	0	0	0	0				5	5	5	23.4	23.4	23.4	37.52	0	199530000	22
g.112869			0	17553000	0	0	0	0	0	0	0	0	0	0	0	0	0	0	0	0	0	0				3	3	3	27	27	27	10.058	0	199080000	16
g.91031	NP_001068892.1	NP_001068892.1 diphosphomevalonate decarboxylase [Bos taurus]	0	0	0	0	0	0	0	0	0	0	0	0	0	0	0	0	0	0	0	26058000				3	3	3	10.3	10.3	10.3	45.299	0	198860000	5
g.96212			0	0	0	0	0	0	0	0	0	0	0	0	52473000	0	0	26710000	0	0	0	40216000				3	3	3	10.6	10.6	10.6	39.54	0	198440000	17
g.92326	XP_005201509.1	XP_005201509.1 PREDICTED: kininogen-2 isoform X1 [Bos taurus]	54912000	0	0	0	0	0	0	0	0	0	0	0	0	0	0	0	0	0	0	0				7	7	7	24.5	24.5	24.5	48.667	0	198260000	12
g.5812			0	0	0	0	0	0	0	0	0	0	0	0	0	0	0	0	0	184280000	0	126830000				8	8	8	5.1	5.1	5.1	279.89	0	196700000	10
g.50155	XP_005224796.1	XP_005224796.1 PREDICTED: eukaryotic elongation factor 2 kinase isoform X1 [Bos taurus]	0	0	22562000	25130000	0	0	0	0	0	0	18658000	0	0	0	0	0	0	0	0	0				4	4	4	5.9	5.9	5.9	81.614	0	196540000	19
g.58305	NP_001032677.1	NP_001032677.1 UBX domain-containing protein 1 [Bos taurus]	0	0	33215000	0	0	0	0	0	0	0	0	0	0	0	0	0	0	0	0	0				2	2	2	13.1	13.1	13.1	36.515	0	196460000	8
g.77211	NP_777231.1	NP_777231.1 aspartate aminotransferase, mitochondrial [Bos taurus]	0	0	0	0	0	0	0	0	0	0	0	0	0	0	0	67428000	80087000	93200000	0	57700000				11	11	11	28.2	28.2	28.2	43.652	0	196360000	18
g.81305	XP_005220827.1	XP_005220827.1 PREDICTED: alpha-N-acetylglucosaminidase isoform X1 [Bos taurus]	0	0	0	0	0	0	0	0	0	0	48487000	0	0	0	0	79045000	0	0	0	0				5	5	5	35.2	35.2	35.2	23.755	0	195840000	14
g.65532			0	0	0	0	0	0	0	0	0	0	0	0	0	0	0	0	0	180570000	0	89579000				4	4	4	15.3	15.3	15.3	37.189	0	195250000	7
g.57744			0	0	0	0	0	0	0	0	18155000	0	0	0	0	0	0	0	0	0	0	0				4	4	4	14.6	14.6	14.6	31.766	0.0040769	195170000	6
g.96632	XP_005220728.1	XP_005220728.1 PREDICTED: keratin, type I cytoskeletal 17 isoform X1 [Bos taurus]	0	0	0	0	0	0	0	0	0	6944700	0	0	0	0	0	0	0	0	0	0				4	2	2	42.9	28.6	28.6	9.0682	0	194560000	8
g.4723			0	0	0	0	0	0	0	0	0	0	0	0	0	0	0	0	0	0	26445000	0				8	8	8	5.1	5.1	5.1	283.71	0	192260000	32
g.116180	XP_015328638.1	XP_015328638.1 PREDICTED: 60S ribosomal protein L36a-like isoform X1 [Bos taurus]	0	0	0	0	0	0	0	0	0	0	0	0	0	0	0	0	0	0	12841000	0				1	1	1	13.2	13.2	13.2	8.0685	0.005767	191030000	8
g.61188	XP_010807549.1	XP_010807549.1 PREDICTED: sorting nexin-1 isoform X1 [Bos taurus]	22358000	0	0	27673000	0	0	0	0	0	20960000	18319000	23443000	0	0	0	0	0	0	0	0				8	6	6	30.6	23.7	23.7	35.546	0	190890000	31
g.31644	NP_001039942.1	NP_001039942.1 moesin [Bos taurus]	0	23955000	0	0	15582000	0	0	0	0	0	0	43139000	0	0	0	0	0	0	0	0				15	3	0	27.7	9.8	0	62.433	0	190120000	17
g.113176	XP_010819342.1	XP_010819342.1 PREDICTED: neuroblast differentiation-associated protein AHNAK isoform X4 [Bos taurus]	0	0	18260000	0	0	0	31876000	0	0	0	0	0	55553000	33144000	0	0	0	0	0	0				6	2	2	53.5	27.7	27.7	27.891	0	189760000	22
g.58947	XP_005217556.1	XP_005217556.1 PREDICTED: ATP-binding cassette sub-family E member 1 isoform X1 [Bos taurus]	0	0	0	0	23017000	0	0	0	21953000	0	0	0	0	0	0	0	0	0	0	0				7	7	7	17	17	17	67.314	0	189310000	16
g.117929	XP_010819343.1	XP_010819343.1 PREDICTED: neuroblast differentiation-associated protein AHNAK isoform X5 [Bos taurus]	0	0	0	0	0	0	0	0	0	0	0	0	0	20878000	0	0	0	0	0	0				6	1	1	53.6	14.5	14.5	12.054	0	189250000	17
g.43939	XP_010808645.1	XP_010808645.1 PREDICTED: rab GTPase-activating protein 1 isoform X1 [Bos taurus]	0	0	27530000	0	0	0	0	0	0	0	0	0	0	0	0	0	0	0	0	0				5	5	5	6.5	6.5	6.5	121.71	0	189210000	18
g.81818	XP_005202397.1	XP_005202397.1 PREDICTED: cytochrome b reductase 1 isoform X1 [Bos taurus]	0	0	0	0	0	0	0	0	0	8860300	0	0	0	0	0	0	0	0	0	0				1	1	1	4.2	4.2	4.2	26.424	0	188970000	10
g.30856	NP_001035583.1	NP_001035583.1 methionine aminopeptidase 2 [Bos taurus]	0	0	0	20774000	0	0	24344000	0	0	0	0	21561000	0	0	0	0	0	0	20557000	0				4	4	4	11.1	11.1	11.1	52.64	0	188520000	25
g.71187			14560000	0	0	24231000	17424000	0	0	0	0	0	0	0	20484000	0	0	20034000	0	0	0	0				2	2	2	39.5	39.5	39.5	8.4994	0	188220000	19
g.88868			0	0	0	0	0	0	0	0	0	24228000	0	0	0	0	0	0	0	0	0	0				1	1	1	8.9	8.9	8.9	12.078	0	187850000	11
g.72300	NP_001068890.1	NP_001068890.1 translin [Bos taurus]	0	0	0	0	0	0	0	0	0	0	0	0	0	0	0	32436000	0	0	58035000	0				7	7	7	37.7	37.7	37.7	26.169	0	187840000	18
g.75097	XP_005214743.1	XP_005214743.1 PREDICTED: E3 ubiquitin-protein ligase RNF114 isoform X1 [Bos taurus]	18813000	26072000	0	23620000	0	0	0	0	0	13488000	0	17454000	0	0	0	0	0	0	0	0				2	2	2	12.2	12.2	12.2	27.395	0	187780000	15
g.35450	XP_010802818.1	XP_010802818.1 PREDICTED: non-muscle caldesmon isoform X4 [Bos taurus]	0	74987000	0	0	0	0	26722000	0	0	0	0	0	0	0	0	0	0	0	0	0				5	5	5	12.5	12.5	12.5	60.09	0	187490000	21
g.88174			0	0	0	22591000	0	0	0	0	0	0	0	0	0	0	0	28279000	0	0	29367000	0				4	4	4	10.1	10.1	10.1	49.654	0	186630000	19
g.27032	NP_777241.1	NP_777241.1 phosphatidylinositol-glycan-specific phospholipase D precursor [Bos taurus]	52141000	0	0	10957000	0	0	0	0	0	0	0	0	0	0	0	0	0	0	0	0				2	1	1	70.3	31.2	31.2	6.9476	0	184540000	13
g.85319			0	0	0	0	0	0	0	0	0	0	0	0	0	0	0	0	0	0	35146000	0				2	2	2	46.6	46.6	46.6	8.143	0	184410000	15
g.94622			0	0	0	30934000	0	0	16244000	0	0	0	0	0	0	0	0	0	0	0	16128000	0				3	3	3	16.8	16.8	16.8	20.391	0	184300000	16
g.10468			0	0	0	0	0	0	0	0	0	0	0	0	0	0	0	81865000	0	0	0	104620000				2	2	2	11.5	11.5	11.5	14.56	0	184240000	9
g.27612	NP_777199.1	NP_777199.1 WD repeat-containing protein 44 [Bos taurus]	0	0	19972000	23218000	20560000	0	0	0	0	0	0	34312000	22712000	0	0	0	0	0	0	0				10	10	10	15	15	15	101.36	0	183910000	31
g.69682	XP_005216282.1	XP_005216282.1 PREDICTED: protein phosphatase methylesterase 1 isoform X1 [Bos taurus]	0	17099000	0	19022000	0	0	0	0	0	0	16141000	18009000	0	0	0	19052000	0	0	29869000	0				4	4	4	16.8	16.8	16.8	42.33	0	183910000	17
g.23655			0	0	0	0	0	0	0	0	0	0	0	0	0	0	0	39066000	132450000	110870000	0	0				7	7	7	13.6	13.6	13.6	75.889	0	182640000	11
g.94318	NP_001073767.1	NP_001073767.1 protein NipSnap homolog 3A [Bos taurus]	0	0	0	0	0	0	0	0	0	0	0	0	0	0	0	61503000	151010000	50697000	0	0				8	8	8	38.5	38.5	38.5	28.511	0	182490000	19
g.15536	NP_001014895.1	NP_001014895.1 delta-aminolevulinic acid dehydratase [Bos taurus]	0	0	0	16977000	0	0	0	0	0	0	0	0	0	0	0	0	0	0	18006000	0				13	2	2	47.4	7.9	7.9	29.037	0	182370000	18
g.88110	XP_003587221.1	XP_003587221.1 PREDICTED: merlin isoform X1 [Bos taurus]	0	0	0	0	0	0	0	0	0	0	0	0	0	0	0	0	0	0	0	90525000				1	1	1	3.1	3.1	3.1	70.996	0	182230000	7
g.17255	NP_776855.1	NP_776855.1 protein phosphatase 1B [Bos taurus]	0	0	0	0	0	0	0	0	0	0	0	0	0	22787000	0	0	0	0	0	0				4	4	3	14.7	14.7	11.6	42.861	0	182170000	15
g.99069			0	0	0	0	0	0	0	0	0	0	0	0	0	0	0	0	109280000	130550000	0	90350000				4	4	4	18.4	18.4	18.4	40.22	0	181940000	12
g.87013	XP_010819208.1	XP_010819208.1 PREDICTED: sialate O-acetylesterase isoform X5 [Bos taurus]	62391000	0	0	0	0	0	0	0	0	0	0	0	0	0	0	0	0	0	0	0				6	6	6	16.1	16.1	16.1	58.797	0	181620000	12
g.96192			0	0	0	0	0	0	0	0	36705000	0	0	31311000	0	33445000	0	0	0	0	0	0				4	4	4	8.7	8.7	8.7	56.035	0	181280000	17
g.71557			0	0	0	0	0	0	44273000	0	0	0	0	0	0	0	0	0	0	0	0	0				3	3	3	8.9	8.9	8.9	54.402	0	181070000	13
g.104254			0	0	0	0	0	0	0	0	0	0	0	0	0	18365000	0	0	0	0	0	0				1	1	1	5.5	5.5	5.5	34.679	0	180630000	9
g.96450	XP_005207072.1	XP_005207072.1 PREDICTED: Y-box-binding protein 3 isoform X2 [Bos taurus]	0	0	0	15923000	0	0	0	0	0	0	0	0	0	0	0	75124000	0	0	0	0				6	6	4	38.1	38.1	26.7	26.792	0	180510000	20
g.109320			0	0	0	0	0	0	0	0	0	0	0	0	0	0	0	0	0	281950000	0	38767000				2	2	2	17.4	17.4	17.4	16.805	0	180390000	7
g.98952			0	0	0	0	0	0	0	0	0	0	0	0	0	0	0	38050000	0	0	0	82472000				2	2	2	21.4	21.4	21.4	16.01	0	180000000	17
g.100053			0	0	0	35670000	0	0	0	0	0	0	0	0	0	0	0	0	0	0	0	0				3	3	3	26.2	26.2	26.2	15.069	0	179990000	9
g.106592	NP_001029909.1	NP_001029909.1 actin-related protein 2/3 complex subunit 5-like protein [Bos taurus]	0	0	0	0	0	0	0	0	0	0	18388000	11465000	0	0	0	0	0	0	0	0				5	5	5	45.8	45.8	45.8	16.941	0	179690000	23
g.88385			0	0	0	0	0	0	0	0	0	0	0	0	0	0	0	0	0	0	0	125460000				4	4	4	12.5	12.5	12.5	56.058	0	179320000	8
g.96319			19502000	0	0	0	0	0	0	0	0	0	0	115310000	0	0	0	0	0	0	0	0				2	2	2	5.8	5.8	5.8	58.031	0	178790000	6
g.49480	NP_001019659.2	NP_001019659.2 4F2 cell-surface antigen heavy chain [Bos taurus]	0	0	0	0	0	0	0	0	0	0	0	0	0	0	0	0	0	0	78880000	0				6	6	6	17.1	17.1	17.1	58.936	0	178710000	13
g.78605			0	0	0	0	0	0	20278000	0	0	0	0	30041000	32585000	32260000	0	0	0	0	0	0				2	2	2	21.3	21.3	21.3	12.204	0	178230000	18
g.59622			64107000	0	0	0	0	0	0	0	0	0	0	0	0	0	0	0	0	0	25691000	0				7	7	7	11.6	11.6	11.6	98.766	0	177140000	16
g.82013	XP_005208438.1	XP_005208438.1 PREDICTED: heterogeneous nuclear ribonucleoprotein H isoform X2 [Bos taurus]	18715000	0	0	0	0	0	0	0	0	0	0	0	0	0	0	37150000	0	0	54700000	42804000				4	4	2	12.7	12.7	6.6	48.386	0	176820000	17
g.19496	NP_001179978.1	NP_001179978.1 protein phosphatase 1H [Bos taurus]	0	0	0	28447000	0	0	0	0	0	0	51427000	0	0	0	0	0	0	0	0	0				4	4	4	13.3	13.3	13.3	33.193	0	176610000	14
g.91012			0	0	0	0	0	0	0	0	0	0	0	0	0	0	0	0	132540000	91813000	0	0				5	5	5	25.2	25.2	25.2	25.693	0	175040000	14
g.10804	XP_005224573.1	XP_005224573.1 PREDICTED: eukaryotic peptide chain release factor GTP-binding subunit ERF3A isoform X1 [Bos taurus]	0	0	0	0	0	0	0	0	0	0	0	30468000	0	0	0	30165000	0	0	44468000	42917000				7	7	7	17	17	17	55.84	0	174820000	21
g.111813	NP_001015512.1	NP_001015512.1 60S ribosomal protein L26 [Bos taurus]	0	0	0	0	0	0	0	0	0	0	0	0	0	0	0	0	0	38348000	0	0				2	2	2	11	11	11	17.256	0.0099723	174570000	9
g.89888	NP_001107003.1	NP_001107003.1 NAD-dependent protein deacetylase sirtuin-2 [Bos taurus]	0	0	28600000	41197000	0	0	0	0	0	0	0	0	0	0	0	0	0	0	0	0				6	6	6	21.9	21.9	21.9	46.882	0	174390000	20
g.80074	XP_005205947.1	XP_005205947.1 PREDICTED: zyxin isoform X1 [Bos taurus]	0	0	0	0	0	0	0	0	0	0	0	0	0	79790000	0	0	0	0	0	0				8	8	2	24.6	24.6	7.7	62.582	0	173670000	11
g.63958	XP_005207973.1	XP_005207973.1 PREDICTED: glucosamine-6-phosphate isomerase 2 isoform X1 [Bos taurus]	0	0	0	17704000	0	0	0	0	0	0	0	16618000	43514000	0	0	0	0	0	0	0				7	3	3	37.2	17.9	17.9	34.786	0	172990000	16
g.4836	XP_005213928.1	XP_005213928.1 PREDICTED: LIM domain only protein 7 isoform X23 [Bos taurus]	0	0	0	0	0	0	0	0	0	0	0	0	0	0	0	14943000	0	0	0	0				9	9	9	11.1	11.1	11.1	118.19	0	172560000	10
g.35603			0	107740000	0	0	0	0	0	0	0	0	0	0	0	0	0	0	0	0	0	0				4	4	4	11.8	11.8	11.8	41.036	0	171480000	10
g.62077			0	0	0	0	0	0	0	0	0	32354000	0	0	40139000	0	0	0	0	0	0	0				3	3	3	8.8	8.8	8.8	40.912	0	170610000	11
g.8405	XP_010802018.1	XP_010802018.1 PREDICTED: splicing factor, proline- and glutamine-rich isoform X1 [Bos taurus]	9818200	0	0	0	0	0	0	0	0	0	0	0	0	0	0	0	0	0	0	0				5	5	5	16.3	16.3	16.3	51.576	0	169930000	13
g.55634			0	0	0	0	0	0	0	0	0	0	0	0	0	0	0	0	0	0	0	35796000				1	1	1	20.3	20.3	20.3	6.7768	0	169530000	14
g.112230	NP_777185.1	NP_777185.1 60S ribosomal protein L10 [Bos taurus]	0	0	0	35052000	28274000	0	0	0	0	0	0	0	0	0	0	0	0	0	0	0				4	4	2	25.2	25.2	13.6	24.603	0	169340000	14
g.106779			17868000	0	0	21515000	0	0	0	0	0	0	22442000	0	0	0	0	0	0	0	0	0				2	2	2	7.6	7.6	7.6	39.902	0.0040745	169230000	16
g.89685	XP_010799006.1	XP_010799006.1 PREDICTED: Ig heavy chain Mem5-like, partial [Bos taurus]	0	47140000	0	0	0	0	0	0	0	0	0	0	0	0	0	0	0	0	0	0				6	5	3	17.7	16.1	9.9	63.356	0	168980000	15
g.3555			0	18302000	17281000	14862000	0	0	0	0	0	0	0	25300000	0	0	0	0	0	0	0	0				7	7	7	21.2	21.2	21.2	79.241	0	168930000	17
g.19783			59752000	62802000	0	0	0	0	0	0	0	0	0	0	0	0	0	0	0	0	0	0				10	10	10	10.3	10.3	10.3	152.16	0	167220000	13
g.64959			0	0	43622000	19064000	27489000	0	0	0	0	0	0	0	0	0	0	0	0	0	0	0				4	4	4	20.6	20.6	20.6	35.023	0	166580000	13
g.110964	XP_015313738.1	XP_015313738.1 PREDICTED: phospholipase A2 inhibitor and Ly6/PLAUR domain-containing protein isoform X1 [Bos taurus]	0	0	0	0	0	0	0	0	0	31522000	0	0	0	0	0	0	0	0	0	0				4	1	1	27.8	6.7	6.7	21.915	0	166530000	5
g.94965	NP_776565.1	NP_776565.1 pigment epithelium-derived factor precursor [Bos taurus]	0	0	0	0	0	0	0	0	0	0	0	0	25258000	0	0	0	0	83333000	0	0				8	8	8	26	26	26	50.496	0	166450000	19
g.90931	XP_010806870.1	XP_010806870.1 PREDICTED: band 4.1-like protein 2 isoform X15 [Bos taurus]	0	0	0	0	0	0	0	0	0	34408000	0	0	0	0	0	0	0	0	0	0				6	1	1	48.6	11.2	11.2	19.222	0	164070000	16
g.31008			0	0	0	0	0	0	0	0	0	0	0	0	0	0	0	0	0	69785000	0	0				3	1	1	50.6	29.4	29.4	9.4603	0	163980000	7
g.95694	XP_015315504.1	XP_015315504.1 PREDICTED: tubulin beta-2A chain isoform X1 [Bos taurus]	0	0	0	67417000	0	0	0	0	0	0	0	0	0	0	0	0	0	0	0	0				13	2	1	55.2	9	5	34.132	0	163070000	6
g.23604			0	0	0	0	0	0	0	0	0	10252000	0	0	0	0	0	0	0	0	0	0				2	1	1	6.5	2.4	2.4	47.393	0	162930000	6
g.37757			0	0	0	0	0	0	29916000	0	0	0	0	0	0	0	0	27551000	0	0	0	0				7	7	7	22.1	22.1	22.1	66.852	0	162850000	20
g.93501			0	0	0	0	0	0	0	0	0	0	0	0	0	0	0	0	47413000	0	0	0				4	4	4	28.6	28.6	28.6	32.661	0	162620000	11
g.58901	NP_001091464.1	NP_001091464.1 tumor susceptibility gene 101 protein [Bos taurus]	0	0	24268000	17620000	0	0	0	0	0	0	0	0	0	0	0	0	0	0	20873000	0				5	5	5	16.7	16.7	16.7	38.762	0	162610000	17
g.27104			0	0	0	24666000	0	0	0	0	0	0	0	0	0	0	0	0	0	0	0	84652000				8	8	8	15.4	15.4	15.4	72.554	0	162460000	16
g.13977			0	0	0	15144000	0	0	0	0	0	0	0	0	0	0	0	0	0	0	0	0				4	4	4	24.9	24.9	24.9	38.602	0	161840000	17
g.89456			62740000	0	0	0	0	68846000	0	0	0	0	0	0	0	0	0	0	0	44080000	0	0				5	5	5	15.7	15.7	15.7	42.099	0	161600000	17
g.117691	NP_001030186.1	NP_001030186.1 60S ribosomal protein L23 [Bos taurus]	0	0	0	27995000	27477000	0	15304000	0	0	0	0	0	0	0	0	0	0	0	0	0				1	1	1	16.4	16.4	16.4	13.218	0	161390000	11
g.40413			0	0	0	0	0	0	0	0	0	0	0	0	0	0	0	103230000	0	118440000	0	0				5	5	5	6.9	6.9	6.9	106.31	0	159090000	10
g.103688			22994000	21573000	0	0	0	0	20592000	0	0	0	0	0	0	0	0	0	0	0	0	0				6	2	2	17	5.9	5.9	43.268	0	158150000	12
g.63189			0	0	27074000	19376000	25735000	0	0	0	0	0	0	0	0	0	0	0	0	0	0	0				6	6	6	18.2	18.2	18.2	47.131	0	157890000	15
g.4783	XP_005209968.1	XP_005209968.1 PREDICTED: DENN domain-containing protein 4C isoform X1 [Bos taurus]	0	0	0	30845000	17637000	0	0	0	0	15000000	0	0	0	0	0	0	0	0	0	0				9	9	9	7.2	7.2	7.2	219.76	0	157310000	22
g.24878	NP_001095463.1	NP_001095463.1 probable ATP-dependent RNA helicase DDX17 [Bos taurus]	0	0	22448000	19974000	0	0	0	0	0	0	0	0	0	0	0	0	0	0	27682000	0				5	5	4	8.8	8.8	7.3	74.105	0	157270000	17
g.2595			0	84545000	27500000	0	0	0	0	0	0	0	0	0	0	0	0	41999000	0	0	0	0				4	4	4	6.1	6.1	6.1	123.06	0	157180000	6
g.58150	XP_015324521.1	XP_015324521.1 PREDICTED: SRSF protein kinase 2 isoform X3 [Bos taurus]	0	0	29896000	0	0	0	0	0	0	0	0	34622000	0	0	0	0	0	0	0	0				6	6	6	15.6	15.6	15.6	59.594	0	154160000	14
g.81688			33066000	0	0	0	0	0	0	0	0	0	0	0	0	0	0	28031000	0	63620000	0	0				4	4	4	10.7	10.7	10.7	46.576	0	153870000	12
REV__g.31662			0	0	0	0	0	0	0	0	0	17408000	0	0	0	0	0	0	0	0	0	0		+		1	1	1	0	0	0	13.972	0.0079186	153310000	5
g.76926	XP_005202014.1	XP_005202014.1 PREDICTED: inhibitor of carbonic anhydrase isoform X1 [Bos taurus]	0	0	0	0	0	0	0	0	0	0	0	0	0	0	0	83445000	0	0	0	0				10	10	10	19.8	19.8	19.8	76.998	0	152260000	10
g.93403	NP_788782.2	NP_788782.2 DNA-(apurinic or apyrimidinic site) lyase [Bos taurus]	0	0	28147000	0	0	0	0	0	0	0	0	0	30221000	0	0	0	0	0	0	0				6	6	6	29.6	29.6	29.6	35.554	0	151280000	17
g.113101	NP_001069947.1	NP_001069947.1 small nuclear ribonucleoprotein Sm D3 [Bos taurus]	0	0	0	0	0	0	0	0	0	0	0	0	0	0	0	28541000	0	0	0	0				3	3	3	30.2	30.2	30.2	13.916	0	150700000	8
g.106898			0	0	0	0	0	0	0	0	0	0	0	0	0	0	0	0	107490000	117080000	0	0				5	5	5	25.4	25.4	25.4	30.279	0	149900000	12
g.28577	XP_005215733.1	XP_005215733.1 PREDICTED: copine-3 isoform X1 [Bos taurus]	0	0	0	0	0	0	0	0	0	0	0	24755000	0	0	0	0	0	0	0	0				5	5	4	13.3	13.3	11.6	59.51	0	149310000	9
g.59890			21925000	0	18916000	0	16267000	0	0	0	0	20811000	0	0	0	0	0	0	0	0	0	0				5	5	4	20.9	20.9	17	39.761	0	148990000	16
g.36911	XP_005214112.1	XP_005214112.1 PREDICTED: 1-phosphatidylinositol 4,5-bisphosphate phosphodiesterase beta-1 isoform X1 [Bos taurus]	20529000	0	0	0	0	0	0	0	0	0	0	0	0	0	0	0	0	0	0	0				3	3	3	12.4	12.4	12.4	33.296	0	148970000	10
g.32457	NP_001069806.1	NP_001069806.1 MOB kinase activator 1A [Bos taurus]	0	0	22572000	0	0	0	0	0	0	0	0	0	0	0	0	0	0	0	0	0				4	4	4	22.2	22.2	22.2	25.079	0	148680000	13
g.34530			0	0	0	0	0	0	0	0	0	0	0	0	0	0	0	52333000	0	0	0	124160000				7	7	7	15.8	15.8	15.8	104.6	0	148250000	10
g.67227			0	44292000	0	0	0	0	0	0	0	0	0	0	0	0	0	34091000	0	0	0	0				6	6	6	17.1	17.1	17.1	58.227	0	148190000	13
g.12280	XP_002686235.4	XP_002686235.4 PREDICTED: sortilin isoform X3 [Bos taurus]	20717000	0	0	10196000	0	0	0	0	0	0	0	0	0	0	0	0	0	0	0	0				4	4	4	7.4	7.4	7.4	84.339	0	147730000	17
g.87788	NP_001069701.1	NP_001069701.1 ras-related protein Rab-1B [Bos taurus]	21121000	0	0	0	0	0	0	0	0	0	0	0	0	0	0	0	0	0	0	0				3	2	2	18.3	13.5	13.5	25.054	0	146980000	7
g.61661	NP_001075015.1	NP_001075015.1 hematological and neurological expressed 1-like protein [Bos taurus]	0	30616000	0	0	0	0	0	0	0	0	0	0	0	0	0	0	0	0	0	0				6	6	6	45.3	45.3	45.3	20.23	0	146860000	12
g.104133			0	0	0	0	0	0	0	0	0	0	0	0	0	0	0	0	217060000	0	0	0				4	4	4	13.6	13.6	13.6	37.916	0	146730000	6
g.96115			0	85341000	0	0	0	0	0	0	0	0	0	0	0	0	0	40418000	0	0	0	0				3	3	3	14.8	14.8	14.8	37.555	0	146560000	11
g.82185	XP_010801906.1	XP_010801906.1 PREDICTED: nuclear autoantigenic sperm protein isoform X2 [Bos taurus]	0	0	0	0	0	0	0	0	0	0	0	0	0	0	0	0	58352000	98995000	0	41302000				3	3	2	12.2	12.2	8.7	39.528	0	145830000	10
g.84964			0	0	0	0	0	0	0	0	0	0	0	0	0	0	0	0	0	0	0	143530000				6	6	6	16.8	16.8	16.8	44.892	0	145120000	9
g.103542	XP_005202426.1	XP_005202426.1 PREDICTED: heterogeneous nuclear ribonucleoprotein A3 isoform X1 [Bos taurus]	0	0	0	0	0	0	0	0	0	0	0	0	0	0	0	56087000	0	0	0	0				5	5	5	37.2	37.2	37.2	18.78	0	145070000	10
g.36559	XP_005214328.1	XP_005214328.1 PREDICTED: abl interactor 1 isoform X8 [Bos taurus]	0	0	0	0	0	0	0	0	0	0	12135000	0	0	0	0	0	0	0	0	0				4	4	4	16	16	16	43.286	0	145040000	15
g.21251	XP_005203968.1	XP_005203968.1 PREDICTED: cingulin isoform X1 [Bos taurus]	0	0	0	0	0	0	0	0	0	0	0	0	0	0	0	0	74963000	75029000	0	72916000				4	4	4	12.1	12.1	12.1	44.371	0	144000000	13
g.70264			0	0	0	21765000	0	0	0	0	0	0	0	0	0	0	0	20195000	0	0	31146000	0				2	2	2	10.5	10.5	10.5	31.843	0	143670000	16
g.48074	NP_001033251.1	NP_001033251.1 ras-related protein Rab-11A [Bos taurus]	0	0	0	0	0	0	0	0	0	0	0	0	0	0	40372000	0	0	0	0	0				7	1	1	32.9	5.6	5.6	24.393	0.0094919	143590000	2
g.82479	NP_001029557.1	NP_001029557.1 pro-cathepsin H precursor [Bos taurus]	0	0	0	0	0	0	0	0	0	0	0	0	0	0	0	0	0	128470000	0	102150000				3	3	3	12.4	12.4	12.4	33.332	0	143150000	7
g.48622	NP_001039552.1	NP_001039552.1 calcium-binding protein 39 [Bos taurus]	0	0	0	0	0	0	0	0	0	0	0	0	0	0	0	0	0	0	0	72612000				3	3	3	8.6	8.6	8.6	41.716	0	142070000	11
g.38474			0	0	0	23248000	0	0	0	0	0	0	0	0	0	0	0	0	0	0	0	0				7	7	7	10.2	10.2	10.2	100.95	0	141470000	22
g.77037	NP_001029463.2	NP_001029463.2 3-mercaptopyruvate sulfurtransferase isoform 1 [Bos taurus]	0	0	0	0	0	0	0	0	0	0	0	51068000	0	0	0	0	0	0	0	0				4	4	4	17.4	17.4	17.4	36.204	0	140190000	9
g.96464	NP_776880.1	NP_776880.1 60S ribosomal protein L24 [Bos taurus]	0	0	0	0	0	0	0	0	0	37266000	0	0	0	0	0	0	0	0	0	0				4	4	4	33.3	33.3	33.3	13.95	0	139910000	7
g.101344	NP_001092578.1	NP_001092578.1 serine/threonine-protein phosphatase 4 catalytic subunit [Bos taurus]	0	0	0	21374000	0	0	0	0	0	0	0	0	0	0	0	0	0	0	16648000	0				4	3	3	15	10.4	10.4	35.08	0	139330000	17
g.38036			0	0	24708000	0	0	0	0	0	0	0	0	19711000	0	0	0	0	0	0	0	0				7	7	7	9.2	9.2	9.2	138.09	0	139220000	20
g.97638			0	63219000	0	0	0	0	0	0	0	0	0	0	0	0	0	0	0	0	0	0				5	5	5	25.3	25.3	25.3	27.263	0	139170000	7
g.59575	NP_001178212.1	NP_001178212.1 fucose-1-phosphate guanylyltransferase [Bos taurus]	16631000	0	0	15391000	0	0	17664000	0	0	0	0	14228000	0	0	0	0	0	0	0	0				4	4	4	9.3	9.3	9.3	67.268	0	138880000	14
g.85948	NP_001107554.1	NP_001107554.1 angiotensinogen precursor [Bos taurus]	29835000	0	0	0	0	0	0	0	0	0	0	0	0	0	0	0	0	0	0	0				4	4	4	14	14	14	53.212	0	138280000	16
g.56415			0	0	0	0	0	0	0	0	0	0	0	0	0	0	0	0	208520000	0	0	0				7	7	7	20.1	20.1	20.1	56.971	0	136750000	12
g.98525			0	0	0	0	13947000	0	0	0	0	0	0	0	0	0	0	0	0	0	0	0				4	4	4	14.6	14.6	14.6	43.787	0	135380000	11
g.62462			0	0	0	0	0	0	0	0	0	0	0	0	0	0	0	0	0	183880000	0	0				7	6	6	13.6	11.3	11.3	72.887	0	135070000	7
g.78433	NP_001032705.1	NP_001032705.1 high mobility group protein B2 [Bos taurus]	0	0	0	0	0	0	0	0	0	0	0	0	0	0	0	0	0	0	0	42249000				2	2	2	16	16	16	19.545	0	135010000	9
g.97092	XP_005207929.1	XP_005207929.1 PREDICTED: ubiquitin carboxyl-terminal hydrolase isozyme L1 isoform X1 [Bos taurus]	0	0	0	0	0	0	0	0	0	0	0	0	0	0	21498000	0	0	0	0	0				1	1	1	14.9	14.9	14.9	13.332	0	134830000	13
g.38139	XP_003586919.1	XP_003586919.1 PREDICTED: plectin isoform X1 [Bos taurus]	0	0	0	0	0	0	0	0	0	0	0	0	0	0	0	35778000	74860000	0	0	0				11	11	3	18.2	18.2	4.4	88.923	0	133190000	16
g.77717			0	0	0	0	0	0	0	0	0	0	0	0	0	0	0	0	0	0	0	54226000				1	1	1	7	7	7	15.406	0	133080000	2
g.60952	NP_001092326.1	NP_001092326.1 protein S100-A11 [Bos taurus]	0	0	0	0	0	0	0	0	0	0	0	0	0	0	0	0	0	0	0	13700000				1	1	1	10.7	10.7	10.7	11.349	0.0012188	132950000	6
g.11819			0	0	0	0	0	0	0	0	0	0	0	0	47981000	0	0	0	116480000	0	0	0				4	4	4	4.2	4.2	4.2	195.66	0	132410000	11
g.107389	NP_786999.1	NP_786999.1 protein farnesyltransferase subunit beta [Bos taurus]	0	0	0	0	0	0	0	0	0	0	0	24113000	0	0	0	0	0	0	0	0				1	1	1	4.9	4.9	4.9	36.356	0	132150000	13
g.9202	XP_005222648.1	XP_005222648.1 PREDICTED: EPM2A-interacting protein 1 [Bos taurus]	27563000	0	0	25296000	0	0	0	0	0	0	0	0	0	0	0	0	0	0	0	0				7	7	7	18.1	18.1	18.1	59.786	0	131640000	15
g.86959			0	0	0	0	0	0	0	0	0	0	0	0	0	0	0	0	0	250550000	0	0				4	4	4	16.5	16.5	16.5	41.439	0	131380000	4
g.16133	NP_776736.1	NP_776736.1 protein 4.1 [Bos taurus]	0	0	0	31468000	32979000	0	0	0	0	0	0	0	0	0	0	0	0	0	0	0				7	7	7	11.4	11.4	11.4	115.85	0	131140000	16
g.82227	NP_001033261.1	NP_001033261.1 glycerol-3-phosphate phosphatase [Bos taurus]	0	0	0	16415000	0	0	0	0	0	0	0	0	0	0	0	0	0	0	0	0				3	3	3	26.6	26.6	26.6	17.425	0	130390000	18
g.68202			33396000	87571000	0	0	0	0	0	0	0	0	0	0	0	0	0	0	0	0	0	0				7	7	7	16.5	16.5	16.5	75.564	0	130380000	15
g.42364			0	0	0	0	0	0	0	0	0	0	0	0	0	0	0	0	154830000	0	0	0				5	5	5	15.3	15.3	15.3	45.48	0	130110000	9
g.98733	XP_010801464.1	XP_010801464.1 PREDICTED: rho-related GTP-binding protein RhoC isoform X1 [Bos taurus]	0	0	0	0	0	0	0	0	0	0	0	0	0	0	0	0	0	0	11587000	0				9	2	2	44.1	16.4	16.4	24.588	0	130030000	9
g.113184	NP_001075044.1	NP_001075044.1 desmin [Bos taurus]	0	140070000	0	0	0	0	0	0	0	0	0	0	0	0	0	0	0	0	0	0				4	4	4	16	16	16	29.959	0	129540000	6
g.28515	NP_001039427.1	NP_001039427.1 proteasome subunit alpha type-6 [Bos taurus]	0	0	0	0	0	0	0	0	0	8818900	0	0	0	0	0	0	0	0	0	0				3	1	1	59	24.6	24.6	6.8698	0	129150000	10
g.7679	XP_005209816.1	XP_005209816.1 PREDICTED: chromodomain-helicase-DNA-binding protein 1 isoform X2 [Bos taurus]	0	0	0	14953000	0	0	0	0	30846000	0	0	0	0	0	0	0	0	0	17270000	0				5	3	3	5.8	3.1	3.1	191.2	0	129070000	15
g.104837	NP_776739.1	NP_776739.1 fatty acid-binding protein, adipocyte [Bos taurus]	0	122120000	0	0	0	0	0	0	0	0	0	0	0	0	0	0	0	0	0	0				2	2	2	10.6	10.6	10.6	14.588	0.0018215	128390000	0
g.90264			35975000	0	0	0	23775000	0	0	0	0	0	0	0	0	0	0	0	0	0	0	0				3	3	3	10.3	10.3	10.3	44.913	0	127560000	12
g.101942	NP_001039349.2	NP_001039349.2 AP-1 complex subunit mu-1 [Bos taurus]	0	0	0	22277000	27764000	0	0	0	0	0	0	0	0	0	0	0	0	0	0	0				6	4	4	19.5	15.2	15.2	48.368	0	127520000	11
g.84912	NP_001028798.1	NP_001028798.1 fibrinogen alpha chain precursor [Bos taurus]	0	0	0	0	0	53280000	0	0	0	0	0	0	0	0	0	0	140370000	0	0	0				10	10	10	23.3	23.3	23.3	63.113	0	127150000	15
g.85913			0	0	0	0	0	0	0	0	0	0	0	0	0	0	0	115980000	0	0	0	0				2	2	2	19	19	19	13.92	0.0099228	126730000	1
g.91370			0	0	0	0	0	0	0	0	0	6989500	0	0	0	0	0	0	0	0	0	0				1	1	1	10.1	10.1	10.1	21.779	0	126580000	13
g.114734	XP_010815015.1	XP_010815015.1 PREDICTED: dynein light chain 1, cytoplasmic [Bos taurus]	0	0	0	0	0	0	0	0	0	6075800	0	0	0	0	0	0	0	0	0	0				3	1	1	49.4	24.7	24.7	10.366	0	126250000	13
g.85562	NP_776394.2	NP_776394.2 vimentin [Bos taurus]	45333000	57130000	0	0	0	0	0	0	0	0	0	0	0	0	0	0	0	0	0	0				5	5	5	17	17	17	35.371	0	124850000	12
g.20264	NP_001069530.1	NP_001069530.1 caprin-1 [Bos taurus]	21924000	0	0	0	0	0	0	0	0	0	0	0	0	0	0	0	0	0	0	0				2	2	2	6.9	6.9	6.9	36.895	0	123880000	4
g.49599	XP_005209732.1	XP_005209732.1 PREDICTED: clathrin interactor 1 isoform X2 [Bos taurus]	0	0	0	0	0	0	0	0	0	0	0	0	0	0	0	29777000	48178000	0	0	0				6	6	6	13.1	13.1	13.1	68.481	0	123760000	12
g.67403	NP_001039907.1	NP_001039907.1 KH domain-containing, RNA-binding, signal transduction-associated protein 1 [Bos taurus]	0	0	0	0	0	0	0	0	0	0	0	0	0	0	0	0	150010000	0	0	0				3	3	3	7.7	7.7	7.7	52.749	0	123550000	9
g.15079			0	0	0	0	29805000	0	0	32099000	0	0	0	0	0	0	0	0	0	0	0	0				2	2	2	4.8	4.8	4.8	87.308	0	123060000	12
g.1886			0	0	0	0	0	0	13647000	0	0	0	0	0	0	0	0	0	0	0	0	0				3	3	3	5.4	5.4	5.4	61.031	0	122970000	10
g.78170			0	0	0	0	0	0	0	0	0	0	0	0	0	0	0	0	0	164710000	0	56622000				3	3	3	5.9	5.9	5.9	74.578	0	122930000	5
g.81242	XP_005203686.1	XP_005203686.1 PREDICTED: tropomyosin alpha-3 chain isoform X6 [Bos taurus]	0	0	0	0	0	0	0	0	0	0	0	0	28174000	0	0	0	0	0	0	0				6	2	2	19	8.5	8.5	33.091	0	122540000	11
g.31148			0	0	0	11510000	0	0	0	0	0	0	0	0	0	0	0	0	0	0	0	27613000				4	4	4	10.1	10.1	10.1	57.231	0	122320000	16
g.35292			0	0	24120000	0	0	0	0	0	0	0	0	0	0	0	0	0	0	0	0	0				4	4	4	6.6	6.6	6.6	97.127	0	122030000	10
g.109382	XP_005222226.1	XP_005222226.1 PREDICTED: kinesin light chain 1 isoform X6 [Bos taurus]	0	0	28248000	0	0	0	0	0	0	0	0	22157000	0	0	0	0	0	0	0	0				5	5	5	19.6	19.6	19.6	35.119	0	120230000	13
g.76441			0	0	0	0	0	0	0	21074000	15757000	0	0	0	0	31866000	0	0	0	0	0	0				3	3	3	15.3	15.3	15.3	48.555	0	119980000	15
g.99193			58617000	0	0	0	0	0	0	0	0	0	0	0	0	0	0	0	0	0	0	0				2	2	2	5.4	5.4	5.4	47.131	0	119390000	7
g.24176	XP_005212035.1	XP_005212035.1 PREDICTED: alpha-actinin-1 isoform X1 [Bos taurus]	18501000	0	0	0	0	0	0	14045000	0	0	0	0	28319000	0	0	0	62557000	0	0	0				34	2	0	43.7	2.7	0	105.78	0	119060000	15
g.70315			0	0	0	15767000	20197000	0	0	0	0	0	0	0	0	0	0	0	0	0	0	0				5	5	5	22.4	22.4	22.4	32.082	0	118990000	13
g.81029			0	0	0	0	0	0	0	0	0	0	0	0	0	0	0	0	0	123530000	0	0				1	1	1	28	28	28	8.8074	0	118890000	1
g.83976	NP_001091035.1	NP_001091035.1 glycine--tRNA ligase [Bos taurus]	0	0	0	0	0	0	0	0	0	9211300	0	0	0	0	0	0	0	0	0	0				9	1	1	21.8	2.9	2.9	55.399	0	118400000	16
g.47760	NP_001181942.1	NP_001181942.1 coatomer subunit delta [Bos taurus]	0	0	0	0	0	0	0	0	0	0	0	0	0	0	0	39309000	0	0	0	0				5	5	5	12.7	12.7	12.7	53.998	0	118220000	16
g.83449			36585000	0	0	15301000	0	0	0	0	0	0	0	0	0	0	0	0	0	0	0	0				5	5	5	10.3	10.3	10.3	75.311	0	117970000	17
g.91211			0	0	0	0	0	0	0	0	0	0	0	0	20364000	0	0	0	0	0	0	0				4	4	4	28.4	28.4	28.4	22.514	0	117940000	29
g.33361			0	0	0	0	0	0	0	0	0	0	0	0	0	0	0	0	0	167930000	0	44903000				8	6	6	11.8	8.6	8.6	130.46	0	117460000	11
g.88754			0	0	0	0	0	0	0	0	0	0	0	0	0	0	0	67855000	0	0	0	0				3	3	3	5.9	5.9	5.9	70.461	0	116710000	8
g.68522			0	0	0	13730000	0	0	0	0	0	0	0	0	0	0	0	0	0	0	0	0				2	2	2	15.7	15.7	15.7	15.368	0.00062035	115730000	12
g.107792			0	0	12590000	0	8644200	0	0	0	0	0	0	14092000	0	0	0	14690000	0	0	15819000	0				3	3	2	12.1	12.1	8.9	39.228	0	115720000	17
g.98078			0	0	0	19512000	0	0	0	0	0	0	0	0	0	0	0	0	0	0	29497000	0				2	2	2	6.4	6.4	6.4	45.334	0	115260000	12
g.102022			0	0	0	0	0	0	0	0	0	0	0	0	0	0	0	0	0	0	6411300	0				2	2	2	10.8	10.8	10.8	24.296	0	114840000	12
REV__g.46024			0	0	80692000	0	0	0	0	0	0	0	0	0	0	0	0	0	0	0	0	0		+		1	1	1	0	0	0	58.12	0.0046377	114810000	1
g.114489			0	0	0	0	0	0	0	0	0	0	0	0	0	15160000	0	0	0	0	0	0				1	1	1	6	6	6	22.662	0	114650000	9
g.7715	XP_005212050.1	XP_005212050.1 PREDICTED: serine/threonine-protein phosphatase 2A 56 kDa regulatory subunit epsilon isoform isoform X1 [Bos taurus]	0	0	0	0	0	0	0	0	0	0	0	0	0	0	0	16370000	0	0	0	0				3	3	3	7.2	7.2	7.2	58.398	0	113350000	14
g.62759	NP_776344.1	NP_776344.1 histidine-rich glycoprotein precursor [Bos taurus]	30883000	0	0	0	0	32851000	0	0	0	0	0	0	0	0	0	0	53645000	0	0	0				3	3	3	10	10	10	45.966	0	112630000	9
g.47306	NP_001012686.1	NP_001012686.1 hexokinase-1 [Bos taurus]	0	0	0	0	0	0	0	0	0	0	0	0	0	0	0	24159000	31296000	0	0	63097000				9	9	9	10.7	10.7	10.7	104.11	0	112280000	14
g.87179	NP_001029376.1	NP_001029376.1 tubulin alpha-1C chain [Bos taurus]	0	0	0	14003000	0	0	0	0	0	0	0	0	0	0	0	0	0	0	15143000	0				14	2	2	46.8	6.5	6.5	49.885	0	112220000	10
g.24321			0	28193000	0	0	0	0	0	0	0	0	0	0	0	0	0	35839000	65474000	0	0	0				4	4	4	15.4	15.4	15.4	42.046	0	112190000	14
g.13725			0	0	0	0	0	0	0	0	0	0	0	0	0	0	0	39477000	0	69490000	0	0				5	5	5	5.7	5.7	5.7	116.11	0	111610000	15
g.112946	NP_001075913.1	NP_001075913.1 protein VAC14 homolog [Bos taurus]	0	0	0	0	0	0	0	0	0	0	0	28139000	0	0	0	0	0	0	0	0				1	1	1	6.9	6.9	6.9	29.262	0.0023711	111560000	5
g.14127			0	0	0	18079000	0	0	0	0	0	0	0	0	0	0	0	0	0	0	0	0				2	2	2	7.4	7.4	7.4	40.647	0	110980000	9
g.11663	NP_001069201.1	NP_001069201.1 vesicle-associated membrane protein-associated protein A [Bos taurus]	0	0	0	0	0	0	0	0	0	0	0	0	0	0	0	0	0	0	0	15437000				1	1	1	10.3	10.3	10.3	15.213	0	110940000	10
g.59972	NP_001180162.1	NP_001180162.1 cullin-1 [Bos taurus]	0	0	0	0	0	0	0	0	0	0	0	0	0	0	0	12232000	0	0	0	0				2	2	2	3.5	3.5	3.5	89.17	0	110880000	14
g.15582			0	0	0	42036000	0	0	0	0	0	0	0	0	0	0	0	0	0	0	0	0				9	9	9	12.4	12.4	12.4	90.927	0	110640000	11
g.24958	XP_005222282.1	XP_005222282.1 PREDICTED: cytoplasmic dynein 1 heavy chain 1 isoform X1 [Bos taurus]	0	0	0	0	0	0	0	0	0	0	0	11684000	0	0	0	0	0	0	0	0				50	1	1	38.2	0.6	0.6	198.61	0	110370000	7
g.34402	NP_001157254.1	NP_001157254.1 cytochrome b5 type B [Bos taurus]	0	0	0	17588000	0	0	0	0	0	0	0	0	0	0	0	0	0	0	0	0				3	3	3	39	39	39	16.307	0	110290000	8
g.96984			0	0	0	22923000	0	0	0	0	0	0	0	0	0	0	0	0	0	0	0	0				5	5	5	37.1	37.1	37.1	26.928	0	110240000	9
g.62982	NP_001098842.1	NP_001098842.1 serine/threonine-protein phosphatase 6 regulatory subunit 3 [Bos taurus]	0	0	14468000	0	0	0	0	0	0	0	0	0	0	0	0	0	0	0	0	0				10	10	10	15.3	15.3	15.3	96.011	0	109410000	19
g.98534	NP_803474.1	NP_803474.1 uridine 5'-monophosphate synthase [Bos taurus]	0	0	0	0	0	0	0	0	0	9823900	0	0	0	0	0	0	0	0	0	0				5	1	1	71.8	15.5	15.5	11.751	0	109080000	7
g.78751	XP_010816658.1	XP_010816658.1 PREDICTED: spliceosome RNA helicase DDX39B isoform X1 [Bos taurus]	0	0	0	0	0	0	0	0	0	0	0	0	0	0	0	0	0	10003000	0	0				8	1	1	34	9.8	9.8	37.101	0	108900000	3
g.45086	XP_005209702.1	XP_005209702.1 PREDICTED: ras GTPase-activating protein-binding protein 1 isoform X1 [Bos taurus]	0	0	0	0	0	0	0	0	0	0	0	0	0	0	0	0	0	0	0	23797000				1	1	1	5.1	5.1	5.1	32.956	0	108710000	14
g.106689	XP_005221461.1	XP_005221461.1 PREDICTED: transcription factor BTF3 isoform X1 [Bos taurus]	0	0	0	27385000	0	0	0	0	0	0	0	0	0	0	0	0	0	0	0	0				3	3	3	23.9	23.9	23.9	30.018	0	108650000	12
g.90734	NP_776834.1	NP_776834.1 osteoclast-stimulating factor 1 [Bos taurus]	0	0	0	0	0	0	0	0	21787000	0	0	0	0	0	0	0	0	0	0	0				3	3	3	26.2	26.2	26.2	23.741	0	108400000	8
g.73554			0	0	0	0	0	0	0	0	0	0	0	10150000	0	0	0	0	0	0	0	0				1	1	1	7.4	7.4	7.4	31.124	0	108260000	8
g.71095			0	0	0	0	0	0	0	0	0	0	0	0	0	0	0	0	0	0	16479000	57856000				3	3	3	17.9	17.9	17.9	20.149	0	108200000	14
g.63552			0	0	0	0	34403000	0	0	0	0	0	0	0	0	0	0	0	0	0	0	0				3	3	3	23.5	23.5	23.5	15.87	0	108000000	9
g.41492			0	0	0	0	0	0	0	0	0	0	0	0	0	0	0	52828000	0	0	0	0				5	5	5	21.2	21.2	21.2	37.318	0	107410000	6
g.5583			0	0	0	0	0	0	0	0	0	0	0	0	0	0	0	20454000	0	0	0	0				2	2	2	13.2	13.2	13.2	23.401	0	107220000	7
g.13178			0	0	0	0	0	0	0	0	0	15748000	0	0	0	0	0	0	0	0	0	0				8	1	1	10	1	1	107.17	0.0057405	107100000	11
g.43546			0	0	0	25297000	0	0	0	0	0	0	0	0	0	0	0	0	0	0	34656000	0				6	6	5	23.5	23.5	20.3	33.295	0	106820000	15
g.28			0	0	0	0	0	0	0	0	0	0	0	0	0	0	0	0	0	0	0	17559000				1	1	1	2.7	2.7	2.7	50.75	0.0023852	106740000	9
g.109232			0	0	0	0	0	0	0	0	0	0	0	0	46554000	0	0	0	0	0	0	0				2	2	2	9.9	9.9	9.9	34.841	0	106530000	12
g.6057			0	0	0	8293600	0	0	0	0	0	0	0	0	0	0	0	0	0	0	0	0				10	10	10	10.8	10.8	10.8	141.86	0	106410000	19
g.6905			0	0	0	0	0	0	0	0	22442000	0	0	0	0	0	0	17980000	0	0	0	0				5	5	5	48.2	48.2	48.2	15.296	0	106350000	11
REV__g.20450			0	0	0	0	0	0	0	0	0	20348000	0	0	0	0	0	0	0	0	0	0		+		1	1	1	0	0	0	39.673	0.0074074	105970000	7
g.72990			0	0	0	0	0	0	0	0	0	0	0	0	0	0	0	0	0	0	0	151530000				5	5	5	10.8	10.8	10.8	68.664	0	105230000	5
g.86005			0	0	0	15252000	0	0	0	0	0	0	0	0	0	0	0	0	0	0	0	0				2	2	2	7.8	7.8	7.8	52.517	0	105180000	9
g.14036			0	0	0	0	0	0	0	0	0	0	0	0	0	0	0	0	32164000	0	0	0				1	1	1	16.7	16.7	16.7	10.692	0	105060000	7
g.82417			0	0	0	0	0	0	58446000	0	0	0	0	0	33667000	0	0	0	0	0	0	0				3	3	3	10.3	10.3	10.3	44.474	0	104970000	11
g.98920	XP_010819343.1	XP_010819343.1 PREDICTED: neuroblast differentiation-associated protein AHNAK isoform X5 [Bos taurus]	0	0	0	0	0	0	0	0	0	0	0	0	55428000	0	0	0	0	0	0	0				16	1	0	45.8	3.7	0	52.759	0	104350000	5
g.75152	XP_015327484.1	XP_015327484.1 PREDICTED: glucosidase 2 subunit beta isoform X1 [Bos taurus]	0	0	0	0	0	0	0	0	0	0	0	0	0	0	0	0	43372000	91006000	0	0				5	5	3	12.4	12.4	8.6	60.437	0	104260000	11
g.71046	XP_005227375.1	XP_005227375.1 PREDICTED: src substrate cortactin isoform X2 [Bos taurus]	0	0	0	0	0	0	0	0	0	0	0	12442000	0	0	0	0	0	0	0	0				5	5	5	18.8	18.8	18.8	56.099	0	103480000	13
g.90775			0	0	0	0	0	0	0	0	0	0	0	0	0	0	0	0	0	21719000	0	0				1	1	1	8.3	8.3	8.3	16.495	0.0099064	103170000	4
g.113420	NP_001092662.1	NP_001092662.1 adenylosuccinate synthetase isozyme 1 [Bos taurus]	0	0	0	0	0	0	22037000	0	0	18816000	0	0	32328000	0	0	0	0	0	0	0				3	3	3	25.7	25.7	25.7	16.314	0	102800000	12
g.37887	XP_015326463.1	XP_015326463.1 PREDICTED: solute carrier family 11 (proton-coupled divalent metal ion transporters), member 2-like isoform X8 [Bos taurus]	0	0	0	0	0	0	0	0	0	0	0	0	0	0	0	37741000	0	0	42143000	0				5	5	5	10.9	10.9	10.9	65.411	0	102180000	10
g.52376	XP_005225489.1	XP_005225489.1 PREDICTED: cytosolic purine 5'-nucleotidase isoform X1 [Bos taurus]	0	0	0	0	0	0	0	0	0	0	0	0	0	0	0	33813000	0	0	0	0				3	2	2	13.9	10.8	10.8	37.321	0	102130000	5
g.72169	NP_001179178.1	NP_001179178.1 serine/threonine-protein phosphatase 5 [Bos taurus]	0	0	0	0	0	0	0	0	0	16668000	0	0	0	0	0	0	0	0	0	0				1	1	1	6.3	6.3	6.3	21.479	0	101820000	6
g.113527			0	0	0	19626000	0	0	0	0	0	28174000	0	0	0	0	0	0	0	0	0	0				4	4	4	22.3	22.3	22.3	19.762	0	101780000	13
g.22515	NP_001029211.1	NP_001029211.1 collagen alpha-1(I) chain precursor [Bos taurus]	0	0	0	0	0	0	0	0	0	0	0	0	0	0	0	0	0	207050000	0	0				5	5	4	5.3	5.3	4.1	139.16	0	101040000	6
g.74964	NP_001029912.1	NP_001029912.1 LSM8 homolog, U6 small nuclear RNA associated [Bos taurus]	0	0	0	0	0	0	0	0	0	0	0	0	0	0	0	0	0	32438000	0	0				3	3	3	37.5	37.5	37.5	10.403	0	100300000	11
g.32420	NP_001137336.1	NP_001137336.1 elongator complex protein 2 [Bos taurus]	0	0	0	9441200	0	0	0	0	0	0	0	0	0	0	0	0	0	0	0	0				3	3	3	4	4	4	92.17	0.0041008	99806000	4
g.116938			22386000	0	0	0	0	0	0	0	0	0	0	0	0	0	0	0	0	0	0	0				2	2	2	19.7	19.7	19.7	17.966	0	99662000	9
g.114900			0	0	0	0	0	0	0	0	0	0	0	0	0	0	0	39480000	0	0	0	0				5	5	5	24	24	24	24.847	0	99525000	6
g.17858			0	0	0	0	0	0	0	0	0	11628000	0	0	0	0	0	0	0	0	0	0				49	1	0	39.7	1	0	212.72	0	98176000	6
g.78961			0	0	0	0	0	0	0	0	0	0	25976000	0	0	0	0	0	0	0	0	0				1	1	1	5.7	5.7	5.7	34.742	0.0018127	98166000	5
g.101110	NP_001030283.1	NP_001030283.1 26S proteasome non-ATPase regulatory subunit 8 [Bos taurus]	0	0	0	0	0	0	0	0	0	0	0	0	0	0	0	0	0	0	25461000	0				4	4	4	11.7	11.7	11.7	34.842	0	98126000	9
g.8122			0	0	0	0	0	0	0	0	0	9468600	0	0	0	0	0	0	0	0	0	0				3	1	1	44.4	9.2	9.2	16.329	0	98126000	8
g.89773			0	0	0	0	0	0	0	0	0	0	0	0	0	0	0	0	0	0	0	41807000				2	2	2	31.8	31.8	31.8	9.7212	0	98108000	14
g.53529	XP_005206708.1	XP_005206708.1 PREDICTED: ras-related protein Rab-5B isoform X1 [Bos taurus]	0	0	0	0	0	0	0	0	0	10696000	0	0	0	0	0	0	0	0	0	0				3	1	1	13.5	5.2	5.2	29.019	0	98091000	7
g.112058			0	0	0	0	0	0	0	0	0	46678000	0	0	0	0	0	0	0	0	0	0				3	1	1	37.1	15	15	15.421	0	98090000	4
g.39953			0	0	32501000	0	0	0	0	0	0	0	0	0	0	0	0	19016000	0	0	0	0				4	4	4	5.1	5.1	5.1	107.14	0	97673000	10
g.11260			0	0	0	0	0	0	0	0	0	0	0	0	0	0	0	0	78555000	44059000	0	48549000				6	6	6	18.2	18.2	18.2	47.909	0	97635000	11
g.31529			21876000	0	0	0	0	0	0	0	0	0	0	0	0	0	0	0	0	0	0	0				3	3	3	5.8	5.8	5.8	102.01	0	97141000	12
g.103764			0	0	0	0	0	0	0	0	0	21199000	0	0	0	0	0	0	0	0	0	0				3	3	3	12.2	12.2	12.2	33.337	0	97071000	12
g.83798			0	42120000	0	0	0	0	0	0	0	0	0	0	0	0	0	0	0	0	0	0				3	3	3	22.3	22.3	22.3	21.052	0	96913000	11
g.85521	NP_001030381.1	NP_001030381.1 protein NDRG2 [Bos taurus]	0	0	0	0	0	0	0	0	0	0	0	0	0	0	0	0	159630000	0	0	0				3	3	3	12.6	12.6	12.6	39.161	0	96782000	5
g.54975	NP_001077161.2	NP_001077161.2 signal transducer and activator of transcription 4 [Bos taurus]	0	0	0	0	0	0	0	0	0	18559000	0	0	0	0	0	0	0	0	0	0				8	8	8	13	13	13	88.233	0	96454000	12
g.50722	XP_005207890.1	XP_005207890.1 PREDICTED: UDP-glucose 6-dehydrogenase isoform X1 [Bos taurus]	0	0	0	0	0	0	0	0	0	0	0	0	0	40868000	0	0	0	0	27032000	0				2	2	2	4.7	4.7	4.7	55.106	0	96300000	8
g.109485			0	0	0	0	0	0	0	0	0	0	0	0	0	0	0	0	0	0	0	22659000				3	3	3	28.7	28.7	28.7	14.439	0	96282000	8
g.27424			0	0	15114000	0	0	0	0	0	0	0	0	18373000	0	0	0	0	0	0	0	0				3	3	3	18.9	18.9	18.9	19.601	0	96260000	12
g.111822			0	0	0	0	0	0	0	0	0	0	0	0	0	26846000	0	0	0	0	0	0				3	3	3	32.3	32.3	32.3	14.258	0	96007000	11
g.96369	NP_001093765.1	NP_001093765.1 protein phosphatase 1 regulatory subunit 11 [Bos taurus]	0	0	0	20157000	0	0	0	0	13934000	0	0	0	0	0	0	0	0	0	0	0				2	2	2	34.1	34.1	34.1	13.889	0	94756000	14
g.43755			46371000	0	0	0	0	0	0	0	0	0	0	0	0	0	0	0	0	0	0	0				2	2	2	6.3	6.3	6.3	46.326	0.0099502	94396000	3
g.78451			0	0	0	0	0	0	0	0	0	0	0	0	0	0	0	0	90235000	0	0	0				4	4	4	14.9	14.9	14.9	38.858	0	94120000	10
g.109647			0	0	0	0	0	0	0	0	0	0	0	0	0	0	0	0	0	0	0	82991000				3	3	3	16	16	16	21.796	0	93691000	8
g.27130			0	89511000	0	0	0	0	0	0	0	0	0	0	0	0	0	0	0	0	0	0				5	5	5	10	10	10	85.111	0	93378000	4
g.38433	XP_010817297.1	XP_010817297.1 PREDICTED: haloacid dehalogenase-like hydrolase domain-containing protein 2 [Bos taurus]	0	0	0	18388000	0	0	30935000	0	0	0	0	0	0	0	0	0	0	0	0	0				3	3	3	19.3	19.3	19.3	28.518	0	92673000	11
g.92769			0	0	0	0	0	0	0	0	0	0	0	0	0	0	0	0	75633000	0	0	0				2	2	2	8.3	8.3	8.3	26.927	0	92646000	6
g.7275	NP_001095805.1	NP_001095805.1 phosphoglucomutase-like protein 5 [Bos taurus]	33197000	56041000	0	0	0	0	0	0	0	0	0	0	0	0	0	0	0	0	0	0				5	5	5	12.1	12.1	12.1	58.282	0	92521000	10
g.30844	XP_005209480.1	XP_005209480.1 PREDICTED: eukaryotic peptide chain release factor subunit 1 isoform X1 [Bos taurus]	0	0	0	0	0	0	0	0	0	0	0	0	0	0	0	0	0	0	0	75899000				5	5	5	15.5	15.5	15.5	42.5	0	92237000	11
g.59020	XP_010801969.1	XP_010801969.1 PREDICTED: polyadenylate-binding protein 4 isoform X4 [Bos taurus]	0	0	0	0	0	0	0	0	0	0	0	0	0	0	0	0	0	0	0	29935000				3	1	1	8.3	2.3	2.3	58.827	0	91255000	7
g.116356	XP_010802047.1	XP_010802047.1 PREDICTED: 40S ribosomal protein S27-like [Bos taurus]	0	0	0	16057000	0	0	0	0	0	0	0	0	0	0	0	0	0	0	0	0				3	3	1	38.1	38.1	13.1	9.4771	0	89834000	12
g.65113			10767000	0	0	0	0	0	0	0	0	0	0	0	0	0	0	0	0	0	15964000	0				4	4	4	15.2	15.2	15.2	34.835	0	89428000	18
g.110449			0	0	0	0	0	0	0	0	0	11058000	0	0	0	0	0	0	0	0	0	0				2	2	2	10.5	10.5	10.5	23.072	0	89169000	8
g.91261			0	0	0	0	0	0	0	0	0	0	0	0	0	0	0	34794000	0	0	0	61400000				4	4	4	9.3	9.3	9.3	48.135	0	88427000	9
g.64780	XP_010803982.1	XP_010803982.1 PREDICTED: serine/threonine-protein kinase WNK1 isoform X28 [Bos taurus]	0	0	11520000	0	0	0	0	0	0	0	0	0	0	0	0	0	0	0	0	0				3	3	3	8.4	8.4	8.4	62.465	0	88097000	13
g.112320			0	17344000	0	0	0	0	18606000	0	0	0	0	14500000	0	0	0	0	0	0	0	0				3	3	3	25.8	25.8	25.8	20.58	0	88061000	13
g.30129	NP_001033276.1	NP_001033276.1 interleukin enhancer-binding factor 2 [Bos taurus]	0	0	0	0	0	0	0	0	0	0	0	0	0	0	0	22203000	59471000	0	0	0				5	5	5	22.1	22.1	22.1	43.062	0	87509000	11
g.68740	NP_001069177.1	NP_001069177.1 tubulin-specific chaperone C [Bos taurus]	0	0	11308000	12201000	0	0	0	0	0	0	0	0	0	0	0	0	0	0	0	0				3	3	3	16.5	16.5	16.5	39.743	0	87442000	12
g.77001	NP_001098491.1	NP_001098491.1 phenylalanine--tRNA ligase beta subunit [Bos taurus]	0	0	0	21560000	0	0	0	0	0	0	0	0	0	0	0	0	0	0	0	0				7	4	4	20.9	11.1	11.1	39.733	0	87046000	13
g.84884	NP_001069826.1	NP_001069826.1 cAMP-dependent protein kinase type I-alpha regulatory subunit [Bos taurus]	0	0	0	0	0	43783000	0	0	0	0	0	0	0	0	0	0	0	0	0	0				5	5	5	23	23	23	28.814	0	86532000	9
g.60832			0	0	0	0	0	0	0	0	0	0	0	0	0	0	0	0	0	0	0	44565000				2	2	2	19.8	19.8	19.8	13.842	0	85684000	9
g.113239			0	0	0	0	0	0	0	0	0	0	0	0	0	0	0	18474000	85031000	0	0	0				2	2	2	22.6	22.6	22.6	14.249	0	85559000	7
g.47805			0	0	0	0	0	0	0	0	0	0	0	0	0	0	0	0	0	0	0	71974000				2	2	2	11.7	11.7	11.7	33.214	0	85459000	6
g.72082			0	0	0	0	0	0	0	0	0	0	0	0	0	0	0	0	113170000	0	0	0				10	10	10	21	21	21	67.382	0	85322000	14
g.48186			0	0	0	0	0	0	0	0	0	0	0	0	0	0	0	0	0	0	0	26294000				2	2	2	9.4	9.4	9.4	31.539	0.0023697	84999000	7
g.110129			0	0	0	0	0	0	0	0	0	0	0	0	0	0	0	0	0	0	7703800	0				2	2	2	12.6	12.6	12.6	31.647	0	84939000	7
g.88510			0	0	0	21537000	0	0	0	0	0	0	0	0	0	0	0	0	0	0	0	0				4	4	0	9	9	0	56.471	0	84709000	11
g.83165			0	0	0	0	0	0	0	0	0	0	0	0	0	0	0	0	28144000	0	0	0				3	3	3	25.3	25.3	25.3	16.39	0.0023938	84517000	2
g.63449			0	0	0	0	0	0	0	0	0	0	0	0	0	0	0	27683000	0	62233000	0	0				3	3	3	7.5	7.5	7.5	53.382	0.007399	84203000	5
g.72605			0	0	26862000	0	0	0	0	0	0	0	0	0	0	0	0	0	0	0	0	0				3	3	3	18	18	18	22.951	0	83132000	5
g.107328			0	0	0	9478700	0	0	0	0	0	0	0	18075000	0	0	0	0	0	0	0	0				2	2	2	14.9	14.9	14.9	20.173	0	83018000	14
g.104477	NP_776417.1	NP_776417.1 beta-2-glycoprotein 1 precursor [Bos taurus]	54645000	0	0	0	0	0	0	0	0	0	0	0	0	0	0	0	0	0	0	0				2	2	2	9.3	9.3	9.3	38.246	0	82785000	4
g.104919	NP_001068870.1	NP_001068870.1 putative deoxyribonuclease TATDN1 [Bos taurus]	0	0	0	0	0	0	0	0	0	0	0	0	8718200	0	0	0	0	0	0	0				2	2	1	12.5	12.5	5.7	22.121	0	81694000	13
g.23287	NP_001039869.1	NP_001039869.1 UDP-N-acetylhexosamine pyrophosphorylase [Bos taurus]	0	0	0	0	0	0	0	0	0	0	0	0	0	0	0	27206000	0	0	0	0				3	3	2	7	7	5.3	53.031	0.0040936	81674000	6
g.2433	XP_015314309.1	XP_015314309.1 PREDICTED: junction plakoglobin isoform X1 [Bos taurus]	0	0	0	0	0	0	0	0	0	0	0	0	0	0	0	24789000	41754000	0	0	0				3	2	2	5.8	4.1	4.1	85.334	0	81572000	9
g.78731			24100000	25339000	0	0	0	0	0	0	0	0	0	0	0	0	0	0	56919000	0	0	0				6	6	6	18.3	18.3	18.3	49.466	0	81530000	12
g.101031			0	24220000	0	0	0	0	0	0	0	0	0	0	0	0	0	0	0	0	0	0				3	3	3	16.2	16.2	16.2	40.165	0	81507000	9
g.38579			0	0	0	0	0	0	0	0	0	0	0	0	0	0	0	0	0	0	48320000	0				3	3	2	10.2	10.2	7.4	40.616	0	81455000	5
g.117782			0	0	0	0	0	0	0	0	0	0	0	0	6630000	0	0	0	0	0	0	0				1	1	1	19	19	19	7.2212	0	81398000	10
g.51360			0	0	0	0	0	0	0	0	0	0	0	0	0	0	0	0	64089000	0	0	0				3	3	3	33.9	33.9	33.9	14.395	0	81126000	8
g.64689			0	0	0	0	0	0	0	0	0	0	0	0	0	0	0	0	0	0	0	27556000				1	1	1	3.8	3.8	3.8	40.323	0.0095132	80973000	4
g.64580			0	0	0	0	0	0	0	0	0	0	0	21508000	21566000	0	0	0	0	0	0	0				7	7	7	29.1	29.1	29.1	45.442	0	80797000	10
g.92384			46656000	0	0	0	0	0	0	0	0	0	0	0	0	0	0	0	0	0	0	0				4	4	4	19.4	19.4	19.4	42.575	0	80681000	4
g.51305	NP_803464.2	NP_803464.2 protein farnesyltransferase/geranylgeranyltransferase type-1 subunit alpha [Bos taurus]	0	0	0	0	0	19500000	0	0	0	0	0	0	0	0	0	0	0	0	0	0				2	2	2	20.2	20.2	20.2	13.292	0	80403000	6
g.83422	NP_001138325.1	NP_001138325.1 NADP-dependent malic enzyme [Bos taurus]	14031000	0	0	16182000	0	23842000	0	0	0	0	0	0	0	0	0	0	0	0	0	0				5	5	5	12.7	12.7	12.7	54.325	0	79910000	11
g.100454	NP_001069640.1	NP_001069640.1 MARCKS-related protein [Bos taurus]	20332000	0	0	0	0	0	0	0	0	0	0	0	0	0	0	0	0	0	0	0				2	2	2	24.1	24.1	24.1	19.538	0	79826000	9
g.99540	NP_001039706.1	NP_001039706.1 E3 ubiquitin-protein ligase RBX1 [Bos taurus]	0	0	0	0	0	0	0	0	0	0	0	0	0	0	0	0	0	0	0	16334000				1	1	1	16.7	16.7	16.7	12.274	0	79386000	5
g.111309			0	0	0	0	0	0	0	0	0	0	0	0	0	0	0	0	0	0	0	31414000				2	2	2	13.5	13.5	13.5	20.398	0	79247000	8
g.91305	XP_003586655.1	XP_003586655.1 PREDICTED: LOW QUALITY PROTEIN: eukaryotic translation initiation factor 5B [Bos taurus]	0	0	0	0	0	0	0	0	0	0	0	0	0	0	0	11438000	0	0	0	0				4	4	4	13.4	13.4	13.4	61.432	0	79204000	10
g.103425			0	0	0	0	0	0	0	0	0	9756300	0	0	0	0	0	0	0	0	0	0				6	1	1	56	12.5	12.5	18.029	0	79141000	7
g.49769			16390000	0	0	0	0	0	0	0	0	0	0	0	0	0	0	0	0	0	0	0				3	3	3	6.7	6.7	6.7	57.917	0	78959000	12
g.19610			22527000	0	0	17339000	0	0	0	0	0	0	0	0	0	0	0	0	0	0	0	0				3	3	3	5.2	5.2	5.2	100.98	0	78620000	9
g.53430			0	0	0	0	0	0	0	0	0	0	0	0	0	0	0	0	0	0	0	27527000				4	4	3	7.3	7.3	5.1	80.669	0	78515000	12
g.35688			0	0	0	0	0	0	0	0	0	0	0	0	0	0	0	0	0	0	13670000	0				1	1	1	6	6	6	24.243	0	78207000	13
g.105678			0	0	0	0	0	0	0	0	0	0	0	0	0	0	0	0	0	50046000	0	0				5	5	5	30.5	30.5	30.5	34.468	0	77971000	12
g.107946	NP_777133.2	NP_777133.2 leukocyte surface antigen CD47 precursor [Bos taurus]	0	0	0	0	0	0	0	0	0	0	0	0	0	0	0	58190000	0	0	0	0				2	2	2	7	7	7	33.011	0.0012315	77861000	5
g.101738			0	0	0	0	0	0	0	0	0	0	0	0	0	0	0	30463000	46814000	0	0	0				2	2	2	11.4	11.4	11.4	19.953	0	77809000	5
g.46098			0	0	0	0	0	0	0	0	0	0	0	0	0	0	0	19515000	0	0	0	0				3	3	3	3.6	3.6	3.6	96.85	0	77678000	11
g.87215	NP_001033268.1	NP_001033268.1 calponin-3 [Bos taurus]	12234000	0	0	0	0	0	0	0	0	0	0	0	0	0	0	0	0	0	0	0				5	5	5	15.6	15.6	15.6	43.489	0	77213000	8
g.77224			0	0	0	0	0	0	0	0	0	18881000	0	0	0	0	0	0	0	0	0	0				4	4	4	15.9	15.9	15.9	37.429	0	77033000	9
g.24266	NP_001073110.1	NP_001073110.1 steroid receptor RNA activator 1 [Bos taurus]	0	0	14451000	9913500	0	0	0	0	0	0	0	0	0	0	0	0	0	0	0	0				2	2	2	13.3	13.3	13.3	24.968	0	76849000	9
g.91437	NP_788838.1	NP_788838.1 lupus La protein homolog [Bos taurus]	10270000	0	0	0	0	0	0	0	0	0	0	0	0	0	0	0	0	0	14882000	0				5	5	5	14.5	14.5	14.5	43.805	0	76162000	12
g.52527			0	0	0	0	0	0	0	0	12238000	0	0	20459000	0	0	0	0	0	0	0	0				4	4	4	8	8	8	68.565	0	75507000	15
g.99634			0	0	0	0	0	0	0	0	0	0	0	0	0	0	0	69047000	0	0	0	0				1	1	1	3.6	3.6	3.6	39.779	0	75451000	2
g.103675	NP_777236.1	NP_777236.1 guanine nucleotide-binding protein G(I)/G(S)/G(O) subunit gamma-5 precursor [Bos taurus]	0	0	0	0	0	0	0	0	0	0	0	0	0	31432000	0	0	0	0	0	0				1	1	1	44.3	44.3	44.3	6.6607	0	75299000	3
g.83001			0	0	0	0	0	0	0	0	0	0	0	0	0	0	17590000	0	0	0	0	0				2	2	2	16.1	16.1	16.1	17.18	0	75085000	12
g.27954			0	0	0	14760000	0	0	0	0	0	0	0	0	0	0	0	0	0	0	0	0				5	5	5	12.1	12.1	12.1	68.475	0	74515000	10
g.88168	XP_005207557.1	XP_005207557.1 PREDICTED: arylsulfatase A isoform X1 [Bos taurus]	0	34296000	17339000	0	0	0	0	0	0	0	0	0	0	0	0	0	0	0	0	0				2	2	2	9.4	9.4	9.4	31.818	0	74438000	5
g.88169			0	0	0	0	0	0	0	0	0	0	0	4536700	0	0	0	0	0	0	0	0				2	2	2	24.5	24.5	24.5	16.478	0	74350000	11
g.84959	NP_001029794.1	NP_001029794.1 stathmin-2 [Bos taurus]	0	0	0	0	0	0	0	0	0	59565000	0	0	0	0	0	0	0	0	0	0				2	1	1	10.6	5.6	5.6	20.828	0	73908000	1
g.22125			0	0	19254000	0	0	0	0	0	0	0	0	0	0	0	0	0	0	0	0	0				3	3	3	9	9	9	51.048	0	73651000	5
g.85867			0	0	0	0	0	0	0	0	0	18052000	0	0	0	0	0	0	0	0	0	0				1	1	1	27.3	27.3	27.3	7.4205	0	73530000	8
g.74711			0	0	0	0	0	0	16316000	0	0	0	0	18231000	0	0	0	0	0	0	0	0				2	2	2	10.9	10.9	10.9	20.527	0.0023753	73398000	9
g.105470			0	0	0	0	0	0	0	0	0	0	0	0	0	0	0	0	0	0	0	93539000				2	2	2	13.4	13.4	13.4	21.511	0	73270000	2
g.98619			0	0	0	0	0	0	0	0	0	0	0	0	0	0	0	0	0	55157000	0	42020000				5	5	5	20.9	20.9	20.9	52.025	0	73246000	7
g.65312	NP_001073105.1	NP_001073105.1 heat shock protein HSP 90-beta [Bos taurus]	0	0	0	0	20443000	0	0	0	0	0	0	0	0	0	0	0	0	0	0	0				29	1	1	48.3	1.9	1.9	80.172	0	73242000	4
g.33909			0	0	0	0	0	0	0	0	0	0	0	0	0	0	0	0	0	0	18803000	0				4	4	4	12.2	12.2	12.2	49.583	0	73099000	10
g.94147	NP_001039783.1	NP_001039783.1 FAS-associated factor 1 [Bos taurus]	0	0	14675000	0	0	0	0	0	0	0	0	0	0	0	0	13022000	0	0	18235000	0				2	2	2	4	4	4	62.355	0	72835000	10
g.4166			0	0	0	0	0	0	62260000	0	0	0	0	0	0	0	0	0	0	0	0	0				3	3	3	1.7	1.7	1.7	261.09	0	71947000	4
g.77056			0	0	0	0	0	0	0	0	0	0	0	0	0	0	0	0	0	0	0	24719000				1	1	1	5.9	5.9	5.9	51.062	0	71799000	6
g.35760	NP_001030246.1	NP_001030246.1 acidic leucine-rich nuclear phosphoprotein 32 family member B [Bos taurus]	0	0	0	0	0	0	0	0	0	0	0	0	0	0	0	0	83683000	0	0	0				4	2	2	14.1	8.9	8.9	34.379	0	71589000	3
g.28744			0	0	0	0	0	0	0	0	0	0	0	0	0	0	0	0	0	0	0	39880000				3	3	3	6.3	6.3	6.3	80.682	0	71260000	8
g.117188	XP_010819343.1	XP_010819343.1 PREDICTED: neuroblast differentiation-associated protein AHNAK isoform X5 [Bos taurus]	0	0	0	0	0	0	0	0	0	0	0	0	0	31928000	0	0	0	0	0	0				6	2	1	46.6	20.5	13	15.768	0	71231000	8
g.3587	XP_010804243.1	XP_010804243.1 PREDICTED: ankyrin-2 isoform X1 [Bos taurus]	0	0	0	17715000	0	0	0	0	0	0	0	0	0	0	0	0	0	0	0	0				7	7	3	4.6	4.6	2.1	256.9	0	71142000	8
g.36509	XP_005205656.1	XP_005205656.1 PREDICTED: 2-oxoglutarate dehydrogenase, mitochondrial isoform X4 [Bos taurus]	0	0	0	0	0	0	0	0	0	0	0	0	0	0	0	0	125420000	0	0	0				6	6	6	8.1	8.1	8.1	109.38	0	71136000	6
g.100190	XP_005206035.1	XP_005206035.1 PREDICTED: actin-related protein 3B isoform X1 [Bos taurus]	0	0	0	0	0	0	0	0	0	0	0	0	0	0	0	0	0	0	36313000	0				4	1	1	9.6	3	3	48.462	0.0099448	71077000	4
g.39898			0	0	0	20732000	0	0	0	0	0	0	0	0	0	0	0	0	0	0	0	0				5	5	5	9.2	9.2	9.2	85.018	0	70543000	9
g.14479			0	0	0	0	0	0	0	0	0	0	0	0	0	0	0	0	0	107170000	0	0				3	3	3	2.9	2.9	2.9	138.69	0	70332000	3
g.103875	XP_015315615.1	XP_015315615.1 PREDICTED: serine/threonine-protein phosphatase 4 regulatory subunit 1 isoform X1 [Bos taurus]	0	0	0	0	0	0	19309000	0	0	0	0	0	0	0	0	0	0	0	0	0				5	5	5	22.1	22.1	22.1	45.691	0	70180000	10
g.40690	XP_005206096.1	XP_005206096.1 PREDICTED: decorin isoform X1 [Bos taurus]	7458300	0	0	0	0	0	0	0	0	0	0	0	0	0	0	0	0	0	0	0				3	3	3	10	10	10	39.92	0	69596000	4
g.17230			0	0	0	0	0	0	0	0	0	0	0	5919800	0	0	0	0	0	0	0	0				5	5	5	3.9	3.9	3.9	158.31	0	69039000	10
g.67729			0	0	0	0	0	0	0	0	0	0	0	13375000	0	0	0	0	0	0	0	0				4	4	4	34.1	34.1	34.1	16.058	0	69006000	7
g.98854			0	22690000	0	0	0	0	0	0	0	0	0	0	0	0	0	0	0	0	0	0				2	2	2	5.6	5.6	5.6	43.954	0	68763000	8
g.104685	NP_976068.1	NP_976068.1 diamine acetyltransferase 2 [Bos taurus]	0	0	0	0	0	0	0	0	0	19689000	0	0	0	0	0	0	0	0	0	0				1	1	1	10	10	10	19.187	0.0012195	68533000	3
g.68540			0	0	0	0	0	0	0	0	0	0	0	0	0	0	0	0	80603000	43875000	0	0				4	4	4	60.4	60.4	60.4	11.225	0	68520000	6
g.115310	XP_005218774.1	XP_005218774.1 PREDICTED: mitotic spindle-associated MMXD complex subunit MIP18 isoform X1 [Bos taurus]	0	0	0	0	0	0	0	0	0	0	0	14336000	0	0	0	0	0	0	0	0				2	2	2	25.6	25.6	25.6	18.157	0	68512000	5
g.37859			0	0	0	0	0	0	0	0	0	0	0	0	0	0	0	0	87675000	0	0	0				6	6	5	32.9	32.9	28.7	24.527	0	68258000	11
g.110981			0	0	0	22791000	23703000	0	0	0	0	0	0	0	0	0	0	0	0	0	0	0				3	3	3	14.2	14.2	14.2	33.494	0	68232000	7
g.87160	XP_005222400.2	XP_005222400.2 PREDICTED: Ig heavy chain Mem5-like, partial [Bos taurus]	23049000	0	0	0	0	0	0	0	0	0	0	0	0	0	0	0	0	0	0	0				14	3	0	39.9	4.5	0	51.314	0.0012225	68121000	7
g.35798			18276000	0	0	0	0	0	0	0	0	0	0	0	0	0	0	0	0	0	0	0				2	2	2	8.5	8.5	8.5	38.364	0	67874000	4
g.108123	XP_010803526.1	XP_010803526.1 PREDICTED: partner of Y14 and mago isoform X1 [Bos taurus]	0	0	25077000	0	0	0	0	0	0	0	0	0	0	0	0	0	0	0	0	0				2	2	2	38.7	38.7	38.7	8.3934	0	67651000	8
g.63812			0	8135100	0	0	0	0	0	0	0	0	0	0	0	0	0	0	0	0	0	0				2	2	2	2.6	2.6	2.6	94.382	0	67484000	2
g.38847			0	0	0	0	0	0	0	0	0	0	0	0	0	7620200	0	0	0	0	0	0				2	2	2	13.6	13.6	13.6	28.515	0	67435000	9
g.54939	NP_001029520.1	NP_001029520.1 synapse-associated protein 1 [Bos taurus]	0	0	0	0	0	0	0	0	0	0	0	0	0	0	0	0	57818000	0	0	0				5	5	5	20.7	20.7	20.7	39.586	0	67388000	7
g.71416			0	0	0	0	0	0	0	0	0	0	0	0	0	0	0	0	0	0	0	36718000				4	4	4	9.2	9.2	9.2	69.126	0	66418000	4
g.39019			0	0	0	0	0	0	0	0	0	0	0	0	0	0	0	0	0	0	0	12688000				3	3	3	2.8	2.8	2.8	120.8	0.0094549	66385000	4
g.106920			0	0	0	0	0	0	0	0	0	0	0	0	0	0	0	0	63843000	0	0	0				2	2	2	13.1	13.1	13.1	26.179	0	66321000	2
g.80841			0	0	0	0	0	0	0	0	0	0	0	0	0	0	0	0	0	0	4980800	0				1	1	1	8	8	8	33.379	0	66182000	5
g.39383			0	0	0	0	0	0	0	0	0	0	0	0	0	0	0	0	73965000	0	0	0				4	4	4	17.4	17.4	17.4	50.103	0	65554000	6
g.108424	NP_001095419.1	NP_001095419.1 aflatoxin B1 aldehyde reductase member 2 [Bos taurus]	0	0	0	0	0	0	0	0	0	0	0	0	0	0	0	0	0	0	4763100	0				1	1	1	4.7	4.7	4.7	29.098	0.0084459	65365000	7
g.49346	NP_001096563.1	NP_001096563.1 protein phosphatase 1 regulatory subunit 21 [Bos taurus]	0	0	0	0	0	0	0	0	0	0	0	15476000	0	0	0	0	0	0	0	0				8	8	8	14.4	14.4	14.4	89.319	0	65016000	11
g.70152			0	0	0	0	0	0	0	0	0	0	0	20105000	0	0	0	0	0	0	19898000	0				3	3	3	6.3	6.3	6.3	86.727	0	64979000	9
g.6528	NP_777242.1	NP_777242.1 1-phosphatidylinositol 4,5-bisphosphate phosphodiesterase beta-1 [Bos taurus]	0	0	0	0	0	0	21979000	0	0	0	0	0	0	0	0	0	0	0	0	0				8	8	8	18.8	18.8	18.8	60.5	0	64858000	14
g.118268			0	0	0	0	0	0	0	0	0	0	0	0	0	7821700	0	0	0	0	0	0				3	1	1	49.5	18.7	18.7	10.025	0.001224	64762000	9
g.85999	NP_001069534.1	NP_001069534.1 adenosine kinase [Bos taurus]	0	0	0	18506000	0	0	0	0	0	0	0	0	0	0	0	0	0	0	0	0				3	3	3	10.1	10.1	10.1	38.525	0	64446000	6
g.82201			0	20200000	16096000	0	0	0	0	0	0	0	0	0	0	0	0	0	0	0	0	0				3	3	3	10.9	10.9	10.9	48.343	0	64400000	10
g.32194			0	0	0	0	0	0	0	0	0	0	0	0	0	0	0	11126000	0	0	0	0				2	2	2	5.6	5.6	5.6	50.702	0.0099558	64341000	2
g.116086			0	0	0	0	0	0	0	0	0	3484500	0	0	0	0	0	0	0	0	0	0				1	1	1	25.4	25.4	25.4	6.7809	0	63944000	12
g.114577			0	0	0	0	0	0	0	0	0	0	0	7891400	0	0	0	0	0	0	0	0				9	2	2	53.3	6.7	6.7	24.312	0.0023824	63776000	3
g.30478	NP_001107664.1	NP_001107664.1 heat shock 70 kDa protein 4 [Bos taurus]	0	0	0	0	0	0	0	0	0	0	0	0	0	0	0	0	0	0	14832000	0				31	1	1	49.2	4	4	94.427	0	63112000	3
g.110562	XP_003586314.2	XP_003586314.2 PREDICTED: far upstream element-binding protein 2 isoform X1, partial [Bos taurus]	0	0	0	0	0	0	0	0	0	0	0	0	23269000	0	0	0	0	0	0	0				1	1	1	11.8	11.8	11.8	16.021	0	62931000	7
g.103173	NP_001068586.1	NP_001068586.1 inorganic pyrophosphatase [Bos taurus]	0	0	0	0	0	0	0	0	0	0	0	0	0	21575000	0	0	0	0	0	0				4	1	1	51.4	6.2	6.2	16.354	0.008427	62009000	2
g.104585			0	0	0	0	0	0	0	0	0	10913000	0	0	0	0	0	0	0	0	0	0				4	4	4	16.9	16.9	16.9	37.386	0	61962000	8
g.62043	NP_001193825.1	NP_001193825.1 copper homeostasis protein cutC homolog [Bos taurus]	0	0	0	0	0	0	0	0	0	7615200	0	0	0	0	0	0	0	0	0	0				1	1	1	4.4	4.4	4.4	29.274	0.0023909	61505000	9
g.108464			0	0	0	0	0	0	0	0	0	9342500	0	0	0	0	0	0	0	0	0	0				2	2	2	13.8	13.8	13.8	17.936	0	61031000	5
g.84506			0	0	0	0	0	0	10746000	0	0	0	0	0	0	0	0	0	0	0	0	0				4	4	4	14.2	14.2	14.2	52.148	0	60826000	6
g.68601	NP_001092334.1	NP_001092334.1 ATPase ASNA1 [Bos taurus]	0	0	0	0	0	0	0	0	0	0	0	0	0	0	0	0	0	0	17676000	0				3	3	3	11.5	11.5	11.5	38.792	0	59892000	10
g.6810			0	0	0	11883000	0	0	0	0	0	0	0	0	0	0	0	0	0	0	0	0				4	4	4	2.2	2.2	2.2	307.21	0	59726000	6
g.86032			0	0	0	0	0	0	0	0	0	0	0	0	0	0	0	15761000	0	30049000	0	0				2	2	2	24.3	24.3	24.3	15.577	0	59666000	6
g.25493			0	0	0	0	0	0	0	0	0	0	0	0	0	0	0	0	0	0	0	8889900				1	1	1	5.9	5.9	5.9	21.438	0.0018171	59405000	11
g.113610			0	0	0	0	0	0	0	0	0	0	0	0	0	0	0	0	0	121650000	0	0				2	2	2	13.8	13.8	13.8	27.731	0	59369000	4
g.91999			0	0	0	0	0	0	0	0	0	0	0	0	0	0	0	0	7351400	0	0	0				2	2	2	20.9	20.9	20.9	13.015	0.0079141	59160000	2
g.43841			0	0	0	0	0	0	21571000	0	0	0	0	0	0	0	0	0	0	0	0	0				2	2	2	6	6	6	47.094	0	58603000	8
g.108615			0	0	0	0	0	0	0	0	0	0	0	0	0	0	0	0	0	0	0	8274800				3	3	3	21.3	21.3	21.3	15.826	0	58399000	3
g.31964			0	0	0	0	0	0	0	0	0	0	0	0	0	0	63068000	0	0	0	0	0				2	2	2	2.8	2.8	2.8	91.346	0	58053000	6
g.97572	NP_001098513.1	NP_001098513.1 dipeptidyl peptidase 2 precursor [Bos taurus]	0	0	0	0	0	0	0	0	0	0	0	0	0	0	0	0	0	11149000	0	0				2	2	2	12.3	12.3	12.3	34.383	0	57916000	3
g.108814			0	0	0	0	0	0	0	0	17998000	0	0	0	0	0	0	0	0	0	0	0				2	2	2	10.9	10.9	10.9	25.511	0	57743000	14
g.89128			0	23560000	0	0	0	0	0	0	0	0	0	0	0	0	0	0	0	0	0	0				2	2	2	14.2	14.2	14.2	23.463	0	57729000	10
g.47950			0	0	0	0	0	0	12500000	0	0	0	0	0	0	0	0	0	0	0	17564000	0				3	3	3	6.6	6.6	6.6	66.713	0	57318000	14
g.10432	XP_005225641.1	XP_005225641.1 PREDICTED: STE20-like serine/threonine-protein kinase isoform X1 [Bos taurus]	0	0	0	0	0	0	0	0	0	0	0	0	0	6962700	0	0	0	0	0	0				3	3	3	3.7	3.7	3.7	143.55	0	57293000	14
g.72445			0	0	0	19516000	0	0	0	0	0	0	0	0	0	0	0	0	0	0	0	0				1	1	1	43.3	43.3	43.3	7.7335	0	57184000	5
g.116927			0	0	0	0	0	0	0	0	0	12640000	0	0	0	0	0	0	0	0	0	0				1	1	1	13.8	13.8	13.8	11.783	0	56836000	4
g.110765	NP_001098469.1	NP_001098469.1 parathymosin [Bos taurus]	0	0	0	0	0	0	0	0	0	0	0	0	0	10111000	0	0	0	0	0	0				1	1	1	8.5	8.5	8.5	13.918	0	56427000	14
g.96232	NP_001157560.1	NP_001157560.1 COP9 signalosome complex subunit 7a [Bos taurus]	0	0	0	0	0	0	0	0	0	12878000	0	0	0	0	0	0	0	0	0	0				1	1	1	6.8	6.8	6.8	21.856	0	56260000	5
g.93763			0	0	0	11958000	0	0	0	0	0	0	0	0	0	0	0	0	0	0	0	0				3	3	3	13.3	13.3	13.3	45.434	0	56108000	11
g.15552			0	0	0	24049000	0	0	0	0	0	0	0	0	0	0	0	0	0	0	0	0				3	3	3	2.3	2.3	2.3	220.12	0	55917000	6
g.80857			0	0	0	0	0	0	0	0	0	7402100	0	0	0	0	0	0	0	0	0	0				2	2	2	10	10	10	35.116	0	55910000	6
g.51899			0	0	0	0	0	0	0	0	0	0	0	0	0	0	0	0	58384000	0	0	0				2	2	2	8.5	8.5	8.5	31.073	0	55541000	7
g.116555	XP_005216619.1	XP_005216619.1 PREDICTED: 182 kDa tankyrase-1-binding protein [Bos taurus]	0	0	0	0	0	0	0	0	0	0	0	0	0	0	0	0	0	0	5171200	0				2	2	2	17.5	17.5	17.5	18.348	0	55127000	5
g.31374			0	0	27902000	0	0	0	0	0	0	0	0	0	0	0	0	0	0	0	0	0				2	2	2	4.8	4.8	4.8	120.65	0	54924000	6
g.113611	NP_001075087.1	NP_001075087.1 diphosphoinositol polyphosphate phosphohydrolase 2 [Bos taurus]	0	0	0	0	0	0	0	0	0	0	0	0	0	0	14673000	0	0	0	0	0				1	1	1	7.5	7.5	7.5	21.176	0	54921000	8
g.19153			0	0	0	0	0	0	0	0	0	0	9875100	0	0	0	0	0	0	0	0	0				1	1	1	7.6	7.6	7.6	37.627	0	54685000	4
g.33290			0	0	0	0	0	0	0	0	0	0	0	0	0	0	0	0	51050000	0	0	0				2	2	2	5.7	5.7	5.7	54.166	0.0023683	54638000	4
g.42813			0	0	0	0	0	0	0	0	0	0	0	0	0	0	0	0	0	0	13822000	0				2	2	2	3.9	3.9	3.9	72.128	0.0057604	54545000	6
g.7370			0	0	0	0	0	0	0	0	0	0	0	0	0	0	0	0	95838000	0	0	0				9	9	9	4.3	4.3	4.3	264.84	0	54359000	11
g.71546	NP_001107009.1	NP_001107009.1 6-pyruvoyl tetrahydrobiopterin synthase [Bos taurus]	0	0	0	0	0	0	0	0	0	5816600	0	0	0	0	0	0	0	0	0	0				1	1	1	15.6	15.6	15.6	8.9423	0	54354000	12
g.79585			0	0	0	0	0	0	0	0	0	53949000	0	0	0	0	0	0	0	0	0	0				1	1	1	1.6	1.6	1.6	80.424	0.0057274	53949000	1
g.112261	XP_005222400.2	XP_005222400.2 PREDICTED: Ig heavy chain Mem5-like, partial [Bos taurus]	0	0	0	0	0	0	0	0	0	0	0	0	0	0	0	0	40255000	0	0	0				8	1	1	36.5	9.5	9.5	29.369	0	53921000	3
g.75994			0	0	0	15921000	0	0	0	0	0	0	0	0	0	0	0	0	0	0	0	0				3	3	3	18.9	18.9	18.9	26.066	0	53784000	7
g.28394			0	0	0	0	0	0	0	0	0	0	0	0	0	0	0	0	0	0	0	50882000				5	5	5	7.5	7.5	7.5	123.93	0	53757000	10
g.33438			0	0	0	0	0	0	0	0	0	0	0	0	0	0	0	0	72699000	0	0	0				3	3	3	5.2	5.2	5.2	69.323	0	53610000	3
g.63917	NP_001014936.1	NP_001014936.1 elongation factor 1-beta [Bos taurus]	0	0	0	0	0	0	0	0	0	0	0	0	0	0	0	21199000	0	0	0	0				8	1	1	53.1	5.9	5.9	27.835	0	53192000	3
g.80103			0	0	0	0	0	0	0	0	0	0	0	0	0	0	0	0	0	0	30283000	0				1	1	1	3.9	3.9	3.9	33.879	0	52978000	2
g.50228			0	0	0	0	0	42105000	0	0	0	0	0	0	0	0	0	0	0	0	0	0				1	1	1	2.6	2.6	2.6	54.797	0.0099613	52907000	2
g.68524	XP_010818738.1	XP_010818738.1 PREDICTED: geranylgeranyl pyrophosphate synthase isoform X1 [Bos taurus]	0	0	0	0	0	0	0	0	0	0	0	0	0	15035000	0	0	0	0	0	0				2	2	2	8.5	8.5	8.5	28.426	0.0057837	52895000	6
g.117736			0	0	0	0	0	0	0	0	0	0	0	0	0	0	0	0	76616000	0	0	0				2	2	2	30.3	30.3	30.3	12.674	0	52772000	3
g.9081			0	0	0	0	0	0	0	0	0	0	0	0	0	0	0	19468000	0	0	17421000	0				3	3	2	2	2	1.3	209.72	0	52335000	8
g.115241			0	0	14146000	0	0	0	0	0	0	0	0	0	0	0	0	12838000	0	0	0	0				4	4	4	15.3	15.3	15.3	23.978	0	52333000	6
g.103505			0	0	0	0	0	0	0	0	0	0	0	0	0	0	0	0	0	0	10288000	0				1	1	1	3.9	3.9	3.9	32.977	0.007378	52247000	7
g.77960			0	0	0	0	0	0	0	0	0	0	0	0	0	0	0	41170000	0	0	0	0				3	3	3	13.9	13.9	13.9	36.096	0.0035191	52247000	4
g.30486	XP_010804243.1	XP_010804243.1 PREDICTED: ankyrin-2 isoform X1 [Bos taurus]	0	0	0	0	0	0	0	0	0	0	0	0	0	0	0	0	14448000	0	0	0				5	1	1	9.6	1.8	1.8	83.086	0	52143000	6
g.60920			0	0	0	0	0	0	0	0	0	0	0	0	0	0	0	0	46405000	0	0	0				3	3	3	5.9	5.9	5.9	88.769	0	52115000	5
g.77181			0	0	0	0	0	0	0	0	0	0	0	0	0	0	0	0	44401000	0	0	0				3	3	3	12.2	12.2	12.2	58.924	0	52090000	3
g.37921			0	0	0	0	0	0	0	0	0	0	0	0	0	0	0	0	0	0	11633000	0				1	1	1	19.2	19.2	19.2	7.7207	0.0012338	51933000	4
g.38582	NP_001070388.2	NP_001070388.2 heterogeneous nuclear ribonucleoprotein U [Bos taurus]	0	0	0	0	0	0	0	0	0	0	0	0	0	0	0	0	0	0	0	16331000				1	1	1	1.7	1.7	1.7	67.93	0	51824000	4
g.48809			0	0	0	0	0	0	0	0	0	0	0	0	0	5877800	0	0	0	0	0	0				10	1	1	34.9	5.2	5.2	26.777	0.0057438	51654000	7
g.39510			0	0	21342000	0	0	0	0	0	0	0	0	0	0	0	0	0	0	0	0	0				3	3	3	7.2	7.2	7.2	59.239	0	51641000	4
g.112009			0	0	0	8305500	0	0	0	0	0	0	0	0	0	0	0	0	0	0	0	0				2	2	2	7.4	7.4	7.4	25.8	0.0068376	51549000	6
g.69672			0	0	0	0	0	0	0	0	0	0	0	0	0	0	0	0	81659000	0	0	0				2	2	2	9.2	9.2	9.2	36.305	0	51543000	5
g.99293	NP_001091030.1	NP_001091030.1 guanine nucleotide-binding protein G(I)/G(S)/G(T) subunit beta-2 [Bos taurus]	0	0	0	0	0	0	0	0	0	0	0	0	0	0	0	0	0	0	46637000	0				5	2	2	21.3	8.8	8.8	38.465	0	51384000	1
g.52324			0	0	0	0	0	0	0	0	0	0	0	13942000	0	0	0	0	0	0	0	0				5	5	5	26.2	26.2	26.2	33.268	0	51204000	4
g.50089			0	0	0	0	0	0	0	0	0	0	0	34731000	0	0	0	0	0	0	0	0				3	3	3	10.1	10.1	10.1	54.92	0	51189000	9
g.109252	NP_777185.1	NP_777185.1 60S ribosomal protein L10 [Bos taurus]	0	0	0	9755500	13169000	0	0	0	0	0	0	0	0	0	0	0	0	0	0	0				3	1	1	26.4	11	11	18.591	0	50881000	7
g.6499			0	0	0	0	8927200	0	0	0	0	0	0	0	0	0	0	0	0	0	0	0				1	1	1	1.6	1.6	1.6	61.77	0.0098955	50715000	5
g.85410			0	0	0	0	0	0	0	0	0	0	0	0	0	0	0	0	0	0	0	48450000				2	2	2	4.8	4.8	4.8	50.643	0.0057904	50538000	3
g.93375	NP_001068820.1	NP_001068820.1 methylthioribulose-1-phosphate dehydratase [Bos taurus]	0	0	0	0	0	0	0	0	0	0	0	0	0	0	0	20015000	0	0	0	0				3	3	3	18.6	18.6	18.6	27.031	0	50442000	7
g.4504			0	0	9819600	0	0	0	0	0	0	0	0	0	0	0	0	0	0	0	0	0				4	4	4	2.7	2.7	2.7	240.08	0	50100000	10
g.94807			0	0	0	0	0	0	42433000	0	0	0	0	0	0	0	0	0	0	0	0	0				3	3	3	8.4	8.4	8.4	53.159	0	49972000	4
g.80422	NP_776637.1	NP_776637.1 UTP--glucose-1-phosphate uridylyltransferase [Bos taurus]	0	0	0	0	0	0	0	0	0	0	0	0	0	0	0	0	0	0	6029600	0				10	1	1	65.2	8.4	8.4	20.146	0	49818000	9
g.61363			0	0	0	0	0	0	0	0	0	0	0	0	7836300	0	0	0	0	0	0	0				5	5	5	9.7	9.7	9.7	86.957	0	49801000	14
g.5117			0	0	0	0	0	0	0	0	0	0	0	0	0	9107200	0	0	0	0	0	0				2	2	2	11.7	11.7	11.7	20.169	0	49739000	5
g.114792			0	0	0	0	0	13567000	0	0	0	0	0	0	0	0	0	0	0	0	0	0				2	2	2	24.1	24.1	24.1	13.076	0	49707000	13
g.22897			0	0	0	0	0	0	0	0	0	0	0	0	0	0	0	0	0	19093000	0	0				2	2	2	3.5	3.5	3.5	73.945	0	49477000	4
g.39079			0	0	0	0	0	0	0	0	0	0	0	0	0	0	0	19059000	0	0	0	0				3	3	3	17.4	17.4	17.4	24.78	0	49375000	9
g.17801	XP_005225873.1	XP_005225873.1 PREDICTED: arginyl-tRNA--protein transferase 1 isoform X7 [Bos taurus]	0	0	0	0	0	0	0	0	0	0	0	0	0	0	0	0	0	0	8140900	0				1	1	1	10.6	10.6	10.6	13.309	0.0035232	49270000	5
g.31740	XP_015315883.1	XP_015315883.1 PREDICTED: regulator of chromosome condensation isoform X2 [Bos taurus]	0	0	0	0	0	0	0	0	0	0	0	0	0	0	0	0	0	0	0	19719000				2	2	2	9.3	9.3	9.3	41.337	0	49100000	3
g.83135			0	0	0	0	0	0	0	0	0	0	0	8809500	0	0	0	0	0	0	0	0				3	3	3	26.8	26.8	26.8	13.74	0	48999000	5
g.99656	XP_005208544.1	XP_005208544.1 PREDICTED: BRISC and BRCA1-A complex member 1 isoform X1 [Bos taurus]	0	0	0	0	10662000	0	0	0	0	0	0	0	0	0	0	0	0	0	0	0				2	2	2	12.7	12.7	12.7	36.9	0	48822000	6
g.114985			0	0	0	0	0	0	0	0	0	0	0	0	0	0	0	0	71592000	0	0	0				2	2	2	16.3	16.3	16.3	23.437	0	48653000	3
g.48682			0	0	0	0	0	0	16835000	0	0	0	0	0	0	0	0	0	0	0	0	0				3	1	1	26.1	9.9	9.9	12.66	0.0057372	48544000	2
g.96879	XP_005215227.1	XP_005215227.1 PREDICTED: poly(U)-binding-splicing factor PUF60 isoform X2 [Bos taurus]	0	0	0	0	0	0	0	0	0	0	0	0	0	0	0	0	0	30036000	0	0				3	3	3	10.3	10.3	10.3	50.43	0	48505000	10
g.99682			0	0	0	0	0	0	0	0	0	0	0	4365300	0	0	0	0	0	0	0	0				4	4	4	31.5	31.5	31.5	28.123	0	48219000	9
g.9963			0	0	0	0	0	0	0	0	0	0	0	0	0	14772000	0	0	0	0	0	0				2	2	2	12	12	12	31.482	0	48135000	7
g.20582			0	0	0	0	0	0	0	0	0	0	0	0	0	0	0	0	0	0	37003000	0				3	3	3	11.9	11.9	11.9	34.2	0.0012217	48133000	3
g.12608	XP_015327359.1	XP_015327359.1 PREDICTED: lipoma-preferred partner isoform X1 [Bos taurus]	0	0	0	0	0	0	11240000	0	0	0	0	0	0	0	0	0	0	0	0	0				4	4	4	13.5	13.5	13.5	65.579	0	48132000	8
g.54934			0	0	0	0	0	0	0	0	0	0	0	18585000	0	0	0	0	0	0	0	0				2	2	2	2.3	2.3	2.3	113.94	0	47619000	14
g.110851			0	0	0	21698000	0	0	0	0	0	0	0	0	0	0	0	0	0	0	0	0				1	1	1	7.4	7.4	7.4	15.306	0.0041032	47535000	2
g.51724			14250000	0	0	0	0	0	0	0	0	0	0	0	0	0	0	0	0	0	0	0				2	2	2	27.4	27.4	27.4	10.802	0	47516000	4
g.39884			0	0	0	0	0	0	0	0	0	0	0	20193000	0	0	0	0	0	0	0	0				3	3	3	6.8	6.8	6.8	85.86	0	46967000	6
g.93819			0	0	0	0	0	55772000	0	0	0	0	0	0	0	0	0	0	0	0	0	0				4	4	4	19.5	19.5	19.5	28.503	0	46873000	8
g.102504			0	0	0	0	0	0	0	0	0	0	0	6910900	0	0	0	0	0	0	0	0				1	1	1	4.2	4.2	4.2	48.865	0	46867000	7
g.107104			0	0	0	0	0	0	0	0	0	0	0	0	0	0	0	0	0	12209000	0	0				2	2	2	12.7	12.7	12.7	21.626	0.0040793	46801000	6
g.112796			0	0	0	0	0	0	0	0	0	0	0	0	0	0	0	35057000	0	0	0	0				2	2	2	14.3	14.3	14.3	20.654	0	46354000	4
g.14910			0	0	0	0	0	0	0	0	0	0	0	0	18645000	0	0	0	0	0	0	0				1	1	1	5.4	5.4	5.4	28.494	0	46108000	4
g.104518			0	0	17562000	0	0	0	0	0	0	0	0	0	0	0	0	0	0	0	0	0				3	2	2	10.6	8.5	8.5	39.187	0	45832000	7
g.88209	NP_001121978.1	NP_001121978.1 charged multivesicular body protein 4b [Bos taurus]	0	15465000	0	0	0	0	0	0	0	0	0	0	0	0	0	18848000	0	0	0	0				2	2	2	17	17	17	24.922	0	45639000	7
g.76958			0	0	0	0	0	13270000	0	0	0	0	0	0	0	0	0	0	0	0	0	0				2	2	2	6.1	6.1	6.1	72.198	0	45461000	6
g.62474			0	0	0	14256000	11564000	0	0	0	0	0	0	0	0	0	0	0	0	0	0	0				2	2	2	11.1	11.1	11.1	35.144	0	45263000	5
g.9805	XP_005216233.1	XP_005216233.1 PREDICTED: nuclear mitotic apparatus protein 1 isoform X2 [Bos taurus]	0	0	0	0	0	0	0	0	0	0	0	0	0	0	0	0	37758000	0	0	0				8	8	8	9.3	9.3	9.3	127.73	0	45133000	10
g.6244			0	0	0	0	0	0	0	0	0	0	0	0	0	0	0	0	27312000	0	0	0				4	4	4	21.3	21.3	21.3	31.738	0	44145000	5
g.874			0	0	0	0	0	0	0	0	0	0	0	0	0	0	0	0	0	0	18326000	0				4	4	4	2.1	2.1	2.1	365.12	0	44010000	6
g.90539			0	0	0	0	0	0	0	0	0	0	0	0	0	0	0	0	53061000	0	0	0				2	2	2	9.5	9.5	9.5	35.453	0	43679000	4
g.11779			0	0	30455000	0	0	0	0	0	0	0	0	0	0	0	0	0	0	0	0	0				1	1	1	9.6	9.6	9.6	12.78	0.0057241	43333000	1
g.46664			0	0	0	0	0	0	10508000	0	0	0	0	0	0	0	0	0	0	0	0	0				3	3	3	16.5	16.5	16.5	29.324	0	43249000	8
g.58256			0	0	0	0	0	0	0	0	0	0	0	0	14198000	0	0	0	0	0	0	0				1	1	1	13.7	13.7	13.7	19.155	0	43234000	3
g.71478			0	0	0	0	0	0	0	0	0	0	0	10439000	0	0	0	0	0	0	0	0				1	1	1	6.6	6.6	6.6	32.824	0	42537000	5
g.63682			0	0	0	0	0	0	0	0	0	0	10289000	0	0	0	0	0	0	0	0	0				1	1	1	5.6	5.6	5.6	22.3	0.0095078	42459000	2
g.24870			0	0	11474000	0	0	0	0	0	0	0	0	0	0	0	0	0	0	0	0	0				2	2	2	4.1	4.1	4.1	69.611	0	42380000	6
g.8701			0	0	0	0	0	0	0	0	0	0	0	0	0	0	0	14287000	0	0	0	0				3	3	3	5.6	5.6	5.6	97.176	0	42274000	5
g.43982			0	0	0	0	0	0	0	0	0	0	0	0	0	10247000	0	0	0	0	0	0				1	1	1	7.7	7.7	7.7	17.661	0	42174000	6
g.24440	NP_001092409.1	NP_001092409.1 vacuolar protein-sorting-associated protein 36 [Bos taurus]	0	0	0	7682300	0	0	0	0	0	0	0	0	0	0	0	0	0	0	0	0				3	3	3	13.2	13.2	13.2	25.913	0	42005000	6
g.112085			0	0	0	0	0	0	0	0	14776000	0	0	0	0	0	0	0	0	0	0	0				1	1	1	10.2	10.2	10.2	16.792	0	41620000	5
g.50529			0	0	0	0	0	0	0	0	0	0	0	0	0	0	0	0	0	48104000	0	0				2	2	2	13.5	13.5	13.5	22.455	0	41383000	4
g.48102			0	0	0	7090600	0	0	0	0	0	0	0	0	0	0	0	0	0	0	0	0				4	4	4	10.9	10.9	10.9	54.534	0	41219000	10
g.52898			0	0	0	0	0	0	0	0	0	0	0	0	0	0	0	0	0	0	0	23888000				2	2	2	4.1	4.1	4.1	59.062	0.004096	41071000	5
g.80590	XP_005226585.1	XP_005226585.1 PREDICTED: annexin A8 isoform X1 [Bos taurus]	0	0	0	0	0	0	0	0	0	0	0	0	0	8212900	0	0	0	0	0	0				9	1	1	39.4	7.6	7.6	36.831	0	40920000	4
g.30307	NP_001179294.1	NP_001179294.1 kinesin-1 heavy chain [Bos taurus]	0	0	0	0	0	0	0	0	0	0	11047000	0	0	0	0	0	0	0	0	0				17	1	1	32.3	2.2	2.2	77.218	0.0023627	40824000	6
g.104203			0	0	0	0	0	0	0	0	0	0	0	11589000	0	0	0	0	0	0	0	0				1	1	1	9.7	9.7	9.7	24.541	0	40458000	3
g.106010			0	0	0	0	0	0	0	0	0	0	0	0	0	0	0	0	0	82255000	0	0				3	3	3	11.7	11.7	11.7	42.558	0	40141000	1
g.102253			0	0	0	0	0	0	0	0	0	0	0	0	0	0	0	25862000	0	0	0	0				3	3	3	12.3	12.3	12.3	34.75	0	40074000	3
g.109897	NP_001028785.1	NP_001028785.1 40S ribosomal protein S2 [Bos taurus]	0	0	0	0	0	0	0	0	0	10024000	0	0	0	0	0	0	0	0	0	0				4	1	1	58.2	15.2	15.2	8.7578	0.0018204	40012000	4
g.29951			0	0	0	0	0	0	0	0	0	5972500	0	0	0	0	0	0	0	0	0	0				1	1	1	2.6	2.6	2.6	72.909	0	39798000	9
g.110315			0	0	0	0	12225000	0	0	0	0	0	0	0	0	0	0	0	0	0	0	0				2	2	2	29.2	29.2	29.2	11.328	0	39779000	5
g.90108			0	0	0	0	0	0	0	0	0	0	0	0	0	19566000	0	0	0	0	0	0				1	1	1	16.2	16.2	16.2	12.427	0.0099834	39646000	4
g.79457	XP_005203157.1	XP_005203157.1 PREDICTED: heterochromatin protein 1-binding protein 3 isoform X1 [Bos taurus]	0	0	0	0	0	0	0	0	0	0	0	0	0	0	0	0	0	0	17174000	0				2	2	2	46.2	46.2	46.2	12.859	0	39563000	1
g.101122			0	0	0	0	0	0	0	0	0	0	10827000	0	0	0	0	0	0	0	0	0				7	1	1	22.5	4.9	4.9	49.934	0	39514000	2
g.70274			0	0	0	0	0	0	0	0	0	0	0	4754000	0	0	0	0	0	0	0	0				1	1	1	3.5	3.5	3.5	51.971	0	39304000	10
REV__g.51192			0	0	0	0	0	0	0	0	0	0	0	0	0	0	0	0	0	0	7854700	0		+		1	1	1	0	0	0	24.612	0.00062112	39215000	4
g.88354			0	0	0	0	0	0	0	0	0	8608300	0	0	0	0	0	0	0	0	0	0				1	1	1	3.4	3.4	3.4	47.617	0.0018226	39163000	3
g.98675			0	0	0	7614700	0	0	0	0	0	0	0	0	0	0	0	0	0	0	0	0				2	2	2	7.1	7.1	7.1	44.261	0	39151000	7
g.69461	NP_001073105.1	NP_001073105.1 heat shock protein HSP 90-beta [Bos taurus]	0	0	0	0	0	0	0	0	0	0	0	0	0	0	0	30881000	0	0	0	0				12	1	1	41.9	4.2	4.2	41.489	0	38963000	3
g.68634			0	0	0	0	0	0	0	0	0	0	0	0	0	0	0	0	0	0	0	14802000				1	1	1	12.2	12.2	12.2	10.48	0	38328000	7
REV__g.52541			0	0	0	0	9632500	0	0	0	0	0	0	0	0	0	0	0	0	0	0	0		+		2	2	2	0	0	0	78.677	0.0095291	38126000	4
g.72979	NP_001039673.1	NP_001039673.1 syntaxin-binding protein 2 [Bos taurus]	0	0	0	0	0	0	0	0	0	0	0	0	0	0	0	0	0	0	17896000	0				2	2	2	6.7	6.7	6.7	66.355	0	38053000	4
g.15010			0	0	0	0	0	0	0	0	0	0	0	0	0	0	0	0	34613000	0	0	0				4	4	4	5.1	5.1	5.1	125.29	0	37951000	5
g.40475			0	0	0	0	0	0	0	0	0	0	0	0	0	0	0	22002000	0	0	0	0				5	5	5	10.1	10.1	10.1	108.64	0	37534000	5
g.28511	NP_001069574.1	NP_001069574.1 signal transducing adapter molecule 2 [Bos taurus]	0	0	0	7122300	0	0	0	0	0	0	0	0	0	0	0	0	0	0	0	0				4	2	2	7.8	4.3	4.3	59.37	0	36647000	3
g.46778	NP_001070408.1	NP_001070408.1 copine-1 [Bos taurus]	0	0	0	0	0	0	0	0	0	0	0	9685000	0	0	0	0	0	0	0	0				2	1	1	16.7	11.7	11.7	20.109	0	36466000	6
g.47098			0	0	0	0	0	0	0	0	0	0	4098200	0	0	0	0	0	0	0	0	0				2	2	2	5.9	5.9	5.9	44.936	0	36168000	5
g.96788	NP_001179897.1	NP_001179897.1 cerebellar degeneration-related protein 2-like [Bos taurus]	0	0	0	11764000	0	0	0	0	0	0	0	0	0	0	0	0	0	0	0	0				2	2	2	14.1	14.1	14.1	21.537	0	36162000	5
g.51094	XP_005220899.1	XP_005220899.1 PREDICTED: 116 kDa U5 small nuclear ribonucleoprotein component isoform X1 [Bos taurus]	0	0	0	0	0	0	0	0	0	0	0	0	0	0	0	0	50843000	0	0	0				4	3	3	4.6	3.6	3.6	109.44	0	36002000	3
g.79713			0	0	0	0	0	0	0	0	0	0	0	9183800	0	0	0	0	0	0	0	0				2	1	0	28.9	22.7	0	14.38	0	35956000	5
g.47050	XP_005205764.1	XP_005205764.1 PREDICTED: adenosylhomocysteinase 3 isoform X1 [Bos taurus]	0	0	0	0	0	0	0	0	0	0	0	0	0	0	0	0	0	0	0	14459000				9	1	1	26.7	3.5	3.5	38.729	0.005787	35875000	4
g.74530			0	0	0	0	0	0	0	0	0	0	0	0	0	0	0	0	0	0	0	12432000				2	2	2	6.2	6.2	6.2	41.183	0.0084222	35826000	4
g.93030			0	0	0	0	0	0	0	0	0	0	0	0	0	0	0	0	0	0	10971000	0				2	2	2	5.9	5.9	5.9	52.495	0.0079007	35722000	3
g.76923			0	0	0	0	0	0	0	0	0	0	0	0	0	10308000	0	0	0	0	0	0				2	1	1	23.3	10.7	10.7	22.634	0	35545000	6
g.84303			0	0	0	4290600	0	0	0	0	0	0	0	0	0	0	0	0	0	0	0	0				2	2	2	17.5	17.5	17.5	18.544	0	35381000	5
g.118572			0	0	0	0	0	0	0	0	0	0	0	0	0	0	0	0	0	23476000	0	0				1	1	1	19.7	19.7	19.7	7.7413	0	35337000	4
REV__g.12334			0	0	0	0	0	0	0	0	0	0	0	0	0	0	0	0	0	0	12063000	0		+		1	1	1	0	0	0	19.842	0.0052174	34893000	1
g.40327			0	0	0	8416500	0	0	0	0	0	0	0	0	0	0	0	0	0	0	0	0				3	3	3	4	4	4	125.79	0.0094813	34512000	4
g.57400			0	0	0	0	0	0	0	0	0	0	0	6721600	0	0	0	0	0	0	0	0				3	3	3	3.7	3.7	3.7	115.85	0	34232000	6
g.76670	XP_005205947.1	XP_005205947.1 PREDICTED: zyxin isoform X1 [Bos taurus]	0	0	0	0	0	0	0	0	0	0	0	0	0	0	0	13709000	0	0	0	0				6	1	0	34.5	8.2	0	34.576	0.0023725	34065000	3
g.87157	NP_001039751.1	NP_001039751.1 estradiol 17-beta-dehydrogenase 11 [Bos taurus]	0	0	0	0	0	0	0	0	0	0	0	0	0	0	0	0	40414000	0	0	0				2	2	2	7	7	7	33.23	0.0018259	34004000	2
g.66206			0	0	0	0	0	0	0	0	0	0	0	10603000	0	0	0	0	0	0	0	0				1	1	1	7.5	7.5	7.5	23.393	0	33930000	3
g.85457	XP_015329918.1	XP_015329918.1 PREDICTED: V-type proton ATPase subunit H isoform X3 [Bos taurus]	0	0	0	0	0	0	0	0	5660100	0	0	0	0	0	0	0	0	0	0	0				1	1	1	3.7	3.7	3.7	33.807	0.0099778	33894000	5
g.34018	NP_776758.2	NP_776758.2 protein disulfide-isomerase A3 precursor [Bos taurus]	0	0	0	0	0	0	0	0	0	0	0	0	0	0	0	0	0	37041000	0	0				7	1	0	34.5	5.4	0	32.112	0.0094497	33804000	4
g.83206			0	0	0	0	0	0	0	0	0	0	0	0	0	0	0	0	0	0	0	11268000				2	2	2	20.1	20.1	20.1	16.907	0	33701000	4
g.105094			0	0	0	0	0	0	0	0	0	0	0	0	0	0	0	0	37046000	0	0	0				3	3	3	13.5	13.5	13.5	30.523	0	33655000	4
g.69597			0	0	0	0	0	0	0	0	0	0	0	0	0	0	0	11779000	0	0	0	0				3	3	3	21.3	21.3	21.3	26.953	0	33598000	4
g.93941			0	0	0	0	0	0	0	0	0	0	0	0	0	0	0	0	0	0	0	48233000				2	2	2	17.1	17.1	17.1	18.958	0.0023767	33496000	3
g.109702			0	0	0	0	0	0	0	0	0	0	0	0	0	9998300	0	0	0	0	0	0				1	1	1	15.4	15.4	15.4	14.896	0	33162000	3
g.28165			0	0	0	0	0	0	0	0	0	6356500	0	0	0	0	0	0	0	0	0	0				1	1	1	8.3	8.3	8.3	24.928	0.0099668	33114000	4
g.46663	NP_001030211.2	NP_001030211.2 FAD synthase [Bos taurus]	0	0	0	0	0	0	0	0	0	6078100	0	0	0	0	0	0	0	0	0	0				2	2	2	14.9	14.9	14.9	31.908	0	32970000	7
g.75814	XP_010817258.1	XP_010817258.1 PREDICTED: ralA-binding protein 1 [Bos taurus]	0	0	0	0	0	0	0	0	0	0	0	3914000	0	0	0	0	0	0	0	0				2	2	2	8.6	8.6	8.6	46.4	0	32922000	2
g.87932			0	0	0	0	0	0	0	0	7075600	0	0	0	0	0	0	0	0	0	0	0				2	2	2	4.7	4.7	4.7	63.778	0	32542000	5
g.86839			0	0	0	0	0	0	0	0	0	0	0	0	0	0	0	0	0	66446000	0	0				3	3	3	13	13	13	35.071	0	32427000	3
g.44058			0	0	0	0	0	0	0	0	0	0	0	0	0	0	0	0	0	0	0	40344000				2	2	2	2.3	2.3	2.3	91.129	0	32390000	2
g.113217			0	0	0	6609700	0	0	0	0	0	0	0	0	0	0	0	0	0	0	0	0				1	1	1	10.2	10.2	10.2	18.759	0	32389000	2
g.58806			0	0	0	0	0	0	0	0	0	0	0	0	0	0	0	0	33752000	27022000	0	0				2	2	1	7.1	7.1	3.4	40.378	0.0023641	32349000	4
g.61037	NP_001160059.1	NP_001160059.1 BRISC complex subunit Abro1 [Bos taurus]	0	0	7685500	0	0	0	0	0	0	0	0	0	0	0	0	0	0	0	0	0				3	3	3	10.5	10.5	10.5	47.389	0	32235000	3
g.93539	XP_005221495.1	XP_005221495.1 PREDICTED: phosphatidylinositol 3-kinase regulatory subunit alpha isoform X3 [Bos taurus]	0	0	0	0	0	0	0	0	0	0	0	0	0	0	0	0	0	0	6449600	0				2	2	2	4.1	4.1	4.1	54.057	0.0094602	32028000	4
g.95349	XP_005203696.1	XP_005203696.1 PREDICTED: tropomyosin alpha-3 chain isoform X14 [Bos taurus]	0	0	0	0	0	0	0	0	0	4923500	0	0	0	0	0	0	0	0	0	0				6	2	2	18.9	8.5	8.5	31.675	0.0012308	31980000	8
g.91410	NP_001073774.1	NP_001073774.1 rho-related GTP-binding protein RhoG [Bos taurus]	0	0	0	0	0	0	0	0	0	0	0	0	0	0	0	0	0	0	10353000	0				2	1	1	10.3	5.6	5.6	25.535	0	31770000	8
g.104374			0	0	0	0	0	0	0	0	0	0	0	9340400	0	0	0	0	0	0	0	0				3	3	3	14.5	14.5	14.5	45.35	0	31702000	6
g.63101			17992000	0	0	0	0	0	0	0	0	0	0	0	0	0	0	0	0	0	0	0				2	2	2	17.2	17.2	17.2	19.889	0.004065	31618000	3
g.71717			0	0	0	0	0	0	0	0	0	0	0	5850600	0	0	0	0	0	0	0	0				3	3	3	24.9	24.9	24.9	28.096	0	31585000	5
g.88827			0	28713000	0	0	0	0	0	0	0	0	0	0	0	0	0	0	0	0	0	0				3	3	2	10	10	6.5	50.28	0	31524000	4
REV__g.59332			23055000	0	0	0	0	0	0	0	0	0	0	0	0	0	0	0	0	0	0	0		+		1	1	1	0	0	0	10.209	0.0057937	31337000	2
g.92864			0	0	0	0	0	0	0	0	0	0	0	0	0	0	0	0	0	0	0	14836000				1	1	1	5.4	5.4	5.4	21.562	0.0095025	31203000	3
g.52313			0	0	0	0	0	0	0	0	0	0	0	0	0	0	0	0	0	0	14149000	0				1	1	1	15.8	15.8	15.8	8.8092	0	31154000	3
g.18424	NP_001039942.1	NP_001039942.1 moesin [Bos taurus]	0	0	0	0	0	0	0	0	0	0	0	0	0	0	0	0	0	0	0	9278700				5	1	1	34.4	6.9	6.9	22.131	0.0023781	31059000	4
g.39244			0	0	0	0	0	0	0	0	0	0	0	0	0	0	0	16401000	0	0	0	0				3	3	3	8.3	8.3	8.3	53.238	0	31027000	2
g.92249	NP_001028790.1	NP_001028790.1 actin, cytoplasmic 2 [Bos taurus]	0	0	0	0	0	0	0	0	0	12325000	0	0	0	0	0	0	0	0	0	0	+			6	1	1	63.6	14	14	11.995	1	30632000	1
g.27039			0	0	0	0	0	0	0	0	0	0	0	0	0	0	0	21069000	0	0	0	0				3	3	3	14	14	14	45.72	0	30455000	5
g.66161			0	0	0	0	0	0	0	0	0	0	0	0	0	0	0	0	0	0	0	10514000				1	1	1	4.2	4.2	4.2	30.86	0.0035211	30340000	3
g.32383			0	0	0	0	0	0	0	0	0	0	0	0	0	0	0	0	0	61942000	0	0				2	2	2	7	7	7	48.249	0	30228000	2
g.74189			0	0	0	0	0	0	0	0	0	0	0	0	0	0	0	27618000	0	0	0	0				2	2	2	11.7	11.7	11.7	28.44	0	30180000	4
g.75997			0	0	0	0	0	0	23524000	0	0	0	0	0	0	0	0	0	0	0	0	0				5	5	5	13.8	13.8	13.8	52.903	0	30129000	7
g.44698			0	0	0	0	0	0	0	0	8014400	0	0	0	0	0	0	0	0	0	0	0				2	2	2	30.7	30.7	30.7	10.021	0.001221	29978000	6
g.57966	NP_001069166.1	NP_001069166.1 interferon-induced protein with tetratricopeptide repeats 5 [Bos taurus]	0	0	0	0	0	0	0	0	0	0	0	0	0	0	0	0	0	0	8111400	0				1	1	1	1.9	1.9	1.9	59.528	0.0029429	29901000	7
g.113776			0	0	0	0	0	0	0	0	0	0	0	0	0	0	0	0	0	0	0	23855000				1	1	1	21.3	21.3	21.3	8.6397	0.001816	29771000	3
g.106542			0	0	19287000	0	0	0	0	0	0	0	0	0	0	0	0	0	0	0	0	0				2	2	2	20.2	20.2	20.2	21.193	0	29695000	2
g.117731			0	0	0	0	0	0	0	0	0	0	0	0	0	0	0	27095000	0	0	0	0				2	2	2	31.9	31.9	31.9	12.703	0	29608000	2
g.34159	XP_005227222.1	XP_005227222.1 PREDICTED: splicing factor 1 isoform X1 [Bos taurus]	0	0	0	0	0	0	0	0	0	0	0	0	0	0	0	0	0	0	9902700	0				2	2	2	9.4	9.4	9.4	16.606	0	29566000	2
g.61904	NP_001068616.1	NP_001068616.1 78 kDa glucose-regulated protein precursor [Bos taurus]	0	0	0	0	0	0	0	0	0	0	0	0	0	0	0	0	52124000	0	0	0				14	1	1	32	3.7	3.7	51.184	0	29565000	1
g.27806			0	0	0	0	0	0	0	0	0	0	0	0	0	0	0	0	0	0	0	5114000				1	1	1	5	5	5	28.358	0.0023866	29425000	4
g.63551	NP_001025017.1	NP_001025017.1 2',5'-oligoadenylate synthetase 1 [Bos taurus]	0	0	0	0	0	0	0	0	0	0	0	21392000	0	0	0	0	0	0	0	0				2	2	2	19.9	19.9	19.9	26.219	0	29396000	2
g.28862			0	0	0	4082000	0	0	0	0	0	0	0	0	0	0	0	0	0	0	0	0				3	3	3	4.3	4.3	4.3	77.944	0	29291000	3
g.87836			0	0	0	0	0	0	0	0	0	0	0	0	0	0	0	0	0	0	0	11448000				1	1	1	13.2	13.2	13.2	11.338	0.0023895	29233000	6
g.64535	XP_005222451.1	XP_005222451.1 PREDICTED: ectonucleoside triphosphate diphosphohydrolase 3 isoform X1 [Bos taurus]	0	0	0	0	0	0	0	0	0	18611000	0	0	0	0	0	0	0	0	0	0				8	1	1	16.4	2.5	2.5	62.475	0	28812000	2
g.38140	XP_003586919.1	XP_003586919.1 PREDICTED: plectin isoform X1 [Bos taurus]	0	0	0	0	0	0	0	0	0	0	0	0	0	0	0	18491000	0	0	0	0				3	2	2	7.3	5.2	5.2	51.161	0	28682000	6
g.42962			0	0	0	0	0	0	0	0	0	0	0	4568600	0	0	0	0	0	0	0	0				4	4	4	16.4	16.4	16.4	49.238	0	28652000	4
g.108808			8124900	0	0	0	0	0	0	0	0	0	0	0	0	0	0	0	0	0	0	0				3	3	3	13.2	13.2	13.2	32.445	0	28516000	5
g.102805			0	0	0	0	0	0	0	0	0	0	0	0	0	0	0	0	0	6136300	0	0				2	2	2	19.5	19.5	19.5	20.268	0.004058	28448000	6
g.99128			0	0	0	0	0	0	0	0	0	0	0	0	0	0	0	0	0	0	28315000	0				2	2	2	16.9	16.9	16.9	22.139	0	28236000	3
g.72551			0	0	0	0	0	46167000	0	0	0	0	0	0	0	0	0	0	0	0	0	0				3	3	3	5.9	5.9	5.9	63.325	0	28076000	2
g.3860	NP_001193693.1	NP_001193693.1 UBX domain-containing protein 7 [Bos taurus]	0	0	0	7990100	0	0	0	0	0	0	0	0	0	0	0	0	0	0	0	0				2	2	2	5.9	5.9	5.9	55.169	0	27512000	6
g.58913			0	0	0	0	0	0	0	0	0	0	0	0	0	0	0	0	0	0	0	12664000				1	1	1	7	7	7	29.316	0	27139000	6
g.52484			0	0	0	0	0	0	0	0	0	0	0	0	0	0	0	0	47144000	0	0	0				2	2	2	6.6	6.6	6.6	39.033	0	26740000	3
g.13255			0	0	0	0	0	0	0	0	0	0	0	9949800	0	0	0	0	0	0	0	0				7	2	2	13.9	6.4	6.4	87.207	0	26730000	4
g.104000			0	0	0	0	0	0	0	0	0	0	0	0	0	0	0	0	46527000	0	0	0				2	2	2	38.5	38.5	38.5	8.7949	0	26390000	3
g.105747			0	0	0	0	0	0	0	0	0	0	0	0	0	0	0	0	0	0	0	11901000				1	1	1	6	6	6	28.957	0	26269000	3
g.90715			0	0	0	0	0	0	0	0	0	0	0	0	0	0	0	0	0	0	0	30969000				4	4	4	13.5	13.5	13.5	41.951	0	26092000	5
g.71941			0	0	0	0	0	0	0	0	0	0	0	0	4853200	0	0	0	0	0	0	0				1	1	1	17.3	17.3	17.3	9.2963	0.0012232	25954000	3
g.17999			0	0	0	0	0	0	0	0	0	0	0	0	0	0	0	0	0	17318000	0	0				1	1	1	1	1	1	125.3	0.0073696	25914000	3
g.7430			0	0	0	0	0	0	0	0	7848500	0	0	0	0	0	0	0	0	0	0	0				2	2	2	6.6	6.6	6.6	55.715	0	25600000	6
g.52702	NP_001289713.1	NP_001289713.1 polypyrimidine tract-binding protein 1 isoform 1 [Bos taurus]	0	0	0	0	0	0	0	0	0	0	0	0	0	0	0	0	0	0	0	10542000				2	2	2	6.5	6.5	6.5	59.566	0.0084128	25426000	4
g.117206			0	0	0	9317100	0	0	0	0	0	0	0	0	0	0	0	0	0	0	0	0				1	1	1	13.8	13.8	13.8	15.579	0	25424000	2
g.1558			0	0	0	0	0	0	0	0	0	0	0	0	0	0	0	0	15206000	0	0	0				3	2	2	4.9	3.4	3.4	82.955	0.0023599	25412000	3
g.89979	NP_001029396.1	NP_001029396.1 cellular nucleic acid-binding protein [Bos taurus]	0	0	0	0	0	0	0	0	0	0	0	0	0	0	0	23255000	0	0	0	0				2	2	2	15.3	15.3	15.3	18.712	0	25412000	1
g.36847			0	0	0	3548900	0	0	0	0	0	0	0	0	0	0	0	0	0	0	0	0				3	3	3	14.7	14.7	14.7	30.071	0	25354000	4
g.5855			0	0	0	0	0	0	0	0	0	0	0	0	0	18134000	0	0	0	0	0	0				1	1	1	8.1	8.1	8.1	19.391	0	25210000	10
g.81793			0	0	0	0	0	0	0	0	0	18594000	0	0	0	0	0	0	0	0	0	0				1	1	1	3.1	3.1	3.1	40.132	0.0057571	25063000	8
g.107984	XP_005203056.1	XP_005203056.1 PREDICTED: protein archease isoform X1 [Bos taurus]	0	0	0	0	0	0	0	0	0	0	0	3750800	0	0	0	0	0	0	0	0				2	2	2	10.8	10.8	10.8	20.385	0.0018149	24847000	5
g.2788	XP_005201368.1	XP_005201368.1 PREDICTED: N-alpha-acetyltransferase 50 isoform X2 [Bos taurus]	0	0	0	0	0	0	12037000	0	0	0	0	0	0	0	0	0	0	0	0	0				2	2	2	18.6	18.6	18.6	14.886	0.0012361	24838000	5
g.44909	XP_003586919.1	XP_003586919.1 PREDICTED: plectin isoform X1 [Bos taurus]	0	0	0	0	0	0	0	0	0	0	0	0	0	0	0	0	28998000	0	0	0				10	3	3	14.8	3.4	3.4	96.293	0	24594000	3
g.82527			0	0	0	0	0	0	0	0	0	0	0	0	0	0	0	11620000	0	0	0	0				1	1	1	3.9	3.9	3.9	66.601	0	24593000	2
g.15237			0	0	0	0	0	0	0	0	0	0	0	0	0	0	0	0	0	0	16319000	0				4	4	4	7.7	7.7	7.7	78.099	0	24451000	6
g.36466			0	0	0	0	0	0	0	0	0	0	0	0	0	10751000	0	0	0	0	0	0				2	2	2	11.7	11.7	11.7	36.748	0	24448000	3
g.113902			0	18398000	0	0	0	0	0	0	0	0	0	0	0	0	0	0	0	0	0	0				1	1	1	6.9	6.9	6.9	20.324	0.002381	24412000	5
g.10222	XP_015315431.1	XP_015315431.1 PREDICTED: phosphatidylinositol-glycan-specific phospholipase D isoform X1 [Bos taurus]	0	0	0	0	0	0	0	0	0	0	0	0	0	0	0	11536000	0	0	0	0				18	1	1	52.1	2.8	2.8	70.941	0	24221000	3
g.111525	XP_010816006.1	XP_010816006.1 PREDICTED: E3 ubiquitin-protein ligase RNF123 isoform X2 [Bos taurus]	0	0	0	0	0	0	0	0	0	0	0	9636000	0	0	0	0	0	0	0	0				1	1	1	11.3	11.3	11.3	19.829	0.00061881	23988000	3
g.44501			0	0	0	0	0	0	0	0	0	0	0	9781300	0	0	0	0	0	0	0	0				3	3	3	4.2	4.2	4.2	122.71	0	23912000	5
g.14166	NP_001092473.1	NP_001092473.1 DCC-interacting protein 13-alpha [Bos taurus]	0	0	0	0	0	0	0	0	0	0	0	0	0	0	0	0	0	0	3892000	0				4	4	4	7.2	7.2	7.2	80.941	0	23770000	10
g.115293			17367000	0	0	0	0	0	0	0	0	0	0	0	0	0	0	0	0	0	0	0				2	2	2	12.6	12.6	12.6	22.973	0	23605000	2
g.5543			0	0	0	0	0	0	0	0	0	0	0	0	0	0	0	0	24694000	0	0	0				1	1	1	8.6	8.6	8.6	21.091	0	23604000	3
g.88351			0	0	0	0	0	0	0	0	0	0	0	0	0	0	0	6265500	0	0	0	0				2	2	2	6.3	6.3	6.3	43.488	0.00062073	23538000	6
g.37917			6347800	0	0	0	0	0	0	0	0	0	0	0	0	0	0	0	0	0	0	0				2	2	2	17.4	17.4	17.4	21.596	0.0084081	23517000	3
g.60410			0	0	0	0	0	0	0	0	0	0	22354000	0	0	0	0	0	0	0	0	0				1	1	1	4.2	4.2	4.2	18.946	0	23434000	0
g.97857			0	0	0	0	0	0	0	0	0	0	0	0	0	0	0	0	0	0	0	26153000				2	2	2	5	5	5	49.707	0	23426000	3
g.28821			0	0	0	0	0	0	0	0	0	0	0	0	0	0	0	0	0	0	5249800	0				3	3	3	13.9	13.9	13.9	42.722	0	23324000	2
g.88656			0	0	0	0	0	0	0	0	0	0	0	0	7561100	0	0	0	0	0	0	0				3	3	3	10.8	10.8	10.8	33.22	0	23082000	5
g.81924			12969000	0	0	0	0	0	0	0	0	0	0	0	0	0	0	0	0	0	0	0				2	2	2	4.2	4.2	4.2	76.63	0	23048000	2
g.79226			0	0	0	0	0	0	0	0	0	0	0	0	0	0	0	0	0	0	0	17505000				3	1	1	10.4	3.9	3.9	45.688	0	22931000	2
g.103659			0	0	0	0	0	0	0	0	0	0	0	0	0	0	0	0	0	21232000	0	0				1	1	1	11.3	11.3	11.3	11.014	0.0035253	22802000	2
g.101026			0	0	0	0	0	0	0	0	0	0	0	0	0	0	0	0	0	46442000	0	0				2	2	2	11.8	11.8	11.8	38.684	0	22664000	0
g.90076			0	0	0	0	0	0	0	0	0	11469000	0	0	0	0	0	0	0	0	0	0				3	3	3	11	11	11	50.588	0	22626000	3
g.107521			0	0	0	0	0	0	0	0	0	0	0	0	0	12588000	0	0	0	0	0	0				1	1	1	15.5	15.5	15.5	9.4154	0	22497000	5
g.11049			0	0	0	0	4574000	0	0	0	0	0	0	0	0	0	0	0	0	0	0	0				2	2	2	3.5	3.5	3.5	98.782	0.0023571	22244000	7
g.8711			0	0	0	0	0	0	0	0	7811400	0	0	0	0	0	0	0	0	0	0	0				3	3	3	1.2	1.2	1.2	270.18	0.0018051	22123000	4
g.115015			0	0	0	4520300	0	0	0	0	0	0	0	0	0	0	0	0	0	0	0	0				2	2	2	19	19	19	17.678	0	22117000	3
g.42291			0	0	0	8942300	0	0	0	0	0	0	0	0	0	0	0	0	0	0	0	0				3	3	3	14.4	14.4	14.4	33.277	0.0079096	21974000	3
g.34799			0	0	0	0	0	0	0	0	0	0	0	0	0	0	0	0	13253000	0	0	0				2	2	2	11.1	11.1	11.1	20.747	0.0029446	21903000	3
g.117040			0	0	0	0	0	0	0	0	0	0	0	11120000	0	0	0	0	0	0	0	0				1	1	1	27.4	27.4	27.4	7.8624	0.001233	21733000	3
g.21689	NP_001160088.1	NP_001160088.1 complement C5a anaphylatoxin precursor [Bos taurus]	0	0	0	0	0	7275700	0	0	0	0	0	0	0	0	0	0	0	0	0	0				2	2	2	2	2	2	190.08	0	21692000	3
g.110868	NP_001039677.1	NP_001039677.1 tetranectin precursor [Bos taurus]	0	9595100	0	0	0	0	0	0	0	0	0	0	0	0	0	0	0	0	0	0				5	5	5	26.8	26.8	26.8	28.897	0	21506000	5
g.82568			0	0	0	0	0	0	0	0	0	0	0	7973800	0	0	0	0	0	0	0	0				1	1	1	24.5	24.5	24.5	11.16	0	21401000	1
g.93315	NP_001159977.1	NP_001159977.1 tubulin alpha-1B chain [Bos taurus]	9555600	0	0	0	0	0	0	0	0	0	0	0	0	0	0	0	0	0	0	0				14	1	0	49.2	2.9	0	50.135	0.0035294	21216000	2
g.95833			0	0	0	0	0	0	0	0	0	0	0	0	0	0	0	19356000	0	0	0	0				1	1	1	4.2	4.2	4.2	26.727	0.0094392	21151000	1
g.115813	XP_010819439.1	XP_010819439.1 PREDICTED: ubiquitin thioesterase OTUB1 isoform X1 [Bos taurus]	0	0	0	0	0	0	0	0	0	0	0	7621800	0	0	0	0	0	0	0	0				3	1	1	27.3	13.4	13.4	21.211	0	21088000	2
g.73693			0	0	0	7722700	0	0	0	0	0	0	0	0	0	0	0	0	0	0	0	0				3	3	3	18.6	18.6	18.6	20.797	0	20952000	3
g.106749			0	0	10862000	0	0	0	0	0	0	0	0	0	0	0	0	0	0	0	0	0				2	2	2	7	7	7	29.387	0.0012255	20465000	2
g.106469			0	0	0	0	0	0	0	0	0	0	0	0	0	0	0	0	21789000	0	0	0				1	1	1	5.1	5.1	5.1	29.574	0.001218	20291000	3
g.113975			0	0	0	0	0	0	0	0	0	0	0	0	0	0	0	0	35377000	0	0	0				1	1	1	13.3	13.3	13.3	15.956	0	20066000	1
g.24400			0	0	0	0	0	0	0	0	0	0	0	0	0	0	0	18127000	0	0	0	0				1	1	1	1.6	1.6	1.6	142.97	0.0057339	19809000	1
g.20769			0	0	0	0	0	0	0	0	0	0	0	7212200	0	0	0	0	0	0	0	0				1	1	1	18.8	18.8	18.8	7.4817	0	19701000	2
g.74180			0	14816000	0	0	0	0	0	0	0	0	0	0	0	0	0	0	0	0	0	0				3	3	3	25.9	25.9	25.9	18.361	0	19667000	3
g.97103	XP_010803037.1	XP_010803037.1 PREDICTED: nucleosome assembly protein 1-like 1 isoform X1 [Bos taurus]	0	0	0	0	0	0	0	0	0	0	0	0	0	0	0	0	0	7334400	0	0				3	2	2	21	16.4	16.4	25.096	0.0099119	19637000	3
g.75067			0	0	0	0	5123600	0	0	0	0	0	0	0	0	0	0	0	0	0	0	0				2	2	2	8.8	8.8	8.8	36.16	0	19590000	6
g.109432			0	0	0	0	0	0	0	0	0	0	0	0	0	0	0	0	0	39916000	0	0				2	2	2	29.3	29.3	29.3	10.279	0	19479000	3
g.43382			0	0	0	0	0	0	11544000	0	0	0	0	0	0	0	0	0	0	0	0	0				1	1	1	4.5	4.5	4.5	27.521	0.0084507	19374000	4
g.83147			0	0	0	0	0	0	10201000	0	0	0	0	0	0	0	0	0	0	0	0	0				1	1	1	12.1	12.1	12.1	11.621	0	19341000	3
g.98511	NP_001029863.1	NP_001029863.1 developmentally-regulated GTP-binding protein 1 [Bos taurus]	0	0	0	0	0	0	0	0	0	0	0	0	0	0	0	0	0	6203500	0	0				2	2	2	7.1	7.1	7.1	40.542	0.0057537	19319000	5
g.99784			0	0	0	2000200	0	0	0	0	0	0	0	0	0	0	0	0	0	0	0	0				4	4	4	27.8	27.8	27.8	25.042	0	19315000	4
g.4683			0	0	13546000	0	0	0	0	0	0	0	0	0	0	0	0	0	0	0	0	0				1	1	1	5.9	5.9	5.9	45.916	0	19274000	2
g.53446			0	0	0	0	0	0	0	0	0	0	0	3842300	0	0	0	0	0	0	0	0				3	3	3	23.4	23.4	23.4	26.087	0	18851000	3
g.106929			0	0	3485800	0	0	0	0	0	0	0	0	0	0	0	0	0	0	0	0	0				2	2	2	19	19	19	12.862	0.0012247	18845000	6
g.17638			0	0	0	0	0	0	0	0	0	0	0	0	0	0	0	0	0	21012000	0	0				2	2	2	4.9	4.9	4.9	74.405	0	18741000	4
g.67089			0	0	0	0	0	0	0	0	0	0	0	0	0	0	0	4317600	0	0	0	0				2	2	2	23.8	23.8	23.8	14.445	0	18614000	3
g.98550			0	0	0	6301600	0	0	0	0	0	0	0	0	0	0	0	0	0	0	0	0				2	2	2	4.6	4.6	4.6	38.305	0	18494000	2
g.13486			0	0	0	0	0	0	0	0	0	0	0	0	0	0	0	0	0	0	14101000	0				2	2	2	4.4	4.4	4.4	64.361	0.0023613	18411000	2
g.12991			0	0	0	0	0	0	0	0	0	0	0	0	0	0	0	0	0	0	12419000	0				1	1	1	1.4	1.4	1.4	95.075	0	18214000	8
g.27256			0	0	0	0	0	0	0	0	0	0	0	0	0	0	0	0	0	9261200	0	0				2	2	2	9.7	9.7	9.7	29.015	0.001804	18165000	3
g.10116			0	0	0	4428600	0	0	0	0	0	0	0	0	0	0	0	0	0	0	0	0				3	3	3	9	9	9	44.442	0	18076000	3
REV__g.46069			0	0	0	0	0	0	0	7713300	0	0	0	0	0	0	0	0	0	0	0	0		+		1	1	1	0	0	0	83.218	0.0035315	17681000	2
g.9726			0	0	0	0	0	0	0	0	0	0	0	0	0	0	0	0	0	0	6457400	0				2	2	2	2	2	2	98.468	0.0073654	17433000	6
g.100121			0	0	0	0	0	0	0	0	0	0	0	0	0	0	0	0	0	24082000	0	0				2	2	2	6.6	6.6	6.6	50.364	0	17301000	3
g.74045			0	0	0	0	0	0	0	0	0	0	0	0	0	0	0	6257700	0	0	0	0				2	2	2	15.4	15.4	15.4	26.008	0	17162000	2
g.16785			12548000	0	0	0	0	0	0	0	0	0	0	0	0	0	0	0	0	0	0	0				2	2	2	25	25	25	11.271	0.0023655	17055000	1
g.65092			0	0	0	0	0	0	0	0	0	0	0	0	0	0	0	15471000	0	0	0	0				2	2	2	3.5	3.5	3.5	79.614	0	16906000	2
g.12620			0	11704000	0	0	0	0	0	0	0	0	0	0	0	0	0	0	0	0	0	0				16	5	5	9.3	3.5	3.5	227.46	0	16861000	4
g.78924			0	0	0	0	0	0	0	0	0	0	0	0	0	0	0	0	29625000	0	0	0				3	3	3	11.4	11.4	11.4	47.504	0	16804000	3
g.104916	XP_005204278.1	XP_005204278.1 PREDICTED: glutathione S-transferase Mu 1 [Bos taurus]	6850200	0	0	0	0	0	0	0	0	0	0	0	0	0	0	0	0	0	0	0	+			16	1	0	73.4	4.6	0	25.653	1	16755000	2
g.102224			0	0	0	9945300	0	0	0	0	0	0	0	0	0	0	0	0	0	0	0	0				2	2	2	22.6	22.6	22.6	17.232	0.0018029	16601000	2
g.98109			0	0	0	0	0	0	0	0	0	0	0	0	0	0	0	0	0	0	10502000	0				2	2	2	30.3	30.3	30.3	13.046	0.0018105	16512000	3
g.117253			0	0	0	0	0	0	0	0	0	0	0	0	0	0	0	0	0	33487000	0	0				2	1	1	25	10.9	10.9	14.529	0.0099338	16342000	1
g.33663			0	0	0	0	0	0	0	0	0	0	0	0	0	0	0	0	0	0	16316000	0				2	2	2	10.2	10.2	10.2	37.312	0	16270000	2
g.100512			0	0	0	0	0	0	0	0	0	0	0	0	0	0	32795000	0	0	0	0	0				3	3	3	8.9	8.9	8.9	47.18	0	16206000	3
g.110047	XP_005210126.1	XP_005210126.1 PREDICTED: tropomyosin beta chain isoform X3 [Bos taurus]	0	17959000	0	0	0	0	0	0	0	0	0	0	0	0	0	0	0	0	0	0				8	1	1	28	4.3	4.3	32.738	0.0023838	16106000	3
g.103221			0	0	0	0	0	0	0	0	0	0	0	0	0	0	0	8382700	0	0	0	0				2	2	2	9.1	9.1	9.1	35.473	0.0074032	16025000	3
g.62240			0	0	0	0	0	0	0	0	0	0	0	0	13817000	0	0	0	0	0	0	0				2	2	2	9.8	9.8	9.8	46.704	0	15936000	2
g.14811			0	0	0	0	0	0	3576600	0	0	0	0	0	0	0	0	0	0	0	0	0				2	2	1	5.2	5.2	2.3	109.76	0	15861000	3
g.61243			0	0	0	0	4671300	0	0	0	0	0	0	0	0	0	0	0	0	0	0	0				1	1	1	7.7	7.7	7.7	21.786	0.0057208	15764000	3
g.37372	NP_001030408.1	NP_001030408.1 cleavage and polyadenylation specificity factor subunit 5 [Bos taurus]	0	0	0	0	0	0	0	0	0	0	0	0	0	0	0	0	27403000	0	0	0				2	2	2	21.2	21.2	21.2	15.912	0.0057737	15543000	4
g.97864			0	0	0	0	0	0	0	0	0	0	0	0	0	0	0	0	0	12178000	0	0				3	3	3	15.9	15.9	15.9	32.356	0	15122000	5
g.39043			0	0	0	0	0	0	0	0	0	0	0	0	0	0	0	13830000	0	0	0	0				2	2	2	3.1	3.1	3.1	98.942	0	15113000	2
g.56044			0	0	0	0	0	0	0	0	0	0	0	0	0	0	0	0	0	0	8243100	0				2	2	2	41.7	41.7	41.7	8.0572	0	15103000	4
g.100061			0	0	0	0	0	0	0	0	0	0	0	0	0	0	0	13812000	0	0	0	0				1	1	1	8.5	8.5	8.5	34.894	0	15093000	2
g.32319			0	0	0	0	0	0	0	0	0	0	0	0	0	0	0	0	25580000	0	0	0				2	2	2	6	6	6	50.252	0.0012346	14509000	3
g.86518	NP_001095753.1	NP_001095753.1 eukaryotic translation initiation factor 2A [Bos taurus]	0	0	0	0	0	0	0	0	0	0	0	7956600	0	0	0	0	0	0	0	0				4	4	4	9.3	9.3	9.3	60.077	0	14402000	5
g.117472			10581000	0	0	0	0	0	0	0	0	0	0	0	0	0	0	0	0	0	0	0				1	1	1	14.2	14.2	14.2	13.105	0	14381000	1
g.10144			0	0	0	0	0	0	0	0	0	0	0	0	0	0	0	6205700	0	0	0	0				1	1	1	2.4	2.4	2.4	106.83	0	14098000	2
REV__g.69647			0	0	0	0	0	0	0	0	0	0	0	0	0	0	0	0	0	28485000	0	0		+		1	1	1	0	0	0	38.791	0.0062893	13901000	1
g.92055	NP_001015566.1	NP_001015566.1 proteasome subunit alpha type-5 [Bos taurus]	0	0	0	0	0	0	0	0	0	0	0	0	0	0	0	0	0	0	6372000	0				5	1	1	79.1	14	14	9.5278	0.0073906	13861000	2
g.56304			0	0	0	0	0	9789500	0	0	0	0	0	0	0	0	0	0	0	0	0	0				2	2	2	2.6	2.6	2.6	103.71	0	13825000	3
g.32736	XP_005210392.1	XP_005210392.1 PREDICTED: heterogeneous nuclear ribonucleoprotein K isoform X3 [Bos taurus]	0	0	0	0	0	0	0	0	0	0	0	0	0	0	0	0	0	0	0	9673800				10	1	0	33.4	3.2	0	40.817	0.0094444	13727000	3
g.33759			0	0	0	0	0	0	0	0	0	0	0	0	0	0	0	4135800	0	0	0	0				1	1	1	12	12	12	20.606	0.0098847	13698000	2
g.88624			0	0	0	0	0	0	0	0	0	0	0	0	0	5113600	0	0	0	0	0	0				1	1	1	10.1	10.1	10.1	22.251	0.0068493	13630000	3
g.56484			0	0	0	0	0	21797000	0	0	0	0	0	0	0	0	0	0	0	0	0	0				3	3	3	8.4	8.4	8.4	45.756	0.0018116	13256000	5
g.9695			0	0	0	0	0	0	13898000	0	0	0	0	0	0	0	0	0	0	0	0	0				3	3	3	13.4	13.4	13.4	39.728	0	13141000	3
g.52107			0	0	0	0	0	0	0	0	0	0	0	0	0	0	0	0	23150000	0	0	0				1	1	1	6.5	6.5	6.5	31.186	0	13131000	0
g.18879			0	0	0	7746900	0	0	0	0	0	0	0	0	0	0	0	0	0	0	0	0				2	2	2	4.5	4.5	4.5	112.98	0	12932000	2
g.114135			0	0	0	0	0	0	0	0	0	0	0	6244700	0	0	0	0	0	0	0	0				1	1	1	4.7	4.7	4.7	26.018	0.0084555	12923000	4
g.43428			0	14376000	0	0	0	0	0	0	0	0	0	0	0	0	0	0	0	0	0	0				1	1	1	3.6	3.6	3.6	80.968	0	12893000	2
g.30949			0	0	0	7692800	0	0	0	0	0	0	0	0	0	0	0	0	0	0	0	0				2	2	2	6.2	6.2	6.2	53.403	0.0012277	12841000	3
g.20664			0	0	0	0	0	0	0	0	0	0	0	0	0	0	0	0	0	0	12796000	0				2	2	2	7.8	7.8	7.8	43.321	0.0068454	12760000	4
g.64104			0	0	7158300	0	0	0	0	0	0	0	0	0	0	0	0	0	0	0	0	0				2	2	2	4.5	4.5	4.5	68.577	0.0099393	12592000	1
g.62060			0	0	4228000	0	0	0	0	0	0	0	0	0	0	0	0	0	0	0	0	0				1	1	1	11.1	11.1	11.1	14.332	0.0079051	12482000	2
g.41863	NP_001094547.1	NP_001094547.1 26S proteasome non-ATPase regulatory subunit 1 [Bos taurus]	0	0	0	4401400	0	0	0	0	0	0	0	0	0	0	0	0	0	0	0	0				3	1	1	34.9	15.9	15.9	14.138	0	12464000	2
g.88918			0	0	0	0	0	0	0	0	0	0	0	0	0	0	0	0	0	0	12413000	0				2	2	2	10.4	10.4	10.4	31.191	0	12378000	1
g.116629	XP_015331087.1	XP_015331087.1 PREDICTED: Ig heavy chain Mem5-like [Bos taurus]	0	0	0	0	0	20260000	0	0	0	0	0	0	0	0	0	0	0	0	0	0				3	1	1	22.5	6.5	6.5	18.077	0.0040603	12321000	0
g.116681			0	0	0	0	0	0	0	0	0	0	0	0	0	0	0	0	0	0	12303000	0				2	2	2	29.8	29.8	29.8	12.885	0	12269000	2
g.103792			0	0	0	0	0	0	12858000	0	0	0	0	0	0	0	0	0	0	0	0	0				1	1	1	13.2	13.2	13.2	15.029	0.00061996	12157000	1
g.98951			0	0	0	0	0	0	0	0	0	0	0	0	0	0	0	0	0	0	0	8866400				2	2	2	18.8	18.8	18.8	14.173	0.0040912	12103000	2
g.75260			0	0	0	0	0	0	0	0	0	0	0	0	0	0	0	0	0	0	0	17247000				2	2	2	17.4	17.4	17.4	24.49	0.0040816	11977000	2
g.81800			0	0	0	0	0	0	0	0	0	0	0	0	0	0	0	7402800	0	0	0	0				3	3	3	5.9	5.9	5.9	76.464	0	11949000	2
g.93477			0	0	0	7125400	0	0	0	0	0	0	0	0	0	0	0	0	0	0	0	0				1	1	1	13.6	13.6	13.6	14.673	0.0018237	11894000	1
g.110288			0	0	0	0	0	0	0	0	0	0	0	9162400	0	0	0	0	0	0	0	0				1	1	1	21	21	21	15.734	0	11575000	1
g.31888			0	0	0	0	0	0	0	0	0	0	0	0	0	0	0	0	20159000	0	0	0				2	2	2	2.5	2.5	2.5	97.172	0.005777	11434000	2
g.91620			0	0	0	6834600	0	0	0	0	0	0	0	0	0	0	0	0	0	0	0	0				1	1	1	2.7	2.7	2.7	50.988	0.0084175	11409000	1
g.111002			0	0	0	0	0	0	0	0	0	0	0	0	0	0	0	0	12194000	0	0	0				1	1	1	6.4	6.4	6.4	18.816	0	11380000	5
g.54681			0	0	0	0	0	0	0	0	0	0	0	0	0	0	0	0	0	0	0	16164000				1	1	1	12.8	12.8	12.8	11.805	0.0073738	11225000	1
g.2536			0	0	0	0	0	0	0	0	0	0	0	8787900	0	0	0	0	0	0	0	0				1	1	1	0.4	0.4	0.4	218.12	0	11102000	1
REV__g.117731			0	12262000	0	0	0	0	0	0	0	0	0	0	0	0	0	0	0	0	0	0		+		1	1	1	0	0	0	12.703	0.0029464	10997000	1
g.58825			0	0	0	0	0	0	0	0	0	0	0	0	0	0	0	0	0	0	0	11352000				4	3	3	4.2	3	3	110.15	0	10958000	3
g.62653	XP_010807770.1	XP_010807770.1 PREDICTED: alpha-actinin-1 isoform X3 [Bos taurus]	0	0	0	0	0	0	0	0	0	0	0	0	0	0	0	9926200	0	0	0	0				29	1	1	46.1	1.2	1.2	93.414	0	10847000	1
g.11891			0	0	0	2879200	0	0	0	0	0	0	0	0	0	0	0	0	0	0	0	0				3	3	3	7.5	7.5	7.5	80.995	0	10802000	3
g.56432			0	0	0	0	0	0	0	0	0	0	0	0	0	0	0	0	0	21648000	0	0				2	2	2	10	10	10	41.626	0	10565000	2
g.26820			0	0	0	0	0	0	11024000	0	0	0	0	0	0	0	0	0	0	0	0	0				1	1	1	2	2	2	78.619	0	10423000	5
g.41822			0	0	0	0	0	0	0	0	0	0	0	0	0	0	0	4991700	0	0	0	0				1	1	1	4.4	4.4	4.4	63.699	0	10323000	2
g.99447			0	0	0	0	0	0	0	0	0	0	0	3732400	0	0	0	0	0	0	0	0				1	1	1	4.3	4.3	4.3	30.788	0.0057176	10295000	3
g.73199			0	0	0	0	0	0	0	0	0	0	0	4730700	0	0	0	0	0	0	0	0				1	1	1	3.6	3.6	3.6	44.176	0.0068532	10287000	2
g.93644			0	0	0	3178600	0	0	0	0	0	0	0	0	0	0	0	0	0	0	0	0				8	2	2	16.5	4.6	4.6	52.728	0.0073948	9929600	3
g.73262			0	0	0	0	0	0	0	0	0	0	0	0	0	0	0	0	0	20329000	0	0				1	1	1	6.7	6.7	6.7	45.65	0	9920800	0
g.80980			0	0	0	0	0	0	0	0	0	0	0	0	0	0	0	0	0	0	0	14198000				1	1	1	3.8	3.8	3.8	42.07	0.0073571	9860300	2
g.45126			0	0	0	0	0	0	0	0	0	0	0	0	0	0	0	0	0	10430000	0	0				8	1	1	14.8	2.5	2.5	88.081	0.0073864	9794700	2
g.71695			0	0	0	1910500	0	0	0	0	0	0	0	0	0	0	0	0	0	0	0	0				3	3	3	7	7	7	69.584	0.0040984	9609600	3
g.91035			0	0	6677900	0	0	0	0	0	0	0	0	0	0	0	0	0	0	0	0	0				2	2	2	20	20	20	26.546	0.0023995	9501800	1
g.96707			0	0	0	0	0	0	0	0	0	0	0	0	0	13513000	0	0	0	0	0	0				1	1	1	6.2	6.2	6.2	52.535	0	9463400	1
g.112840			0	0	6387400	0	0	0	0	0	0	0	0	0	0	0	0	0	0	0	0	0				1	1	1	9.2	9.2	9.2	28.77	0	9088500	1
g.11509			0	0	0	0	0	0	0	0	0	0	0	0	0	0	0	8308000	0	0	0	0				1	1	1	1.5	1.5	1.5	104.17	0.0084602	9078600	1
g.10580			0	0	0	0	0	0	0	0	0	0	0	0	0	0	0	0	0	0	9029500	0				1	1	1	3.2	3.2	3.2	50.351	0.0084317	9004200	1
g.31541			0	0	0	0	0	0	0	0	0	0	0	0	0	0	0	0	0	0	8823700	0				3	3	3	3.8	3.8	3.8	102.3	0	8799000	4
g.76394	XP_005214342.1	XP_005214342.1 PREDICTED: phosphotriesterase-related protein isoform X1 [Bos taurus]	0	0	0	0	0	0	0	0	0	0	0	0	0	0	0	8046600	0	0	0	0				1	1	1	3.8	3.8	3.8	44.044	0	8793000	1
g.26134			0	0	0	0	0	0	0	0	0	0	0	0	0	0	0	7802200	0	0	0	0				2	2	2	7.2	7.2	7.2	40.209	0.0040698	8525900	2
g.40921			0	0	0	0	0	0	0	0	0	0	0	6702500	0	0	0	0	0	0	0	0				2	2	2	3.3	3.3	3.3	84.847	0	8467200	2
g.117554	XP_005221362.1	XP_005221362.1 PREDICTED: (E3-independent) E2 ubiquitin-conjugating enzyme isoform X2 [Bos taurus]	0	0	0	0	0	0	0	0	0	0	0	0	9820000	0	0	0	0	0	0	0				2	2	2	27.9	27.9	27.9	14.038	0	8169300	3
g.56546			0	8834700	0	0	0	0	0	0	0	0	0	0	0	0	0	0	0	0	0	0				1	1	1	8.9	8.9	8.9	26.014	0	7923200	0
g.67929			0	0	0	4740900	0	0	0	0	0	0	0	0	0	0	0	0	0	0	0	0				3	3	3	9.8	9.8	9.8	38.644	0.0040721	7913900	4
g.59045	NP_001095828.1	NP_001095828.1 pirin [Bos taurus]	0	0	0	0	0	0	0	0	0	0	0	6198300	0	0	0	0	0	0	0	0				3	3	3	17	17	17	32.084	0.0012293	7830300	3
g.72249			0	0	0	4656600	0	0	0	0	0	0	0	0	0	0	0	0	0	0	0	0				3	3	3	5.3	5.3	5.3	69.924	0	7773200	7
g.62269			0	0	0	0	0	0	0	0	0	0	0	0	0	0	0	0	5820400	0	0	0				3	3	3	4.9	4.9	4.9	85.076	0	7758400	4
g.108827			0	8610600	0	0	0	0	0	0	0	0	0	0	0	0	0	0	0	0	0	0				1	1	1	4.4	4.4	4.4	32.223	0.0023585	7722300	3
g.58062			0	0	0	0	0	0	0	0	0	0	0	0	0	0	0	0	13397000	0	0	0				1	1	1	3.2	3.2	3.2	81.727	0.0023881	7598500	1
g.109226	XP_010807770.1	XP_010807770.1 PREDICTED: alpha-actinin-1 isoform X3 [Bos taurus]	0	0	0	0	0	0	0	0	0	0	0	0	0	0	0	0	0	7369500	0	0				10	2	2	42	4.2	4.2	30.094	0.0068571	7291500	2
g.115551			0	0	0	0	0	0	0	0	0	0	0	5731400	0	0	0	0	0	0	0	0				1	1	1	20.2	20.2	20.2	13.759	0.0023669	7240400	2
g.97521	XP_005202875.1	XP_005202875.1 PREDICTED: aspartyl aminopeptidase isoform X1 [Bos taurus]	0	0	0	0	0	0	0	0	0	0	0	0	0	0	0	6613700	0	0	0	0				1	1	1	3.4	3.4	3.4	52.004	0	7227200	1
g.6970			0	0	0	4288300	0	0	0	0	0	0	0	0	0	0	0	0	0	0	0	0				1	1	1	1.4	1.4	1.4	104.74	0	7158300	2
g.104776	NP_001069075.1	NP_001069075.1 nuclear migration protein nudC [Bos taurus]	0	0	0	0	0	0	0	0	0	0	0	0	0	0	0	0	0	0	0	10122000				11	1	1	45.8	4.9	4.9	32.915	0.0052144	7029500	1
g.49951			0	0	0	0	0	0	0	0	0	7005400	0	0	0	0	0	0	0	0	0	0				1	1	1	1.7	1.7	1.7	116.79	0.0084364	7005400	0
g.7030			0	0	4872300	0	0	0	0	0	0	0	0	0	0	0	0	0	0	0	0	0				2	1	1	16.7	7.4	7.4	18.029	0.0035273	6932600	3
g.10117			0	0	0	4148400	0	0	0	0	0	0	0	0	0	0	0	0	0	0	0	0				2	1	1	11	7.2	7.2	25.346	0	6924800	1
g.12934			0	7320100	0	0	0	0	0	0	0	0	0	0	0	0	0	0	0	0	0	0				1	1	1	1.8	1.8	1.8	112.05	0.001227	6564900	1
g.113276			0	0	0	0	0	0	0	9606700	0	0	0	0	0	0	0	0	0	0	0	0				2	2	2	9.8	9.8	9.8	26.675	0	6461600	4
g.84080			0	0	0	0	0	0	0	0	0	0	0	0	0	0	0	5844300	0	0	0	0				1	1	1	18.1	18.1	18.1	11.82	0.0095238	6386300	1
g.21683			0	0	0	0	0	0	0	0	0	0	0	0	0	0	0	0	10654000	0	0	0				1	1	1	2	2	2	84.215	0.0098793	6043100	1
g.24352			0	0	0	0	0	0	0	0	0	0	0	0	0	0	0	5472700	0	0	0	0				1	1	1	4.5	4.5	4.5	27.575	0.009901	5980300	1
g.52753			0	0	0	0	0	0	0	0	0	0	0	0	0	0	0	0	0	12149000	0	0				2	2	2	3.3	3.3	3.3	87.328	0.0040674	5928700	2
g.25682			0	0	0	0	0	0	0	0	0	0	0	0	7042800	0	0	0	0	0	0	0				1	1	1	2.9	2.9	2.9	44.622	0.0057637	5858900	1
g.75617			0	0	0	0	0	0	0	0	0	0	0	0	0	0	0	0	0	11883000	0	0				2	2	2	4.2	4.2	4.2	60.604	0.0057307	5799200	3
g.39842	XP_005211413.1	XP_005211413.1 PREDICTED: large neutral amino acids transporter small subunit 2 isoform X1 [Bos taurus]	0	0	0	0	0	0	0	0	0	0	0	0	0	0	0	5238800	0	0	0	0				1	1	1	4	4	4	57.693	0	5724800	1
g.58607			0	0	0	0	0	0	0	0	0	0	0	4432000	0	0	0	0	0	0	0	0				1	1	1	9.5	9.5	9.5	21.409	0.0012262	5598900	1
g.101521			0	0	0	3287200	0	0	0	0	0	0	0	0	0	0	0	0	0	0	0	0				2	2	2	19.3	19.3	19.3	16.637	0	5487200	2
g.79742			0	0	0	0	0	0	0	0	0	0	0	0	6449900	0	0	0	0	0	0	0				2	2	2	23.5	23.5	23.5	13.803	0.0057803	5365700	4
g.40129			0	0	0	0	0	0	0	0	5943400	0	0	0	0	0	0	0	0	0	0	0				1	1	1	15.4	15.4	15.4	13.858	0.0057504	5157600	1
g.63951			0	0	0	3019100	0	0	0	0	0	0	0	0	0	0	0	0	0	0	0	0				1	1	1	14	14	14	10.766	0	5039600	2
g.83066			3473100	0	0	0	0	0	0	0	0	0	0	0	0	0	0	0	0	0	0	0				1	1	1	3.1	3.1	3.1	43.953	0.0018061	4720800	1
g.87536	NP_776404.2	NP_776404.2 actin, cytoplasmic 1 [Bos taurus]	0	0	0	0	0	0	0	0	0	0	0	0	0	0	0	0	0	0	0	6754300	+			4	1	1	61	23.2	23.2	9.1265	1	4690600	1
g.3999			0	0	0	0	0	0	0	0	0	0	0	0	0	0	0	0	7834400	0	0	0				1	1	1	3.1	3.1	3.1	51.133	0.0073529	4443700	1
g.19658			0	0	0	2654000	0	0	0	0	0	0	0	0	0	0	0	0	0	0	0	0				2	2	2	2.1	2.1	2.1	159.78	0	4430300	2
g.68200			0	0	0	2617000	0	0	0	0	0	0	0	0	0	0	0	0	0	0	0	0				1	1	1	10.8	10.8	10.8	21.501	0.00061958	4368500	1
g.43876			0	0	0	0	0	0	0	0	0	0	0	3399900	0	0	0	0	0	0	0	0				2	2	2	6.6	6.6	6.6	51.152	0.0018072	4295100	3
g.64594	NP_001193919.1	NP_001193919.1 filamin-C [Bos taurus]	0	0	0	0	0	0	0	0	0	0	0	0	0	0	0	0	0	8532000	0	0				2	1	1	2.3	1.5	1.5	101.23	0.0073613	4163700	1
g.19902			0	0	0	0	0	0	0	0	0	0	0	3209800	0	0	0	0	0	0	0	0				1	1	1	2	2	2	123.66	0	4054900	1
g.27968			0	0	0	0	0	0	0	0	0	0	3646800	0	0	0	0	0	0	0	0	0				1	1	1	22.8	22.8	22.8	8.9801	0.0040888	3823000	1
REV__g.106328			0	0	0	0	0	0	0	0	0	0	0	0	0	0	0	0	0	0	0	5109000		+		1	1	1	0	0	0	37.847	0.0012376	3548000	2
REV__g.54910			0	0	2410100	0	0	0	0	0	0	0	0	0	0	0	0	0	0	0	0	0		+		1	1	1	0	0	0	19.953	0.0068611	3429200	1
g.82870			0	0	0	2053800	0	0	0	0	0	0	0	0	0	0	0	0	0	0	0	0				2	2	2	14.9	14.9	14.9	19.107	0.0023981	3428300	3
g.89090			0	0	0	0	0	0	0	0	0	0	0	0	0	0	0	0	0	0	0	4823300				1	1	1	7.5	7.5	7.5	19.811	0.0094708	3349600	2
g.93208			0	0	0	0	0	0	0	0	0	0	0	0	0	0	0	0	0	0	0	0				2	2	2	35.6	35.6	35.6	9.7536	0	0	2
g.103920			0	0	0	0	0	0	0	0	0	0	0	0	0	0	0	0	0	0	0	0				1	1	1	3.8	3.8	3.8	39.979	0.0018182	0	1
g.106599			0	0	0	0	0	0	0	0	0	0	0	0	0	0	0	0	0	0	0	0				1	1	1	10.4	10.4	10.4	26.868	0.0099174	0	1
g.96965			0	0	0	0	0	0	0	0	0	0	0	0	0	0	0	0	0	0	0	0				1	1	1	10.2	10.2	10.2	11.148	0.0024024	0	1
g.106845			0	0	0	0	0	0	0	0	0	0	0	0	0	0	0	0	0	0	0	0				1	1	1	4.1	4.1	4.1	37.888	0.0040627	0	1
g.112089			0	0	0	0	0	0	0	0	0	0	0	0	0	0	0	0	0	0	0	0				1	1	1	5.3	5.3	5.3	24.084	0	0	1
g.112816			0	0	0	0	0	0	0	0	0	0	0	0	0	0	0	0	0	0	0	0				1	1	1	4.2	4.2	4.2	30.153	0	0	1
g.114259	NP_001069106.1	NP_001069106.1 dynactin subunit 6 [Bos taurus]	0	0	0	0	0	0	0	0	0	0	0	0	0	0	0	0	0	0	0	0				1	1	1	4.7	4.7	4.7	22.982	0.0023739	0	1
g.117132			0	0	0	0	0	0	0	0	0	0	0	0	0	0	0	0	0	0	0	0				6	1	1	47.3	6.1	6.1	15.961	0.0012285	0	1
g.117270			0	0	0	0	0	0	0	0	0	0	0	0	0	0	0	0	0	0	0	0				1	1	1	12.3	12.3	12.3	12.149	0.0098738	0	1
g.40504			0	0	0	0	0	0	0	0	0	0	0	0	0	0	0	0	0	0	0	0				1	1	1	3.3	3.3	3.3	40.939	0.0073822	0	1
g.2301			0	0	0	0	0	0	0	0	0	0	0	0	0	0	0	0	0	0	0	0				2	2	2	1	1	1	332.82	0	0	2
g.2609			0	0	0	0	0	0	0	0	0	0	0	0	0	0	0	0	0	0	0	0				1	1	1	0.5	0.5	0.5	252.25	0	0	1
g.36203			0	0	0	0	0	0	0	0	0	0	0	0	0	0	0	0	0	0	0	0				1	1	1	3.5	3.5	3.5	38.697	0.0023923	0	1
g.53727			0	0	0	0	0	0	0	0	0	0	0	0	0	0	0	0	0	0	0	0				1	1	1	15.6	15.6	15.6	7.6039	0	0	1
g.53874			0	0	0	0	0	0	0	0	0	0	0	0	0	0	0	0	0	0	0	0				4	1	1	38.6	13.6	13.6	9.9753	0	0	1
g.55515			0	0	0	0	0	0	0	0	0	0	0	0	0	0	0	0	0	0	0	0				1	1	1	9.3	9.3	9.3	17.567	0.0018193	0	6
g.58537			0	0	0	0	0	0	0	0	0	0	0	0	0	0	0	0	0	0	0	0	+			1	1	1	14.6	14.6	14.6	8.9401	1	0	1
g.58717			0	0	0	0	0	0	0	0	0	0	0	0	0	0	0	0	0	0	0	0				1	1	1	4	4	4	31.306	0.0068415	0	1
g.59326			0	0	0	0	0	0	0	0	0	0	0	0	0	0	0	0	0	0	0	0				1	1	1	5.9	5.9	5.9	23.454	0	0	1
g.60870			0	0	0	0	0	0	0	0	0	0	0	0	0	0	0	0	0	0	0	0				1	1	1	2.2	2.2	2.2	61.1	0.0012353	0	1
g.84280	NP_001092432.1	NP_001092432.1 coiled-coil domain-containing protein 43 [Bos taurus]	0	0	0	0	0	0	0	0	0	0	0	0	0	0	0	0	0	0	0	0				1	1	1	4.8	4.8	4.8	25.695	0.0023795	0	3
g.84478	NP_777141.1	NP_777141.1 annexin A2 [Bos taurus]	0	0	0	0	0	0	0	0	0	0	0	0	0	0	0	0	0	0	0	0				8	1	1	66.4	11.5	11.5	13.53	0.0012323	0	1
g.9893			0	0	0	0	0	0	0	0	0	0	0	0	0	0	0	0	0	0	0	0				1	1	1	0.8	0.8	0.8	265	0	0	1
g.99603			0	0	0	0	0	0	0	0	0	0	0	0	0	0	0	0	0	0	0	0				2	2	2	16.2	16.2	16.2	16.384	0.0012203	0	2
