# Supplementary material for: Uterine fluid proteome changes during diapause and resumption of embryo development in roe deer (Capreolus capreolus)
Source: Reproduction. 2019 Apr 1;158(1):13–24. doi: 10.1530/REP-19-0022 (PMC6499939; doi:10.1530/REP-19-0022)
Supplement: Supplementary Table 2. DAVID cluster analysis of proteins with stable abundance [file supplementary_table_2.xlsx]

## Sheet: Table S2
Supplementary Table 2. DAVID cluster analysis of proteins with stable abundance
Annotation Cluster 1	Enrichment Score: 114.07265353357822
Category	Term	Count	%	PValue	Genes	List Total	Pop Hits	Pop Total	Fold Enrichment	Bonferroni	Benjamini	FDR
GOTERM_CC_DIRECT	GO:0070062~extracellular exosome	356	55.0232	2.87124e-152	XP_005226233, NP_001069002, NP_001035631, NP_001069958, XP_005225118, XP_015326861, XP_005206559, NP_001029471, XP_005221293, NP_001094758, XP_005212615, NP_001014844, NP_001069343, NP_001012700, XP_005221090, XP_005223736, NP_001030217, NP_777174, NP_001069017, NP_001014933, NP_001020513, NP_001020511, XP_015315431, NP_001106792, XP_010816303, XP_015331044, NP_001029891, NP_001029466, NP_0011083…	608	2162	15461	4.18724	1.31216e-149	1.31216e-149	4.08241e-149
GOTERM_CC_FAT	GO:0070062~extracellular exosome	356	55.0232	3.905e-126	XP_005226233, NP_001069002, NP_001035631, NP_001069958, XP_005225118, XP_015326861, XP_005206559, NP_001029471, XP_005221293, NP_001094758, XP_005212615, NP_001014844, NP_001069343, NP_001012700, XP_005221090, XP_005223736, NP_001030217, NP_777174, NP_001069017, NP_001014933, NP_001020513, NP_001020511, XP_015315431, NP_001106792, XP_010816303, XP_015331044, NP_001029891, NP_001029466, NP_0011083…	560	2162	11399	3.35176	2.47967e-123	2.47967e-123	5.81212e-123
GOTERM_CC_FAT	GO:1903561~extracellular vesicle	356	55.0232	2.98226e-125	XP_005226233, NP_001069002, NP_001035631, NP_001069958, XP_005225118, XP_015326861, XP_005206559, NP_001029471, XP_005221293, NP_001094758, XP_005212615, NP_001014844, NP_001069343, NP_001012700, XP_005221090, XP_005223736, NP_001030217, NP_777174, NP_001069017, NP_001014933, NP_001020513, NP_001020511, XP_015315431, NP_001106792, XP_010816303, XP_015331044, NP_001029891, NP_001029466, NP_0011083…	560	2175	11399	3.33173	1.89373e-122	9.46866e-123	4.43873e-122
GOTERM_CC_FAT	GO:0043230~extracellular organelle	356	55.0232	3.48483e-125	XP_005226233, NP_001069002, NP_001035631, NP_001069958, XP_005225118, XP_015326861, XP_005206559, NP_001029471, XP_005221293, NP_001094758, XP_005212615, NP_001014844, NP_001069343, NP_001012700, XP_005221090, XP_005223736, NP_001030217, NP_777174, NP_001069017, NP_001014933, NP_001020513, NP_001020511, XP_015315431, NP_001106792, XP_010816303, XP_015331044, NP_001029891, NP_001029466, NP_0011083…	560	2176	11399	3.3302	2.21286e-122	7.37621e-123	5.18675e-122
GOTERM_CC_FAT	GO:0031988~membrane-bounded vesicle	377	58.2689	3.05676e-114	XP_005226233, NP_001069002, NP_001069958, XP_005225118, XP_015326861, XP_005221293, NP_001069343, NP_001014844, XP_005208805, NP_001012700, XP_005216292, XP_005221090, NP_001030217, XP_005223736, NP_001069017, NP_001014933, NP_001020513, NP_001106792, XP_015315431, NP_001020511, XP_010816303, NP_001029891, XP_015331044, NP_001069217, NP_001030415, NP_001108328, NP_001070371, XP_005203523, NP_0010…	560	2661	11399	2.88387	1.94104e-111	4.85261e-112	4.54963e-111
GOTERM_CC_FAT	GO:0044421~extracellular region part	365	56.4142	6.83136e-87	XP_005226233, NP_001069002, NP_001035631, NP_001069958, XP_005225118, XP_015326861, XP_005206559, NP_001029471, XP_005221293, NP_001094758, XP_005212615, NP_001014844, NP_001069343, NP_001012700, XP_005221090, XP_005223736, NP_001030217, NP_777174, NP_001069017, NP_001014933, NP_001020513, NP_001020511, XP_015315431, NP_001106792, XP_010816303, XP_015331044, NP_001029891, NP_001029466, NP_0011083…	560	3002	11399	2.47492	4.33792e-84	8.67583e-85	1.01677e-83
GOTERM_CC_FAT	GO:0005576~extracellular region	369	57.0325	1.27421e-73	XP_005226233, NP_001069002, NP_001035631, NP_001069958, XP_005225118, XP_015326861, XP_005206559, NP_001029471, XP_005221293, NP_001094758, XP_005212615, NP_001014844, NP_001069343, NP_001012700, XP_005221090, XP_005223736, NP_001030217, NP_777174, NP_001069017, NP_001014933, NP_001020513, NP_001020511, XP_015315431, NP_001106792, XP_010816303, XP_015331044, NP_001029891, NP_001029466, NP_0011083…	560	3382	11399	2.22091	8.09121e-71	1.34853e-71	1.8965e-70
Annotation Cluster 2	Enrichment Score: 33.739810363908234
Category	Term	Count	%	PValue	Genes	List Total	Pop Hits	Pop Total	Fold Enrichment	Bonferroni	Benjamini	FDR
GOTERM_CC_FAT	GO:0005912~adherens junction	101	15.6105	4.63136e-42	NP_001193443, XP_005226233, NP_001039423, NP_777239, NP_001076949, NP_001094758, NP_001029775, NP_001014844, NP_001012700, NP_001013617, NP_776916, NP_001106714, NP_001095683, NP_001020513, NP_001015655, NP_001020511, XP_002696972, XP_010803184, NP_776523, NP_001039933, XP_005208289, NP_001069217, NP_001020488, NP_776425, NP_001014928, XP_005204712, NP_001068589, XP_010813346, NP_777218, XP_01532…	560	426	11399	4.82604	2.94091e-39	3.67614e-40	6.89323e-39
GOTERM_CC_FAT	GO:0070161~anchoring junction	102	15.7651	1.8306e-41	NP_001193443, XP_005226233, NP_001039423, NP_777239, NP_001076949, NP_001094758, NP_001029775, NP_001014844, NP_001012700, NP_001013617, NP_776916, NP_001106714, NP_001095683, NP_001020513, NP_001015655, NP_001020511, XP_002696972, XP_010803184, NP_776523, NP_001039933, XP_005208289, NP_001069217, NP_001020488, NP_776425, NP_001014928, XP_005204712, NP_001068589, XP_005228126, XP_010813346, NP_77…	560	441	11399	4.70804	1.16243e-38	1.29159e-39	2.72463e-38
GOTERM_CC_DIRECT	GO:0005925~focal adhesion	77	11.9011	1.0861e-38	NP_001193443, NP_001028790, NP_001030463, NP_777239, XP_010806870, NP_001096556, NP_776651, NP_001094758, NP_001015556, NP_001014844, NP_001012700, NP_001092344, NP_786978, NP_001179691, XP_005222582, NP_776916, NP_001106714, XP_005212035, NP_001095683, NP_001020513, NP_001020511, NP_001015655, NP_001106755, NP_001077240, XP_010805730, XP_002696972, XP_010803184, NP_776523, NP_001039933, NP_00103…	608	318	15461	6.1574	4.96349e-36	1.24087e-36	1.54425e-35
GOTERM_CC_FAT	GO:0005925~focal adhesion	77	11.9011	2.00829e-32	NP_001193443, NP_001028790, NP_001030463, NP_777239, XP_010806870, NP_001096556, NP_776651, NP_001094758, NP_001015556, NP_001014844, NP_001012700, NP_001092344, NP_786978, NP_001179691, XP_005222582, NP_776916, NP_001106714, XP_005212035, NP_001095683, NP_001020513, NP_001020511, NP_001015655, NP_001106755, NP_001077240, XP_010805730, XP_002696972, XP_010803184, NP_776523, NP_001039933, NP_00103…	560	318	11399	4.92881	1.27527e-29	1.27527e-30	2.98911e-29
GOTERM_CC_FAT	GO:0005924~cell-substrate adherens junction	77	11.9011	3.96315e-32	NP_001193443, NP_001028790, NP_001030463, NP_777239, XP_010806870, NP_001096556, NP_776651, NP_001094758, NP_001015556, NP_001014844, NP_001012700, NP_001092344, NP_786978, NP_001179691, XP_005222582, NP_776916, NP_001106714, XP_005212035, NP_001095683, NP_001020513, NP_001020511, NP_001015655, NP_001106755, NP_001077240, XP_010805730, XP_002696972, XP_010803184, NP_776523, NP_001039933, NP_00103…	560	321	11399	4.88275	2.5166e-29	2.28782e-30	5.89867e-29
GOTERM_CC_FAT	GO:0030055~cell-substrate junction	77	11.9011	7.75306e-32	NP_001193443, NP_001028790, NP_001030463, NP_777239, XP_010806870, NP_001096556, NP_776651, NP_001094758, NP_001015556, NP_001014844, NP_001012700, NP_001092344, NP_786978, NP_001179691, XP_005222582, NP_776916, NP_001106714, XP_005212035, NP_001095683, NP_001020513, NP_001020511, NP_001015655, NP_001106755, NP_001077240, XP_010805730, XP_002696972, XP_010803184, NP_776523, NP_001039933, NP_00103…	560	324	11399	4.83754	4.9232e-29	4.10266e-30	1.15395e-28
GOTERM_CC_FAT	GO:0030054~cell junction	111	17.1561	1.16631e-22	XP_005226233, NP_001193443, NP_001039423, NP_777239, NP_001076949, NP_001094758, NP_001029775, NP_001014844, NP_001012700, NP_001013617, NP_001030217, NP_776916, NP_001106714, NP_001095683, XP_005206905, NP_001020513, NP_001020511, NP_001015655, XP_002696972, XP_010803184, NP_776523, NP_001039933, XP_005208289, NP_001069217, NP_001020488, NP_776425, NP_001014928, NP_001192899, XP_005204712, NP_00…	560	839	11399	2.69302	7.40606e-20	4.93738e-21	1.73591e-19
Annotation Cluster 3	Enrichment Score: 17.53218518901122
Category	Term	Count	%	PValue	Genes	List Total	Pop Hits	Pop Total	Fold Enrichment	Bonferroni	Benjamini	FDR
GOTERM_CC_DIRECT	GO:0005913~cell-cell adherens junction	33	5.10046	2.64254e-22	NP_001069075, NP_001068589, XP_005217013, XP_005226233, NP_001069380, NP_001039423, NP_777239, XP_015328964, NP_777270, NP_001076949, NP_001015608, NP_001029775, NP_001020491, NP_001013617, XP_010799028, NP_001039510, NP_776916, NP_001179691, XP_005222582, NP_776856, NP_001193549, NP_001098808, XP_010819169, NP_777141, XP_005222414, NP_001096715, NP_001030471, NP_001033199, NP_786996, NP_777068, …	608	92	15461	9.12137	1.20764e-19	2.01273e-20	3.75723e-19
GOTERM_BP_DIRECT	GO:0098609~cell-cell adhesion	29	4.48223	2.74243e-21	NP_001069075, XP_005226233, XP_005217013, NP_001068589, NP_001069380, NP_001039423, NP_777239, XP_015328964, NP_777270, NP_001076949, NP_001029775, NP_001020491, NP_001013617, NP_001039510, NP_776856, NP_776916, NP_001193549, NP_001098808, XP_010819169, NP_777141, XP_005222414, NP_001096715, NP_001030471, NP_786996, NP_001033199, NP_777068, NP_001039595, NP_001028785, NP_001029541	591	67	13824	10.1244	5.32855e-18	5.32855e-18	4.6992e-18
GOTERM_CC_FAT	GO:0005913~cell-cell adherens junction	35	5.40958	1.19406e-19	NP_001069075, NP_001068589, XP_005217013, XP_005226233, NP_001069380, NP_001039423, NP_777239, XP_015328964, NP_777270, NP_001076949, NP_001015608, NP_001030443, NP_001029775, NP_001020491, NP_001013617, XP_010799028, NP_001039510, NP_776916, NP_001179691, XP_005222582, NP_776856, NP_001193549, NP_001098808, XP_010819169, NP_777141, XP_005222414, XP_005212035, NP_001096715, NP_001030471, NP_00103…	560	104	11399	6.85036	7.58231e-17	4.46018e-18	1.77722e-16
GOTERM_CC_FAT	GO:0005911~cell-cell junction	47	7.2643	8.5916e-10	NP_001193443, XP_005226233, NP_001069380, NP_001039423, XP_015328964, NP_777239, NP_001076949, NP_777270, NP_001015608, NP_776651, NP_001029775, NP_001013617, NP_001030217, NP_001179691, XP_005222582, NP_776856, NP_776916, XP_005212035, NP_777068, NP_001039933, NP_001069075, XP_005217013, NP_001068589, XP_010819339, XP_005228126, XP_005216235, NP_001030443, NP_001039797, NP_001020491, XP_01079902…	560	351	11399	2.72565	5.45567e-07	1.65323e-08	1.27876e-06
Annotation Cluster 4	Enrichment Score: 14.355784975239931
Category	Term	Count	%	PValue	Genes	List Total	Pop Hits	Pop Total	Fold Enrichment	Bonferroni	Benjamini	FDR
GOTERM_CC_FAT	GO:0000502~proteasome complex	35	5.40958	1.05258e-29	NP_001029595, NP_001029553, NP_001039365, NP_001032701, NP_001029438, NP_001015566, NP_001014889, NP_001039427, NP_001039893, NP_001039705, XP_010800708, NP_001030255, NP_001069535, NP_001029613, NP_001039775, NP_001029834, NP_001013616, NP_001029407, NP_001029212, XP_015315570, NP_001039613, NP_001015615, XP_010816334, NP_001015639, NP_001029405, NP_001094667, NP_001029466, NP_001029768, NP_0010…	560	59	11399	12.0752	6.68387e-27	5.14144e-28	1.56664e-26
KEGG_PATHWAY	bta03050:Proteasome	31	4.79134	2.33699e-27	NP_001029595, NP_001029553, NP_001039365, NP_001032701, NP_001029438, NP_001015566, NP_001014889, NP_001039427, NP_001039893, NP_001039705, XP_010800708, NP_001030255, NP_001069535, NP_001029834, NP_001013616, NP_001029407, NP_001029212, NP_001039613, NP_001015615, XP_010816334, NP_001015639, NP_001029405, NP_001094667, NP_001029768, NP_001019680, NP_001029541, NP_001030387, XP_010811107, NP_0010…	417	46	7583	12.2549	5.46855e-25	5.46855e-25	3.00436e-24
GOTERM_CC_DIRECT	GO:0005839~proteasome core complex	15	2.31839	1.70909e-16	NP_001029212, NP_001029407, NP_001029553, NP_001015615, XP_010816334, NP_001032701, NP_001029438, NP_001015566, NP_001039427, NP_001029405, NP_001029768, NP_001030387, NP_001029541, NP_001029834, NP_001033628	608	19	15461	20.0757	1.01474e-13	1.26565e-14	3.10862e-13
GOTERM_CC_FAT	GO:0022624~proteasome accessory complex	17	2.62751	3.07631e-15	NP_001029595, NP_001039613, NP_001039365, NP_001015639, NP_001014889, NP_001039893, XP_010800708, NP_001039705, NP_001094667, NP_001030255, NP_001029613, NP_001069535, NP_001019680, XP_010811107, NP_001013616, NP_001029821, NP_001019703	560	26	11399	13.3093	1.97398e-12	9.40359e-14	4.62963e-12
GOTERM_CC_FAT	GO:0005839~proteasome core complex	15	2.31839	1.1713e-14	NP_001029212, NP_001029407, NP_001029553, NP_001015615, XP_010816334, NP_001032701, NP_001029438, NP_001015566, NP_001039427, NP_001029405, NP_001029768, NP_001030387, NP_001029541, NP_001029834, NP_001033628	560	20	11399	15.2665	7.47291e-12	3.39728e-13	1.75193e-11
GOTERM_CC_FAT	GO:0005838~proteasome regulatory particle	15	2.31839	2.15535e-13	NP_001029595, NP_001039613, NP_001039365, NP_001015639, NP_001039893, XP_010800708, NP_001039705, NP_001094667, NP_001030255, NP_001029613, NP_001069535, XP_010811107, NP_001013616, NP_001029821, NP_001019703	560	23	11399	13.2752	1.36839e-10	5.70166e-12	3.20732e-10
GOTERM_CC_DIRECT	GO:0019773~proteasome core complex, alpha-subunit complex	7	1.08192	9.35591e-08	NP_001029407, NP_001029553, NP_001030387, NP_001015566, NP_001029834, NP_001039427, NP_001029405	608	8	15461	22.2506	4.27556e-05	1.85898e-06	0.000133025
GOTERM_CC_FAT	GO:0019773~proteasome core complex, alpha-subunit complex	7	1.08192	3.48669e-07	NP_001029407, NP_001029553, NP_001030387, NP_001015566, NP_001029834, NP_001039427, NP_001029405	560	8	11399	17.8109	0.00022138	5.03191e-06	0.000518951
GOTERM_BP_DIRECT	GO:0051603~proteolysis involved in cellular protein catabolic process	8	1.23648	0.000589581	NP_001029212, NP_001015615, NP_001029541, XP_010816334, NP_001029438, NP_001033628, NP_001096556, XP_010805998	591	35	13824	5.34648	0.68206	0.0415525	1.00547
Annotation Cluster 5	Enrichment Score: 13.221391792012215
Category	Term	Count	%	PValue	Genes	List Total	Pop Hits	Pop Total	Fold Enrichment	Bonferroni	Benjamini	FDR
GOTERM_CC_FAT	GO:0044445~cytosolic part	56	8.65533	6.01152e-26	NP_001029223, XP_005226233, NP_001039423, XP_005217843, NP_776342, XP_010800708, NP_001015556, XP_005212615, XP_005210988, NP_001030255, NP_001073713, NP_001012700, NP_001092344, NP_001030522, NP_001039636, NP_001019642, NP_001092680, NP_001033175, NP_001020513, NP_001020511, NP_001015543, NP_001029767, NP_001020488, NP_001019640, XP_010811107, NP_001020487, NP_001069049, NP_001014928, NP_0010155…	560	208	11399	5.48029	3.81731e-23	2.72665e-24	8.94743e-23
GOTERM_CC_FAT	GO:0022626~cytosolic ribosome	38	5.87326	9.17153e-22	XP_005222427, NP_001029223, XP_005226233, NP_001039423, XP_005217843, NP_777213, XP_010813346, NP_001015556, XP_005212615, XP_005210988, NP_001015531, NP_001029610, NP_001012700, NP_001092344, NP_001030522, NP_001014894, NP_001029219, NP_001019642, NP_777140, NP_001092680, NP_001035606, NP_001020513, NP_001020511, NP_991366, NP_001070466, NP_001015543, NP_001030383, NP_001020488, NP_001028785, NP…	560	110	11399	7.03185	5.82392e-19	3.63995e-20	1.36507e-18
KEGG_PATHWAY	bta03010:Ribosome	40	6.18238	8.35207e-19	XP_005222427, NP_001029223, XP_005226233, NP_001039423, XP_005217843, NP_777213, XP_010813346, NP_001015556, XP_005212615, XP_005210988, NP_001015531, NP_001029610, NP_001029631, NP_001012700, NP_001092344, NP_001030522, NP_001014894, NP_001029219, NP_777140, NP_001019642, NP_001092680, NP_001035606, XP_005209605, NP_001020513, NP_001020511, NP_991366, NP_001070466, NP_001015543, NP_001030383, NP…	417	134	7583	5.42825	1.95439e-16	9.77193e-17	1.07372e-15
GOTERM_CC_FAT	GO:0044391~ribosomal subunit	39	6.02782	2.72802e-15	XP_005222427, NP_001029223, XP_005226233, NP_001039423, XP_005217843, NP_777213, XP_010813346, NP_001015556, XP_005212615, XP_005210988, NP_001015531, NP_001029610, NP_001029631, NP_001012700, NP_001092344, NP_001030522, NP_001014894, NP_001029219, NP_001019642, NP_777140, NP_001092680, NP_001035606, NP_001020513, NP_001020511, NP_991366, NP_001070466, NP_001015543, NP_001030383, NP_001020488, NP…	560	173	11399	4.58878	1.76248e-12	8.81517e-14	4.13003e-12
GOTERM_BP_DIRECT	GO:0006412~translation	35	5.40958	4.39844e-14	XP_005222427, NP_001029223, NP_001068589, NP_001039423, XP_005217843, XP_010813346, NP_001015556, XP_005212615, XP_005210988, NP_001015531, NP_001029610, NP_001029631, NP_001092344, NP_001030522, NP_001014894, NP_001029219, NP_001019642, NP_777140, NP_001092680, NP_001035606, XP_005211998, XP_005209605, NP_001020513, NP_991366, NP_001070466, NP_001015543, NP_001030383, NP_001020488, NP_001028785,…	591	172	13824	4.75977	8.54237e-11	4.27118e-11	7.53397e-11
GOTERM_CC_FAT	GO:1990904~ribonucleoprotein complex	80	12.3648	8.51182e-14	XP_005214560, XP_005226233, NP_001029223, XP_005208228, NP_001068936, NP_001039423, XP_005217843, NP_001069611, NP_001193243, NP_001039427, XP_015328967, XP_005219736, NP_001015556, XP_005212615, XP_015328969, XP_005210988, NP_001029775, NP_001029631, NP_001012700, NP_001092344, NP_001030522, NP_001019642, NP_001092680, XP_005211998, XP_005209605, NP_001020513, NP_001020511, XP_005224985, NP_0010…	560	664	11399	2.45245	5.40729e-11	2.35101e-12	1.26743e-10
GOTERM_CC_FAT	GO:0030529~intracellular ribonucleoprotein complex	80	12.3648	8.51182e-14	XP_005214560, XP_005226233, NP_001029223, XP_005208228, NP_001068936, NP_001039423, XP_005217843, NP_001069611, NP_001193243, NP_001039427, XP_015328967, XP_005219736, NP_001015556, XP_005212615, XP_015328969, XP_005210988, NP_001029775, NP_001029631, NP_001012700, NP_001092344, NP_001030522, NP_001019642, NP_001092680, XP_005211998, XP_005209605, NP_001020513, NP_001020511, XP_005224985, NP_0010…	560	664	11399	2.45245	5.40729e-11	2.35101e-12	1.26743e-10
GOTERM_CC_DIRECT	GO:0022625~cytosolic large ribosomal subunit	21	3.24575	1.54381e-13	NP_001014894, XP_005226233, NP_001029223, NP_001019642, NP_777140, XP_005217843, NP_001035606, NP_001039423, NP_777213, NP_001020511, NP_991366, NP_001070466, NP_001015543, NP_001015556, NP_001030383, NP_001012700, NP_001019640, NP_001029606, NP_001069049, NP_001014928, XP_002694159	608	63	15461	8.47643	7.05754e-11	7.05758e-12	2.1958e-10
GOTERM_CC_FAT	GO:0005840~ribosome	41	6.33694	4.56279e-13	XP_005222427, NP_001029223, XP_005226233, NP_001039423, XP_005217843, NP_777213, XP_010813346, NP_001015556, XP_005212615, XP_005210988, NP_001015531, NP_001029610, NP_001029631, NP_001012700, NP_001092344, NP_001030522, NP_001014894, NP_001029219, NP_777140, NP_001019642, NP_001092680, NP_001035606, XP_005211998, XP_005209605, NP_001020513, NP_001020511, NP_991366, NP_001070466, NP_001015543, NP…	560	221	11399	3.77633	2.89752e-10	1.15901e-11	6.79146e-10
GOTERM_CC_DIRECT	GO:0022627~cytosolic small ribosomal subunit	17	2.62751	6.86056e-13	XP_005222427, NP_001029219, NP_001092680, NP_001020513, XP_010813346, NP_001015531, XP_005210988, XP_005212615, NP_001029610, NP_001092344, NP_001028785, NP_001020488, NP_001028786, NP_001030522, NP_001020487, NP_001029210, NP_001015548	608	40	15461	10.8074	3.13505e-10	2.85004e-11	9.75386e-10
GOTERM_CC_FAT	GO:0022625~cytosolic large ribosomal subunit	21	3.24575	8.65478e-12	NP_001014894, XP_005226233, NP_001029223, NP_001019642, NP_777140, XP_005217843, NP_001035606, NP_001039423, NP_777213, NP_001020511, NP_991366, NP_001070466, NP_001015543, NP_001015556, NP_001030383, NP_001012700, NP_001019640, NP_001029606, NP_001069049, NP_001014928, XP_002694159	560	63	11399	6.78512	5.49576e-09	1.89509e-10	1.28816e-08
GOTERM_CC_FAT	GO:0022627~cytosolic small ribosomal subunit	17	2.62751	1.90199e-11	XP_005222427, NP_001029219, NP_001092680, NP_001020513, XP_010813346, NP_001015531, XP_005210988, XP_005212615, NP_001029610, NP_001092344, NP_001028785, NP_001020488, NP_001028786, NP_001030522, NP_001020487, NP_001029210, NP_001015548	560	40	11399	8.65103	1.20776e-08	4.02588e-10	2.83089e-08
GOTERM_CC_FAT	GO:0015934~large ribosomal subunit	22	3.40031	4.91152e-08	NP_001014894, XP_005226233, NP_001029223, NP_001019642, NP_777140, XP_005217843, NP_001035606, NP_001039423, NP_777213, NP_001020511, NP_991366, NP_001070466, NP_001015543, NP_001015556, NP_001030383, NP_001029631, NP_001012700, NP_001019640, NP_001029606, NP_001069049, NP_001014928, XP_002694159	560	108	11399	4.14646	3.11877e-05	7.99695e-07	7.31021e-05
GOTERM_CC_FAT	GO:0015935~small ribosomal subunit	17	2.62751	6.24496e-08	XP_005222427, NP_001029219, NP_001092680, NP_001020513, XP_010813346, NP_001015531, XP_005210988, XP_005212615, NP_001029610, NP_001092344, NP_001028785, NP_001020488, NP_001028786, NP_001030522, NP_001020487, NP_001029210, NP_001015548	560	65	11399	5.32371	3.96547e-05	9.91388e-07	9.29488e-05
GOTERM_BP_DIRECT	GO:0002181~cytoplasmic translation	10	1.5456	4.89011e-07	XP_005226233, NP_001012700, XP_005217843, NP_001069611, NP_001019640, NP_777213, NP_001014928, NP_001020511, NP_001030200, XP_002694159	591	25	13824	9.35635	0.000949698	8.63735e-05	0.000837925
Annotation Cluster 6	Enrichment Score: 11.520871598045018
Category	Term	Count	%	PValue	Genes	List Total	Pop Hits	Pop Total	Fold Enrichment	Bonferroni	Benjamini	FDR
KEGG_PATHWAY	bta01130:Biosynthesis of antibiotics	43	6.64606	4.84553e-14	XP_010804889, NP_001029206, NP_001029226, NP_001030463, NP_001069127, XP_005228123, NP_001029967, NP_001192656, NP_001029471, XP_005209909, NP_803468, NP_001030189, NP_001069981, XP_005227717, XP_005220131, NP_001073713, NP_001069844, NP_001095847, NP_001039654, XP_005202754, NP_001069017, NP_001098809, XP_010819169, NP_001070583, XP_005223000, NP_001012686, XP_005221599, NP_001039434, NP_991387,…	417	206	7583	3.79583	1.13269e-11	3.77565e-12	6.2228e-11
KEGG_PATHWAY	bta01200:Carbon metabolism	29	4.48223	2.72825e-12	XP_010804889, NP_001029206, NP_001029226, NP_001030463, XP_005228123, NP_001192656, XP_005209909, NP_001029471, NP_001030189, NP_803468, XP_005227717, XP_005220131, NP_001073713, XP_005213717, XP_005202754, NP_001039654, NP_001069017, NP_001098809, NP_001012686, NP_776474, XP_010817735, NP_001069271, XP_005224933, NP_001013607, NP_001003906, NP_776402, NP_001029800, NP_001137210, NP_001035561	417	109	7583	4.83812	6.38413e-10	1.59603e-10	3.50737e-09
KEGG_PATHWAY	bta01230:Biosynthesis of amino acids	22	3.40031	2.0709e-10	NP_001039991, NP_001070583, XP_005223000, NP_001029206, NP_001029226, NP_001039434, NP_776474, NP_001192656, XP_010817735, NP_001029471, XP_005209909, NP_803468, NP_001030189, NP_001029600, XP_005220131, NP_001073713, NP_001094601, XP_005224933, NP_001003906, NP_001013607, NP_776402, NP_001039654, XP_005202754	417	74	7583	5.40625	4.84591e-08	9.69183e-09	2.66229e-07
Annotation Cluster 7	Enrichment Score: 9.406665000561667
Category	Term	Count	%	PValue	Genes	List Total	Pop Hits	Pop Total	Fold Enrichment	Bonferroni	Benjamini	FDR
GOTERM_CC_DIRECT	GO:0033290~eukaryotic 48S preinitiation complex	12	1.85471	1.0222e-13	NP_001020493, NP_001029775, NP_001030373, XP_005211998, NP_001015628, NP_001069611, NP_001030389, NP_001193243, NP_001029656, XP_002693111, XP_005224985, NP_001095826	608	14	15461	21.7965	4.6729e-11	5.19207e-12	1.45384e-10
GOTERM_CC_FAT	GO:0033290~eukaryotic 48S preinitiation complex	12	1.85471	1.14134e-12	NP_001020493, NP_001029775, NP_001030373, XP_005211998, NP_001015628, NP_001069611, NP_001030389, NP_001193243, NP_001029656, XP_002693111, XP_005224985, NP_001095826	560	14	11399	17.4474	7.24731e-10	2.78743e-11	1.69871e-09
GOTERM_BP_DIRECT	GO:0006413~translational initiation	15	2.31839	2.45244e-12	XP_005214560, NP_001015621, NP_001014884, NP_776735, NP_001029216, XP_005211998, NP_001015628, NP_001095826, XP_005224985, NP_001020493, NP_001029775, NP_001030373, NP_001039582, NP_001029656, XP_002693111	591	29	13824	12.0987	4.76517e-09	1.58839e-09	4.20237e-09
GOTERM_CC_FAT	GO:0070993~translation preinitiation complex	12	1.85471	4.09152e-12	NP_001020493, NP_001029775, NP_001030373, XP_005211998, NP_001015628, NP_001069611, NP_001030389, NP_001193243, NP_001029656, XP_002693111, XP_005224985, NP_001095826	560	15	11399	16.2843	2.59811e-09	9.27894e-11	6.08972e-09
GOTERM_CC_FAT	GO:0005852~eukaryotic translation initiation factor 3 complex	12	1.85471	4.09152e-12	NP_001020493, XP_005214560, NP_001029775, NP_001030373, NP_001015628, NP_001069611, NP_001030389, NP_001193243, NP_001029656, XP_002693111, XP_005224985, NP_001095826	560	15	11399	16.2843	2.59811e-09	9.27894e-11	6.08972e-09
GOTERM_BP_DIRECT	GO:0001731~formation of translation preinitiation complex	13	2.00927	6.76342e-12	NP_001015628, NP_001069611, NP_001193243, NP_001095826, XP_005224985, NP_001020493, NP_001029775, NP_001030373, NP_001039582, NP_001030389, NP_001029656, XP_002693111, NP_001030200	591	21	13824	14.4801	1.31412e-08	3.28531e-09	1.15891e-08
GOTERM_CC_DIRECT	GO:0016282~eukaryotic 43S preinitiation complex	11	1.70015	7.02669e-12	NP_001020493, NP_001029775, NP_001030373, NP_001015628, NP_001069611, NP_001030389, NP_001193243, NP_001029656, XP_002693111, XP_005224985, NP_001095826	608	14	15461	19.9801	3.21121e-09	2.67601e-10	9.99076e-09
GOTERM_CC_FAT	GO:0016282~eukaryotic 43S preinitiation complex	11	1.70015	6.23204e-11	NP_001020493, NP_001029775, NP_001030373, NP_001015628, NP_001069611, NP_001030389, NP_001193243, NP_001029656, XP_002693111, XP_005224985, NP_001095826	560	14	11399	15.9935	3.95734e-08	1.27656e-09	9.27565e-08
GOTERM_CC_DIRECT	GO:0005852~eukaryotic translation initiation factor 3 complex	10	1.5456	1.2985e-10	NP_001020493, XP_005214560, NP_001029775, NP_001030373, NP_001015628, NP_001069611, NP_001030389, NP_001029656, XP_005224985, NP_001095826	608	13	15461	19.561	5.93416e-08	4.23868e-09	1.84624e-07
GOTERM_BP_DIRECT	GO:0006446~regulation of translational initiation	13	2.00927	1.82568e-10	NP_001014884, NP_001029216, NP_001015628, NP_001069611, NP_001193243, XP_010799622, NP_001095826, XP_005224985, NP_001029775, NP_001030373, NP_001030389, NP_001029656, XP_002693111	591	26	13824	11.6954	3.54729e-07	7.09459e-08	3.12833e-07
GOTERM_CC_DIRECT	GO:0071541~eukaryotic translation initiation factor 3 complex, eIF3m	8	1.23648	1.0746e-09	NP_001020493, NP_001015628, NP_001030389, NP_001193243, NP_001029656, XP_002693111, XP_005224985, NP_001095826	608	8	15461	25.4293	4.91094e-07	3.27396e-08	1.5279e-06
GOTERM_CC_FAT	GO:0071541~eukaryotic translation initiation factor 3 complex, eIF3m	8	1.23648	5.04094e-09	NP_001020493, NP_001015628, NP_001030389, NP_001193243, NP_001029656, XP_002693111, XP_005224985, NP_001095826	560	8	11399	20.3554	3.20099e-06	9.4147e-08	7.50284e-06
KEGG_PATHWAY	bta03013:RNA transport	27	4.17311	4.28152e-07	NP_001092842, NP_001015621, NP_001014884, NP_776960, NP_001015628, NP_001015567, NP_001069611, NP_001180082, NP_001193243, XP_015328967, NP_001192444, NP_001095826, NP_001020500, NP_001020493, XP_015328969, NP_001029775, NP_001039582, NP_001029656, NP_001098844, NP_776735, NP_001029216, NP_001029877, XP_005211998, XP_010799622, XP_005224985, XP_010816658, NP_001030200, XP_002693111	417	159	7583	3.08796	0.000100183	1.25234e-05	0.000550419
GOTERM_BP_DIRECT	GO:0075525~viral translational termination-reinitiation	4	0.618238	0.000725187	NP_001030373, NP_001193243, NP_001029656, NP_001095826	591	5	13824	18.7127	0.755747	0.049095	1.23538
GOTERM_BP_DIRECT	GO:0075522~IRES-dependent viral translational initiation	4	0.618238	0.00140437	XP_010803184, NP_001193243, NP_001029656, NP_001095826	591	6	13824	15.5939	0.934821	0.087001	2.37934
Annotation Cluster 8	Enrichment Score: 9.374386419419817
Category	Term	Count	%	PValue	Genes	List Total	Pop Hits	Pop Total	Fold Enrichment	Bonferroni	Benjamini	FDR
GOTERM_CC_FAT	GO:0022624~proteasome accessory complex	17	2.62751	3.07631e-15	NP_001029595, NP_001039613, NP_001039365, NP_001015639, NP_001014889, NP_001039893, XP_010800708, NP_001039705, NP_001094667, NP_001030255, NP_001029613, NP_001069535, NP_001019680, XP_010811107, NP_001013616, NP_001029821, NP_001019703	560	26	11399	13.3093	1.97398e-12	9.40359e-14	4.62963e-12
GOTERM_CC_FAT	GO:0005838~proteasome regulatory particle	15	2.31839	2.15535e-13	NP_001029595, NP_001039613, NP_001039365, NP_001015639, NP_001039893, XP_010800708, NP_001039705, NP_001094667, NP_001030255, NP_001029613, NP_001069535, XP_010811107, NP_001013616, NP_001029821, NP_001019703	560	23	11399	13.2752	1.36839e-10	5.70166e-12	3.20732e-10
GOTERM_CC_DIRECT	GO:0022624~proteasome accessory complex	10	1.5456	1.2985e-10	NP_001030255, NP_001039613, NP_001039365, NP_001015639, NP_001029821, NP_001013616, NP_001039893, NP_001019703, NP_001039705, NP_001094667	608	13	15461	19.561	5.93416e-08	4.23868e-09	1.84624e-07
GOTERM_CC_DIRECT	GO:0008540~proteasome regulatory particle, base subcomplex	8	1.23648	9.26659e-08	NP_001030255, NP_001029613, NP_001015639, XP_010811107, NP_001013616, XP_010800708, NP_001039705, NP_001094667	608	12	15461	16.9529	4.23474e-05	1.92492e-06	0.000131755
GOTERM_CC_FAT	GO:0008540~proteasome regulatory particle, base subcomplex	8	1.23648	4.19767e-07	NP_001030255, NP_001029613, NP_001015639, XP_010811107, NP_001013616, XP_010800708, NP_001039705, NP_001094667	560	12	11399	13.5702	0.000266516	5.92336e-06	0.000624771
KEGG_PATHWAY	bta05169:Epstein-Barr virus infection	29	4.48223	1.69341e-06	NP_001029595, NP_001039365, NP_777239, NP_001039893, NP_001039705, NP_777218, XP_015328967, XP_010800708, XP_015328969, NP_001030255, NP_001069535, NP_001013616, NP_001071595, NP_776917, NP_776916, NP_001039919, NP_001039613, NP_777060, NP_001093816, NP_001029877, NP_001015639, XP_005225172, NP_001094667, XP_005222451, XP_002684044, NP_777219, NP_976067, XP_010811107, NP_001029821, NP_001019703	417	192	7583	2.74664	0.000396181	3.96251e-05	0.00217698
Annotation Cluster 9	Enrichment Score: 9.034879312803225
Category	Term	Count	%	PValue	Genes	List Total	Pop Hits	Pop Total	Fold Enrichment	Bonferroni	Benjamini	FDR
GOTERM_CC_FAT	GO:0031252~cell leading edge	41	6.33694	3.08036e-12	NP_001069654, XP_015329515, XP_005225421, XP_005223832, XP_005213731, NP_776960, XP_015328655, NP_001030443, NP_001192444, NP_776651, XP_005208457, NP_001039797, NP_001069844, NP_001020491, XP_010799028, NP_001094538, NP_001030217, XP_005212690, XP_005222582, NP_001179691, XP_005210733, NP_001106714, NP_001029219, XP_005222414, NP_001012688, NP_788821, XP_005212035, NP_001092404, NP_991387, NP_00…	560	234	11399	3.56654	1.956e-09	7.24444e-11	4.58468e-09
GOTERM_CC_FAT	GO:0001726~ruffle	23	3.55487	5.51964e-09	XP_005210733, NP_001069654, XP_015329515, NP_001029219, XP_005222414, NP_001012688, XP_005213731, XP_005212035, NP_776960, NP_991387, NP_001071320, NP_001015655, XP_015328655, NP_001192444, NP_001192357, XP_015316619, NP_001069844, NP_001020491, NP_001030428, NP_001069217, NP_776588, XP_010799028, NP_001030217, NP_001179691	560	105	11399	4.45879	3.50496e-06	1.00142e-07	8.21532e-06
GOTERM_CC_DIRECT	GO:0001726~ruffle	15	2.31839	4.62221e-08	XP_005210733, NP_001069654, XP_015329515, XP_005222414, XP_005213731, XP_005212035, NP_001071320, XP_015328655, NP_001192444, NP_001192357, XP_015316619, NP_001069844, NP_001069217, NP_001030428, NP_001030217, NP_001179691	608	59	15461	6.46507	2.11233e-05	1.05618e-06	6.57198e-05
Annotation Cluster 10	Enrichment Score: 8.535279223337225
Category	Term	Count	%	PValue	Genes	List Total	Pop Hits	Pop Total	Fold Enrichment	Bonferroni	Benjamini	FDR
GOTERM_CC_DIRECT	GO:0042470~melanosome	20	3.09119	1.87475e-11	NP_001073105, NP_001069654, NP_777141, NP_001012688, NP_001029877, NP_777239, XP_015328964, XP_010805730, NP_776448, NP_777219, NP_776560, NP_776758, NP_776588, NP_776927, XP_005221054, NP_776577, XP_010805998, NP_776916, NP_776856, NP_001033283	608	71	15461	7.16318	8.56758e-09	6.59045e-10	2.66556e-08
GOTERM_CC_FAT	GO:0042470~melanosome	21	3.24575	3.84213e-10	NP_001073105, NP_001069654, NP_777141, NP_001012688, NP_001029877, NP_777239, XP_015328964, XP_010805730, XP_010816303, NP_776448, NP_777219, NP_776560, NP_776758, NP_776588, NP_776927, XP_005221054, NP_776577, XP_010805998, NP_776916, NP_776856, NP_001033283	560	76	11399	5.62451	2.43975e-07	7.62423e-09	5.71856e-07
GOTERM_CC_FAT	GO:0048770~pigment granule	21	3.24575	3.84213e-10	NP_001073105, NP_001069654, NP_777141, NP_001012688, NP_001029877, NP_777239, XP_015328964, XP_010805730, XP_010816303, NP_776448, NP_777219, NP_776560, NP_776758, NP_776588, NP_776927, XP_005221054, NP_776577, XP_010805998, NP_776916, NP_776856, NP_001033283	560	76	11399	5.62451	2.43975e-07	7.62423e-09	5.71856e-07
GOTERM_CC_FAT	GO:0016023~cytoplasmic, membrane-bounded vesicle	59	9.11901	2.61093e-05	NP_001124226, NP_001069654, NP_001071332, NP_777239, XP_015328964, NP_777270, NP_001094758, XP_005208805, XP_005216292, XP_005226474, XP_005213717, XP_005221054, NP_786978, XP_010805998, NP_776856, NP_776916, XP_005210733, XP_015315570, NP_803450, NP_001033175, XP_005206905, NP_776667, NP_777068, XP_010805730, NP_001099115, XP_010816303, XP_005205583, NP_777219, NP_776560, NP_776758, NP_001073105…	560	683	11399	1.75837	0.0164429	0.000318788	0.0388535
Annotation Cluster 11	Enrichment Score: 7.944916250637448
Category	Term	Count	%	PValue	Genes	List Total	Pop Hits	Pop Total	Fold Enrichment	Bonferroni	Benjamini	FDR
GOTERM_CC_FAT	GO:0031252~cell leading edge	41	6.33694	3.08036e-12	NP_001069654, XP_015329515, XP_005225421, XP_005223832, XP_005213731, NP_776960, XP_015328655, NP_001030443, NP_001192444, NP_776651, XP_005208457, NP_001039797, NP_001069844, NP_001020491, XP_010799028, NP_001094538, NP_001030217, XP_005212690, XP_005222582, NP_001179691, XP_005210733, NP_001106714, NP_001029219, XP_005222414, NP_001012688, NP_788821, XP_005212035, NP_001092404, NP_991387, NP_00…	560	234	11399	3.56654	1.956e-09	7.24444e-11	4.58468e-09
GOTERM_CC_DIRECT	GO:0030027~lamellipodium	19	2.93663	3.46107e-07	XP_005225421, NP_001106714, XP_005222414, XP_005223832, NP_788821, XP_005212035, NP_001106755, NP_001030443, NP_776651, NP_001192444, NP_001029443, NP_001033608, NP_001069844, NP_001030428, NP_001069217, NP_776588, NP_001094538, NP_001030217, NP_788818, XP_005222582	608	112	15461	4.3139	0.000158159	6.08349e-06	0.000492103
GOTERM_CC_FAT	GO:0030027~lamellipodium	21	3.24575	1.37227e-06	XP_005225421, NP_001106714, XP_005222414, XP_005223832, NP_788821, XP_005212035, NP_001033199, NP_001015655, NP_001106755, NP_001030443, NP_776651, NP_001192444, NP_001029443, NP_001033608, NP_001069844, NP_001030428, NP_001069217, NP_776588, NP_001094538, NP_001030217, NP_788818, XP_005222582	560	120	11399	3.56219	0.000871011	1.854e-05	0.00204244
Annotation Cluster 12	Enrichment Score: 7.203317996991841
Category	Term	Count	%	PValue	Genes	List Total	Pop Hits	Pop Total	Fold Enrichment	Bonferroni	Benjamini	FDR
GOTERM_CC_FAT	GO:0032432~actin filament bundle	16	2.47295	1.17044e-08	XP_005225421, NP_001106714, XP_005213731, XP_005212035, NP_001077233, XP_010805730, NP_001068702, XP_005208159, XP_015328779, XP_005222961, XP_005222964, NP_001030428, XP_005227972, XP_005203697, XP_003587532, NP_001030217, XP_005208568, NP_001179691	560	51	11399	6.38599	7.43226e-06	2.00873e-07	1.74206e-05
GOTERM_CC_DIRECT	GO:0001725~stress fiber	14	2.16383	1.42913e-08	XP_005225421, NP_001106714, XP_005213731, XP_005212035, NP_001077233, XP_010805730, NP_001068702, XP_005208159, XP_005222961, XP_005222964, NP_001030428, XP_005203697, XP_003587532, NP_001030217, XP_005208568, NP_001179691	608	46	15461	7.73934	6.53111e-06	3.43744e-07	2.03198e-05
GOTERM_CC_FAT	GO:0042641~actomyosin	15	2.31839	1.61703e-07	XP_005225421, NP_001106714, XP_005213731, XP_005212035, NP_001077233, XP_010805730, NP_001068702, XP_005208159, XP_005222961, XP_005222964, NP_001030428, XP_005203697, NP_001039811, XP_003587532, NP_001030217, XP_005208568, NP_001179691	560	53	11399	5.76095	0.000102676	2.44479e-06	0.000240676
GOTERM_CC_FAT	GO:0001725~stress fiber	14	2.16383	1.88641e-07	XP_005225421, NP_001106714, XP_005213731, XP_005212035, NP_001077233, XP_010805730, NP_001068702, XP_005208159, XP_005222961, XP_005222964, NP_001030428, XP_005203697, XP_003587532, NP_001030217, XP_005208568, NP_001179691	560	46	11399	6.19511	0.00011978	2.78574e-06	0.000280769
GOTERM_CC_FAT	GO:0097517~contractile actin filament bundle	14	2.16383	1.88641e-07	XP_005225421, NP_001106714, XP_005213731, XP_005212035, NP_001077233, XP_010805730, NP_001068702, XP_005208159, XP_005222961, XP_005222964, NP_001030428, XP_005203697, XP_003587532, NP_001030217, XP_005208568, NP_001179691	560	46	11399	6.19511	0.00011978	2.78574e-06	0.000280769
Annotation Cluster 13	Enrichment Score: 6.792437703899357
Category	Term	Count	%	PValue	Genes	List Total	Pop Hits	Pop Total	Fold Enrichment	Bonferroni	Benjamini	FDR
GOTERM_CC_FAT	GO:0005884~actin filament	19	2.93663	7.14402e-09	XP_005210733, XP_005225421, NP_001193443, NP_001106714, XP_005223832, XP_005213731, NP_788821, XP_005210125, XP_005212035, NP_001028790, XP_015328779, NP_001030428, XP_005227972, NP_776588, XP_005203697, XP_010799028, NP_001094538, NP_001039811, NP_001030217, XP_005208568	560	72	11399	5.37155	4.53644e-06	1.26013e-07	1.0633e-05
GOTERM_CC_FAT	GO:0032432~actin filament bundle	16	2.47295	1.17044e-08	XP_005225421, NP_001106714, XP_005213731, XP_005212035, NP_001077233, XP_010805730, NP_001068702, XP_005208159, XP_015328779, XP_005222961, XP_005222964, NP_001030428, XP_005227972, XP_005203697, XP_003587532, NP_001030217, XP_005208568, NP_001179691	560	51	11399	6.38599	7.43226e-06	2.00873e-07	1.74206e-05
GOTERM_BP_DIRECT	GO:0051017~actin filament bundle assembly	10	1.5456	7.1975e-07	XP_015328779, NP_001039797, NP_001106714, XP_005208289, NP_001030428, XP_005213731, XP_005212035, XP_005227972, XP_010799028, NP_001094538, NP_001030217	591	26	13824	8.99649	0.0013975	0.000116533	0.0012333
GOTERM_CC_DIRECT	GO:0005884~actin filament	11	1.70015	1.12402e-05	XP_015328779, XP_005225421, NP_001106714, NP_788821, NP_001030428, XP_005210125, XP_005213731, XP_005212035, XP_005227972, NP_776588, XP_010799028, XP_005203697	608	47	15461	5.95153	0.00512365	0.000155649	0.0159805
Annotation Cluster 14	Enrichment Score: 6.743837533414539
Category	Term	Count	%	PValue	Genes	List Total	Pop Hits	Pop Total	Fold Enrichment	Bonferroni	Benjamini	FDR
GOTERM_BP_DIRECT	GO:0010388~cullin deneddylation	8	1.23648	2.6722e-08	NP_001076966, NP_001095564, NP_001029866, NP_001095433, XP_005203065, NP_001179068, NP_001092374, NP_001268856	591	10	13824	18.7127	5.19194e-05	6.49007e-06	4.57885e-05
GOTERM_CC_DIRECT	GO:0008180~COP9 signalosome	11	1.70015	1.69846e-07	NP_001076966, NP_001095564, NP_001029866, NP_001095433, XP_005203065, NP_001179068, NP_001092374, NP_001268856, NP_777109, XP_010806870, NP_001179691	608	31	15461	9.02329	7.76167e-05	3.23415e-06	0.000241491
GOTERM_CC_FAT	GO:0008180~COP9 signalosome	11	1.70015	1.2929e-06	NP_001076966, NP_001095564, NP_001029866, NP_001095433, XP_005203065, NP_001179068, NP_001092374, NP_001268856, NP_777109, XP_010806870, NP_001179691	560	31	11399	7.22287	0.000820652	1.78474e-05	0.0019243
Annotation Cluster 15	Enrichment Score: 6.564217269705327
Category	Term	Count	%	PValue	Genes	List Total	Pop Hits	Pop Total	Fold Enrichment	Bonferroni	Benjamini	FDR
GOTERM_CC_DIRECT	GO:0005874~microtubule	25	3.86399	6.41835e-09	NP_001069075, NP_001029494, NP_001029411, NP_001193067, NP_001040014, XP_005206686, NP_001179294, XP_005210344, NP_001029835, XP_005222282, XP_003587532, NP_001014939, NP_001033283, NP_001039636, NP_001029714, NP_001033175, NP_001070587, NP_001092404, NP_786997, NP_777088, NP_001017934, NP_001069351, NP_001106774, XP_005218783, NP_001068770, NP_001029767	608	153	15461	4.15511	2.93318e-06	1.7254e-07	9.12577e-06
GOTERM_CC_FAT	GO:0099513~polymeric cytoskeletal fiber	49	7.57342	1.51795e-07	XP_005214560, NP_001193443, XP_005223832, NP_001028790, XP_005206686, XP_005210344, NP_001229516, XP_005222282, NP_001030217, XP_003587532, NP_001014939, NP_001180177, NP_001039636, XP_005210733, NP_001106714, NP_001033175, NP_001070587, XP_005212035, NP_001069351, NP_001108328, NP_001029767, XP_005227972, NP_001069075, XP_005225421, XP_005213731, NP_001029494, NP_001029411, NP_001193067, NP_0010…	560	441	11399	2.26171	9.63849e-05	2.35096e-06	0.000225928
GOTERM_CC_FAT	GO:0099512~supramolecular fiber	49	7.57342	1.51795e-07	XP_005214560, NP_001193443, XP_005223832, NP_001028790, XP_005206686, XP_005210344, NP_001229516, XP_005222282, NP_001030217, XP_003587532, NP_001014939, NP_001180177, NP_001039636, XP_005210733, NP_001106714, NP_001033175, NP_001070587, XP_005212035, NP_001069351, NP_001108328, NP_001029767, XP_005227972, NP_001069075, XP_005225421, XP_005213731, NP_001029494, NP_001029411, NP_001193067, NP_0010…	560	441	11399	2.26171	9.63849e-05	2.35096e-06	0.000225928
GOTERM_CC_FAT	GO:0005874~microtubule	29	4.48223	3.74279e-05	NP_001069075, NP_001029494, NP_001029411, NP_001193067, NP_001040014, NP_001179735, XP_005206686, NP_001179294, XP_005210344, NP_001029835, NP_001229516, XP_005222282, XP_003587532, NP_001014939, NP_001033283, NP_001180177, NP_001039636, NP_001029714, NP_001070587, NP_001033175, NP_001092404, NP_786997, NP_777088, NP_001017934, NP_001069351, NP_001106774, XP_005218783, NP_001068770, NP_001029767,…	560	250	11399	2.36122	0.0234869	0.000440036	0.0556925
Annotation Cluster 16	Enrichment Score: 5.5703634944023355
Category	Term	Count	%	PValue	Genes	List Total	Pop Hits	Pop Total	Fold Enrichment	Bonferroni	Benjamini	FDR
GOTERM_CC_DIRECT	GO:0022624~proteasome accessory complex	10	1.5456	1.2985e-10	NP_001030255, NP_001039613, NP_001039365, NP_001015639, NP_001029821, NP_001013616, NP_001039893, NP_001019703, NP_001039705, NP_001094667	608	13	15461	19.561	5.93416e-08	4.23868e-09	1.84624e-07
GOTERM_CC_DIRECT	GO:0008541~proteasome regulatory particle, lid subcomplex	5	0.772798	0.000253148	NP_001069535, NP_001039613, NP_001039365, NP_001039893, NP_001019703	608	9	15461	14.1274	0.10926	0.00296235	0.35933
GOTERM_CC_FAT	GO:0008541~proteasome regulatory particle, lid subcomplex	5	0.772798	0.000591688	NP_001069535, NP_001039613, NP_001039365, NP_001039893, NP_001019703	560	9	11399	11.3085	0.313283	0.00576536	0.877049
Annotation Cluster 17	Enrichment Score: 5.262026689819878
Category	Term	Count	%	PValue	Genes	List Total	Pop Hits	Pop Total	Fold Enrichment	Bonferroni	Benjamini	FDR
GOTERM_CC_DIRECT	GO:0005832~chaperonin-containing T-complex	8	1.23648	4.67152e-09	NP_001017934, NP_001039636, NP_001028781, NP_001029714, NP_001029767, NP_001033175, NP_001029411, NP_001033283	608	9	15461	22.6038	2.13488e-06	1.3343e-07	6.64209e-06
GOTERM_BP_DIRECT	GO:1904874~positive regulation of telomerase RNA localization to Cajal body	9	1.39104	1.11868e-08	NP_001017934, NP_001039636, NP_001029714, NP_001094546, NP_001029767, NP_001033175, NP_001029411, NP_001033283, NP_001033615	591	13	13824	16.1937	2.17358e-05	3.10514e-06	1.91688e-05
GOTERM_CC_DIRECT	GO:0044297~cell body	13	2.00927	1.27774e-08	NP_001017934, NP_001039636, NP_001094510, XP_005225421, XP_005217013, NP_001033175, NP_001029767, NP_001029411, NP_001094538, NP_001040014, NP_001015548, XP_005203675, NP_001033283	608	38	15461	8.69949	5.83926e-06	3.24404e-07	1.81673e-05
GOTERM_CC_FAT	GO:0005832~chaperonin-containing T-complex	8	1.23648	2.17231e-08	NP_001017934, NP_001039636, NP_001028781, NP_001029714, NP_001029767, NP_001033175, NP_001029411, NP_001033283	560	9	11399	18.0937	1.37941e-05	3.63004e-07	3.23322e-05
GOTERM_BP_DIRECT	GO:1904871~positive regulation of protein localization to Cajal body	7	1.08192	3.97904e-08	NP_001017934, NP_001039636, NP_001029714, NP_001029767, NP_001033175, NP_001029411, NP_001033283	591	7	13824	23.3909	7.73098e-05	8.59027e-06	6.81815e-05
GOTERM_BP_DIRECT	GO:0032212~positive regulation of telomere maintenance via telomerase	11	1.70015	1.78509e-07	NP_001017934, NP_001039636, XP_015326426, NP_786987, NP_001029714, NP_001029767, NP_001033175, NP_001029411, NP_001033283, XP_005224976, XP_005222582	591	29	13824	8.8724	0.000346783	3.46837e-05	0.000305878
GOTERM_CC_DIRECT	GO:0002199~zona pellucida receptor complex	6	0.927357	4.65695e-06	NP_001017934, NP_001039636, NP_001029767, NP_001033175, NP_001029411, NP_001033283	608	8	15461	19.072	0.00212597	7.09385e-05	0.00662116
GOTERM_BP_DIRECT	GO:1904851~positive regulation of establishment of protein localization to telomere	6	0.927357	7.00597e-06	NP_001039636, NP_001029714, NP_001029767, NP_001033175, NP_001029411, NP_001033283	591	8	13824	17.5431	0.0135204	0.000850428	0.0120042
GOTERM_CC_FAT	GO:0002199~zona pellucida receptor complex	6	0.927357	1.37936e-05	NP_001017934, NP_001039636, NP_001029767, NP_001033175, NP_001029411, NP_001033283	560	8	11399	15.2665	0.00872073	0.00017173	0.0205281
GOTERM_BP_DIRECT	GO:0050821~protein stabilization	14	2.16383	0.000389957	NP_001039636, NP_001193443, XP_005217013, NP_001029714, NP_001029206, NP_001033175, NP_001029411, NP_776667, NP_001017934, NP_001030415, NP_001029767, NP_776425, NP_776577, NP_001033283	591	102	13824	3.21051	0.531319	0.0310831	0.666099
GOTERM_BP_DIRECT	GO:1901998~toxin transport	6	0.927357	0.0043453	NP_001017934, NP_001039636, NP_001029767, NP_001033175, NP_001029411, NP_001033283	591	26	13824	5.39789	0.999789	0.186471	7.19036
GOTERM_BP_DIRECT	GO:0051973~positive regulation of telomerase activity	6	0.927357	0.00514895	NP_786987, NP_001033175, NP_001029411, NP_001033283, XP_005224976, XP_005222582	591	27	13824	5.19797	0.999956	0.208054	8.46566
GOTERM_BP_DIRECT	GO:0007339~binding of sperm to zona pellucida	6	0.927357	0.00514895	NP_001017934, NP_001039636, NP_001029767, NP_001033175, NP_001029411, NP_001033283	591	27	13824	5.19797	0.999956	0.208054	8.46566
GOTERM_BP_DIRECT	GO:0090666~scaRNA localization to Cajal body	3	0.463679	0.0103024	NP_001033175, NP_001029411, NP_001033283	591	4	13824	17.5431	1	0.320875	16.2596
Annotation Cluster 18	Enrichment Score: 5.004253139140894
Category	Term	Count	%	PValue	Genes	List Total	Pop Hits	Pop Total	Fold Enrichment	Bonferroni	Benjamini	FDR
GOTERM_CC_FAT	GO:0005884~actin filament	19	2.93663	7.14402e-09	XP_005210733, XP_005225421, NP_001193443, NP_001106714, XP_005223832, XP_005213731, NP_788821, XP_005210125, XP_005212035, NP_001028790, XP_015328779, NP_001030428, XP_005227972, NP_776588, XP_005203697, XP_010799028, NP_001094538, NP_001039811, NP_001030217, XP_005208568	560	72	11399	5.37155	4.53644e-06	1.26013e-07	1.0633e-05
GOTERM_CC_DIRECT	GO:0031941~filamentous actin	7	1.08192	0.000203503	XP_005210733, NP_001193443, XP_005223832, NP_001028790, NP_001094538, NP_001030217, XP_005208568	608	23	15461	7.73934	0.0888159	0.00251064	0.288957
GOTERM_CC_FAT	GO:0031941~filamentous actin	7	1.08192	0.000667924	XP_005210733, NP_001193443, XP_005223832, NP_001028790, NP_001094538, NP_001030217, XP_005208568	560	23	11399	6.19511	0.345755	0.00640777	0.989529
Annotation Cluster 19	Enrichment Score: 4.0971152875560275
Category	Term	Count	%	PValue	Genes	List Total	Pop Hits	Pop Total	Fold Enrichment	Bonferroni	Benjamini	FDR
GOTERM_CC_DIRECT	GO:0005903~brush border	11	1.70015	4.79542e-06	XP_015328779, XP_005222961, XP_005222964, NP_788821, NP_001030428, XP_005212035, XP_005206905, NP_001013016, XP_010799028, NP_001077233, XP_005206559, NP_001179691, NP_776651	608	43	15461	6.50516	0.00218911	7.06915e-05	0.00681804
GOTERM_CC_FAT	GO:0005903~brush border	13	2.00927	0.000100855	NP_788821, XP_005212035, XP_005206905, NP_001077233, XP_005206559, NP_001071320, XP_002685354, NP_776651, XP_015328779, XP_005222961, XP_005222964, NP_001030428, NP_001013016, XP_010799028, NP_001179691	560	68	11399	3.89147	0.0620385	0.00110364	0.150006
GOTERM_CC_FAT	GO:0098862~cluster of actin-based cell projections	14	2.16383	0.00105713	NP_788821, XP_005212035, XP_005206905, NP_001077233, XP_005206559, NP_001071320, XP_002685354, NP_776651, XP_015328779, XP_005222961, XP_005222964, NP_001069217, NP_001030428, NP_001013016, XP_010799028, NP_001179691	560	99	11399	2.87854	0.489126	0.00941501	1.56192
Annotation Cluster 20	Enrichment Score: 4.079244579611232
Category	Term	Count	%	PValue	Genes	List Total	Pop Hits	Pop Total	Fold Enrichment	Bonferroni	Benjamini	FDR
GOTERM_CC_FAT	GO:0005938~cell cortex	24	3.70943	3.58535e-06	NP_001015586, NP_776960, XP_010799028, XP_010819630, XP_003587532, XP_005212690, XP_005222582, NP_001179691, NP_001039557, XP_005222414, NP_788821, XP_005212035, NP_001095683, NP_001030471, NP_001030273, NP_777088, XP_015328779, XP_005205522, NP_001069217, NP_001030428, NP_001013016, NP_001039811, NP_788818, XP_005208568, XP_005204712	560	161	11399	3.03434	0.00227411	4.74301e-05	0.00533623
GOTERM_CC_FAT	GO:0044448~cell cortex part	17	2.62751	6.61218e-06	NP_001039557, NP_788821, XP_005212035, NP_776960, NP_001015586, NP_001095683, XP_015328779, XP_005205522, NP_001030428, NP_001069217, NP_001013016, XP_010819630, NP_001039811, XP_003587532, XP_005208568, XP_005212690, XP_005204712, NP_001179691	560	90	11399	3.8449	0.00418995	8.39715e-05	0.009841
GOTERM_CC_FAT	GO:0030863~cortical cytoskeleton	13	2.00927	4.62257e-05	NP_788821, NP_001015586, NP_776960, XP_005212035, NP_001095683, XP_015328779, NP_001069217, NP_001030428, NP_001013016, NP_001039811, XP_005208568, XP_005204712, XP_005212690, NP_001179691	560	63	11399	4.20031	0.0289274	0.000533567	0.0687794
GOTERM_CC_FAT	GO:0099568~cytoplasmic region	24	3.70943	5.10095e-05	NP_001015586, NP_776960, XP_010799028, XP_010819630, XP_003587532, XP_005212690, XP_005222582, NP_001179691, NP_001039557, XP_005222414, NP_788821, XP_005212035, NP_001095683, NP_001030471, NP_001030273, NP_777088, XP_015328779, XP_005205522, NP_001069217, NP_001030428, NP_001013016, NP_001039811, NP_788818, XP_005208568, XP_005204712	560	189	11399	2.58481	0.0318729	0.000578259	0.0758948
GOTERM_CC_FAT	GO:0030864~cortical actin cytoskeleton	10	1.5456	0.000233505	XP_015328779, NP_001030428, NP_001069217, NP_001015586, XP_005212035, NP_776960, NP_001095683, NP_001039811, NP_001179691, XP_005212690, XP_005204712	560	44	11399	4.62622	0.137822	0.00242808	0.346982
GOTERM_CC_DIRECT	GO:0030864~cortical actin cytoskeleton	5	0.772798	0.0256345	NP_001069217, NP_001015586, NP_776960, NP_001039811, XP_005204712	608	29	15461	4.38436	0.999993	0.153928	30.8734
Annotation Cluster 21	Enrichment Score: 4.0139246558645425
Category	Term	Count	%	PValue	Genes	List Total	Pop Hits	Pop Total	Fold Enrichment	Bonferroni	Benjamini	FDR
GOTERM_BP_DIRECT	GO:0051017~actin filament bundle assembly	10	1.5456	7.1975e-07	XP_015328779, NP_001039797, NP_001106714, XP_005208289, NP_001030428, XP_005213731, XP_005212035, XP_005227972, XP_010799028, NP_001094538, NP_001030217	591	26	13824	8.99649	0.0013975	0.000116533	0.0012333
GOTERM_BP_DIRECT	GO:0051764~actin crosslink formation	6	0.927357	2.93492e-05	XP_015328779, NP_001193443, NP_001030428, XP_005213731, XP_005212035, XP_005227972, NP_001094538	591	10	13824	14.0345	0.0554308	0.00299688	0.0502784
GOTERM_BP_DIRECT	GO:0051639~actin filament network formation	5	0.772798	0.000200407	XP_015328779, XP_005223832, NP_001030428, XP_005213731, XP_005212035, XP_005227972	591	8	13824	14.6193	0.322557	0.0175456	0.342846
GOTERM_CC_DIRECT	GO:0032432~actin filament bundle	3	0.463679	0.0207784	XP_015328779, XP_005213731, XP_005227972	608	6	15461	12.7146	0.999932	0.13161	25.8103
Annotation Cluster 22	Enrichment Score: 3.6077821814231132
Category	Term	Count	%	PValue	Genes	List Total	Pop Hits	Pop Total	Fold Enrichment	Bonferroni	Benjamini	FDR
GOTERM_BP_DIRECT	GO:0051016~barbed-end actin filament capping	7	1.08192	2.26643e-06	XP_005208289, NP_001020491, NP_788821, NP_001013016, XP_015328964, NP_001076949, NP_001106755	591	11	13824	14.8851	0.00439399	0.000314498	0.00388349
GOTERM_CC_DIRECT	GO:0008290~F-actin capping protein complex	4	0.618238	0.00187216	XP_005208289, NP_788821, NP_001013016, NP_001076949	608	7	15461	14.531	0.575302	0.0166515	2.62919
GOTERM_CC_FAT	GO:0008290~F-actin capping protein complex	4	0.618238	0.00353973	XP_005208289, NP_788821, NP_001013016, NP_001076949	560	7	11399	11.6316	0.894781	0.0270863	5.14095
Annotation Cluster 23	Enrichment Score: 3.520307446618876
Category	Term	Count	%	PValue	Genes	List Total	Pop Hits	Pop Total	Fold Enrichment	Bonferroni	Benjamini	FDR
GOTERM_CC_FAT	GO:0001726~ruffle	23	3.55487	5.51964e-09	XP_005210733, NP_001069654, XP_015329515, NP_001029219, XP_005222414, NP_001012688, XP_005213731, XP_005212035, NP_776960, NP_991387, NP_001071320, NP_001015655, XP_015328655, NP_001192444, NP_001192357, XP_015316619, NP_001069844, NP_001020491, NP_001030428, NP_001069217, NP_776588, XP_010799028, NP_001030217, NP_001179691	560	105	11399	4.45879	3.50496e-06	1.00142e-07	8.21532e-06
GOTERM_CC_DIRECT	GO:0032587~ruffle membrane	9	1.39104	0.000507028	XP_015316619, NP_001029219, NP_001020491, NP_001012688, NP_776960, NP_776588, XP_010799028, NP_991387, NP_001015655	608	48	15461	4.76799	0.206872	0.00537552	0.718495
GOTERM_CC_FAT	GO:0031256~leading edge membrane	12	1.85471	0.000554828	XP_015316619, NP_001039797, NP_001029219, NP_001020491, NP_001012688, NP_776960, NP_776588, XP_010799028, NP_991387, NP_001033199, NP_001015655, XP_005212690	560	70	11399	3.48949	0.297011	0.00549133	0.822622
GOTERM_CC_FAT	GO:0031253~cell projection membrane	19	2.93663	0.000729121	NP_001039557, NP_001029219, NP_001012688, NP_776960, XP_005225118, NP_991387, NP_001033199, NP_001015655, NP_001071320, XP_002685354, NP_001039942, XP_015316619, NP_001020491, NP_776588, XP_010799028, NP_001030217, NP_001035561, XP_005212690, XP_005222582	560	158	11399	2.4478	0.370709	0.00678805	1.07973
GOTERM_CC_FAT	GO:0032587~ruffle membrane	9	1.39104	0.00211388	XP_015316619, NP_001029219, NP_001020491, NP_001012688, NP_776960, NP_776588, XP_010799028, NP_991387, NP_001015655	560	48	11399	3.81663	0.73913	0.0170798	3.10051
GOTERM_CC_FAT	GO:0098590~plasma membrane region	30	4.63679	0.315627	NP_776960, XP_005225118, NP_001030443, XP_002685354, XP_005208457, NP_001039942, NP_001069981, NP_001001440, NP_001020491, XP_010799028, NP_001030217, NP_786978, XP_005222582, XP_005212690, NP_777141, NP_001039557, NP_803450, NP_001029219, NP_001012688, NP_991387, NP_001033199, NP_001071320, NP_001015655, XP_015316619, XP_003586638, XP_005205522, NP_001039933, NP_001069217, NP_776588, NP_001035561	560	536	11399	1.13929	1	0.771782	99.6464
Annotation Cluster 24	Enrichment Score: 3.3311602299124528
Category	Term	Count	%	PValue	Genes	List Total	Pop Hits	Pop Total	Fold Enrichment	Bonferroni	Benjamini	FDR
GOTERM_CC_DIRECT	GO:0008540~proteasome regulatory particle, base subcomplex	8	1.23648	9.26659e-08	NP_001030255, NP_001029613, NP_001015639, XP_010811107, NP_001013616, XP_010800708, NP_001039705, NP_001094667	608	12	15461	16.9529	4.23474e-05	1.92492e-06	0.000131755
GOTERM_CC_FAT	GO:0008540~proteasome regulatory particle, base subcomplex	8	1.23648	4.19767e-07	NP_001030255, NP_001029613, NP_001015639, XP_010811107, NP_001013616, XP_010800708, NP_001039705, NP_001094667	560	12	11399	13.5702	0.000266516	5.92336e-06	0.000624771
GOTERM_CC_FAT	GO:0031597~cytosolic proteasome complex	6	0.927357	2.97823e-05	NP_001030255, NP_001015639, XP_010811107, XP_010800708, NP_001039705, NP_001094667	560	9	11399	13.5702	0.0187344	0.000356768	0.0443183
GOTERM_CC_DIRECT	GO:0031595~nuclear proteasome complex	5	0.772798	0.000145144	NP_001030255, NP_001015639, XP_010811107, NP_001039893, NP_001039705	608	8	15461	15.8933	0.0641832	0.00184096	0.206171
GOTERM_CC_FAT	GO:0031595~nuclear proteasome complex	5	0.772798	0.000341952	NP_001030255, NP_001015639, XP_010811107, NP_001039893, NP_001039705	560	8	11399	12.7221	0.195212	0.00349672	0.507749
GOTERM_CC_DIRECT	GO:0031597~cytosolic proteasome complex	4	0.618238	0.00187216	NP_001030255, NP_001015639, XP_010811107, NP_001039705	608	7	15461	14.531	0.575302	0.0166515	2.62919
GOTERM_BP_DIRECT	GO:0045899~positive regulation of RNA polymerase II transcriptional preinitiation complex assembly	4	0.618238	0.00237987	NP_001030255, NP_001015639, XP_010811107, NP_001039705	591	7	13824	13.3662	0.990241	0.130895	4.00059
GOTERM_BP_DIRECT	GO:0030433~ER-associated ubiquitin-dependent protein catabolic process	6	0.927357	0.052801	NP_001030255, NP_001029466, NP_001015639, XP_005210362, XP_010811107, NP_001039705	591	48	13824	2.92386	1	0.727805	60.5255
GOTERM_BP_DIRECT	GO:1901800~positive regulation of proteasomal protein catabolic process	3	0.463679	0.0652042	NP_001030255, NP_001015639, NP_001039705	591	10	13824	7.01726	1	0.793704	68.5061
GOTERM_BP_DIRECT	GO:0030163~protein catabolic process	3	0.463679	0.553265	NP_001030255, XP_010811107, NP_001039705	591	43	13824	1.63192	1	0.999962	99.9999
Annotation Cluster 25	Enrichment Score: 3.3227518851379645
Category	Term	Count	%	PValue	Genes	List Total	Pop Hits	Pop Total	Fold Enrichment	Bonferroni	Benjamini	FDR
GOTERM_CC_DIRECT	GO:0030175~filopodium	10	1.5456	2.37164e-05	NP_001039942, NP_001039797, XP_005225421, NP_001020491, NP_001069217, XP_005213731, XP_010799028, NP_001193067, XP_005222282, NP_001030217, NP_001071320	608	41	15461	6.20226	0.01078	0.000318729	0.0337152
GOTERM_CC_FAT	GO:0030175~filopodium	12	1.85471	0.000116913	NP_001039942, NP_001039797, XP_005225421, NP_001020491, NP_001069217, XP_005213731, XP_010799028, NP_001193067, NP_776505, XP_005222282, NP_001033199, NP_001030217, NP_001071320	560	59	11399	4.14007	0.071555	0.00125758	0.17387
GOTERM_CC_FAT	GO:0098858~actin-based cell projection	15	2.31839	0.00219342	XP_005225421, NP_001073687, XP_005213731, XP_005216235, NP_001193067, NP_776505, NP_001033199, NP_001071320, NP_001039942, NP_001039797, NP_001020491, NP_001069217, XP_010799028, XP_005222282, NP_001030217, XP_005222582	560	120	11399	2.54442	0.752006	0.0174952	3.2154
GOTERM_CC_FAT	GO:0005902~microvillus	8	1.23648	0.00841317	NP_001039942, NP_001073687, NP_001069217, XP_005216235, XP_010799028, NP_001030217, NP_001071320, XP_005222582	560	48	11399	3.39256	0.995322	0.0554759	11.8165
Annotation Cluster 26	Enrichment Score: 2.71825879690496
Category	Term	Count	%	PValue	Genes	List Total	Pop Hits	Pop Total	Fold Enrichment	Bonferroni	Benjamini	FDR
GOTERM_CC_DIRECT	GO:0005885~Arp2/3 protein complex	5	0.772798	0.000408832	NP_001029443, NP_001014844, NP_001095683, XP_005225118, NP_776651	608	10	15461	12.7146	0.170452	0.00454754	0.579719
GOTERM_CC_FAT	GO:0005885~Arp2/3 protein complex	5	0.772798	0.000948038	NP_001029443, NP_001014844, NP_001095683, XP_005225118, NP_776651	560	10	11399	10.1777	0.452444	0.00869085	1.40179
GOTERM_BP_DIRECT	GO:0034314~Arp2/3 complex-mediated actin nucleation	5	0.772798	0.00307687	NP_001029443, NP_001014844, NP_001095683, XP_005225118, NP_776651	591	15	13824	7.79695	0.99749	0.153226	5.1434
GOTERM_CC_DIRECT	GO:0042995~cell projection	6	0.927357	0.0112327	NP_001029443, XP_010808075, NP_001039595, NP_001095683, NP_001039811, NP_776651	608	35	15461	4.3593	0.994272	0.0741572	14.8379
Annotation Cluster 27	Enrichment Score: 2.6394605466194085
Category	Term	Count	%	PValue	Genes	List Total	Pop Hits	Pop Total	Fold Enrichment	Bonferroni	Benjamini	FDR
KEGG_PATHWAY	bta04520:Adherens junction	13	2.00927	0.000279898	NP_001039919, NP_786987, NP_001039797, NP_777060, NP_001030428, XP_010818135, XP_005212035, NP_001028790, NP_776588, XP_010815301, NP_788818, NP_001030443, XP_005224976, XP_005222582	417	68	7583	3.47648	0.063406	0.00363258	0.359233
KEGG_PATHWAY	bta04530:Tight junction	17	2.62751	0.00327885	XP_010806366, NP_001039919, NP_001094510, NP_777060, XP_005212035, NP_001028790, NP_001032554, NP_001077233, XP_010806870, NP_001030443, NP_001068702, NP_001069325, NP_001039797, NP_001030428, XP_005203968, NP_788818, XP_005222582, NP_001179691	417	137	7583	2.25649	0.536297	0.0270736	4.13423
KEGG_PATHWAY	bta04670:Leukocyte transendothelial migration	14	2.16383	0.0131491	NP_001094510, XP_005212035, NP_001028790, NP_001077233, NP_001033199, NP_001030443, NP_001068702, NP_001039942, NP_001039797, NP_001030428, NP_776588, XP_010799028, NP_776877, NP_788818, XP_005222582	417	119	7583	2.13937	0.954829	0.092254	15.6472
Annotation Cluster 28	Enrichment Score: 2.5092279698674367
Category	Term	Count	%	PValue	Genes	List Total	Pop Hits	Pop Total	Fold Enrichment	Bonferroni	Benjamini	FDR
KEGG_PATHWAY	bta04810:Regulation of actin cytoskeleton	29	4.48223	1.30845e-05	NP_001124224, NP_001179698, NP_001028790, XP_005225118, XP_010815301, NP_001077233, NP_001193656, XP_005224976, NP_001192444, NP_001039942, NP_001014844, NP_001039797, NP_001030393, XP_005220152, XP_010799028, NP_001095476, XP_005212035, NP_001015655, NP_001106755, NP_001068702, NP_001029443, XP_015316619, NP_786987, NP_001015592, NP_001029825, NP_001069217, NP_001030428, NP_776588, NP_776877, NP…	417	213	7583	2.47584	0.00305711	0.000235495	0.0168197
KEGG_PATHWAY	bta04510:Focal adhesion	23	3.55487	0.00224927	NP_001124224, NP_001193443, XP_005212035, NP_001028790, NP_001077233, NP_001033199, NP_001193656, XP_015328655, NP_001096556, XP_005224976, NP_001068702, NP_001192357, NP_786987, NP_001039797, XP_015316619, NP_001030393, XP_005222961, XP_005222964, NP_001029825, NP_001030428, XP_005220152, NP_776588, NP_776877, NP_788818, XP_005222582	417	208	7583	2.0108	0.409581	0.0208563	2.85336
KEGG_PATHWAY	bta05205:Proteoglycans in cancer	21	3.24575	0.00773544	NP_001124224, NP_001193443, NP_001028790, XP_010815301, XP_005224976, NP_001039942, NP_786987, NP_001039797, XP_015316619, XP_005225783, XP_005222961, NP_001030393, XP_005222964, NP_001029825, NP_001069217, NP_776588, XP_010799028, NP_776877, NP_001030200, NP_001015548, NP_788818, XP_005222582	417	203	7583	1.88117	0.837509	0.0569322	9.50097
KEGG_PATHWAY	bta04024:cAMP signaling pathway	13	2.00927	0.403463	NP_001068702, NP_001124224, NP_001094510, XP_015316619, NP_786987, NP_001030393, NP_001029825, NP_776588, NP_001229516, NP_776877, XP_002687798, NP_788818, XP_005224976	417	198	7583	1.19394	1	0.750804	99.8695
Annotation Cluster 29	Enrichment Score: 2.2816371437879712
Category	Term	Count	%	PValue	Genes	List Total	Pop Hits	Pop Total	Fold Enrichment	Bonferroni	Benjamini	FDR
GOTERM_CC_FAT	GO:0030016~myofibril	18	2.78207	0.00067633	XP_005207750, XP_005225421, XP_010819339, XP_005210125, NP_788821, XP_005212035, NP_001028790, NP_001077233, XP_005225172, NP_001030273, XP_005208457, NP_001068702, XP_005205583, NP_001020491, NP_001030428, XP_005203697, NP_001229516, XP_010819341, XP_010819342, XP_010819343, XP_005222582, XP_005212690	560	144	11399	2.54442	0.34924	0.00639165	1.00192
GOTERM_CC_FAT	GO:0043292~contractile fiber	18	2.78207	0.00124578	XP_005207750, XP_005225421, XP_010819339, XP_005210125, NP_788821, XP_005212035, NP_001028790, NP_001077233, XP_005225172, NP_001030273, XP_005208457, NP_001068702, XP_005205583, NP_001020491, NP_001030428, XP_005203697, NP_001229516, XP_010819341, XP_010819342, XP_010819343, XP_005222582, XP_005212690	560	152	11399	2.4105	0.546865	0.0106398	1.83825
GOTERM_CC_FAT	GO:0044449~contractile fiber part	16	2.47295	0.00251613	XP_005207750, XP_005225421, XP_010819339, XP_005210125, NP_788821, XP_005212035, NP_001077233, XP_005225172, NP_001030273, XP_005208457, NP_001068702, XP_005205583, NP_001030428, XP_005203697, NP_001229516, XP_010819341, XP_010819342, XP_010819343, XP_005222582, XP_005212690	560	135	11399	2.41249	0.798054	0.0197983	3.68025
GOTERM_CC_FAT	GO:0030017~sarcomere	15	2.31839	0.00371273	XP_005207750, XP_005225421, NP_788821, XP_005210125, XP_005212035, NP_001077233, XP_005225172, NP_001030273, XP_005208457, NP_001068702, XP_005205583, NP_001030428, XP_005203697, NP_001229516, XP_005212690, XP_005222582	560	127	11399	2.40418	0.905766	0.0280564	5.38578
GOTERM_CC_DIRECT	GO:0030018~Z disc	9	1.39104	0.00900826	NP_001068702, XP_005207750, XP_005205583, NP_788821, NP_001030428, XP_005212035, NP_001077233, NP_001030273, XP_005225172, XP_005222582	608	75	15461	3.05151	0.984004	0.0607354	12.0729
GOTERM_CC_FAT	GO:0030018~Z disc	9	1.39104	0.0300081	NP_001068702, XP_005207750, XP_005205583, NP_788821, NP_001030428, XP_005212035, NP_001077233, NP_001030273, XP_005225172, XP_005222582	560	75	11399	2.44264	1	0.161282	36.4583
GOTERM_CC_FAT	GO:0031674~I band	9	1.39104	0.0501917	NP_001068702, XP_005207750, XP_005205583, NP_788821, NP_001030428, XP_005212035, NP_001077233, NP_001030273, XP_005225172, XP_005222582	560	83	11399	2.20721	1	0.242032	53.5338
Annotation Cluster 30	Enrichment Score: 2.222016669002185
Category	Term	Count	%	PValue	Genes	List Total	Pop Hits	Pop Total	Fold Enrichment	Bonferroni	Benjamini	FDR
GOTERM_CC_DIRECT	GO:0097452~GAIT complex	4	0.618238	0.000233847	NP_001029206, NP_001230249, XP_002690248, NP_001070466	608	4	15461	25.4293	0.101367	0.00280869	0.331976
GOTERM_CC_FAT	GO:0097452~GAIT complex	4	0.618238	0.000452153	NP_001029206, NP_001230249, XP_002690248, NP_001070466	560	4	11399	20.3554	0.249625	0.00454807	0.670868
GOTERM_BP_DIRECT	GO:0017148~negative regulation of translation	6	0.927357	0.0266986	NP_001029206, NP_001029219, NP_776735, NP_001230249, XP_002690248, NP_001070466	591	40	13824	3.50863	1	0.560259	37.1049
GOTERM_BP_DIRECT	GO:0071346~cellular response to interferon-gamma	3	0.463679	0.458383	NP_001029206, NP_001230249, XP_002690248	591	36	13824	1.94924	1	0.999759	99.9973
Annotation Cluster 31	Enrichment Score: 2.0107150784773835
Category	Term	Count	%	PValue	Genes	List Total	Pop Hits	Pop Total	Fold Enrichment	Bonferroni	Benjamini	FDR
GOTERM_CC_DIRECT	GO:0036464~cytoplasmic ribonucleoprotein granule	6	0.927357	0.00087053	NP_001039797, NP_001012700, NP_776588, NP_776877, NP_001040014, NP_001015548	608	20	15461	7.62878	0.328342	0.00825749	1.23064
GOTERM_CC_FAT	GO:0036464~cytoplasmic ribonucleoprotein granule	15	2.31839	0.00186951	NP_001029553, NP_776735, NP_001068936, XP_005211998, NP_001015639, NP_001039427, NP_001040014, NP_001039797, NP_001012700, XP_003586314, NP_776588, NP_001029834, XP_010811107, NP_776877, NP_001015548	560	118	11399	2.58755	0.695245	0.0155132	2.74671
GOTERM_CC_FAT	GO:0035770~ribonucleoprotein granule	15	2.31839	0.00371273	NP_001029553, NP_776735, NP_001068936, XP_005211998, NP_001015639, NP_001039427, NP_001040014, NP_001039797, NP_001012700, XP_003586314, NP_776588, NP_001029834, XP_010811107, NP_776877, NP_001015548	560	127	11399	2.40418	0.905766	0.0280564	5.38578
GOTERM_CC_DIRECT	GO:0000932~cytoplasmic mRNA processing body	6	0.927357	0.0859558	NP_001029553, NP_776735, NP_001015639, XP_010811107, NP_001029834, NP_001039427	608	60	15461	2.54293	1	0.379729	72.1374
GOTERM_CC_FAT	GO:0000932~cytoplasmic mRNA processing body	6	0.927357	0.170194	NP_001029553, NP_776735, NP_001015639, XP_010811107, NP_001029834, NP_001039427	560	60	11399	2.03554	1	0.578835	93.7761
Annotation Cluster 32	Enrichment Score: 2.009277566766651
Category	Term	Count	%	PValue	Genes	List Total	Pop Hits	Pop Total	Fold Enrichment	Bonferroni	Benjamini	FDR
GOTERM_CC_FAT	GO:0015630~microtubule cytoskeleton	70	10.8192	5.39389e-05	XP_002689518, NP_001032701, XP_015328964, XP_005224976, XP_005206686, NP_001092344, XP_005210344, NP_001229516, XP_005222282, XP_005223736, XP_003587532, NP_001014939, XP_005222582, NP_001179691, NP_001039636, NP_001180177, NP_001094510, XP_005218370, NP_001070587, NP_001033175, XP_005206905, XP_010818420, NP_001071320, NP_001069351, XP_010812603, NP_001108328, NP_001029767, XP_005220668, NP_0010…	560	878	11399	1.62286	0.0336721	0.000600733	0.0802515
GOTERM_CC_DIRECT	GO:0005813~centrosome	23	3.55487	0.00823746	NP_001180177, XP_005209668, NP_001094510, XP_005218370, NP_001073687, NP_001032701, NP_001193067, NP_001092404, NP_001071320, NP_777088, NP_001069351, XP_005227717, NP_001106774, XP_005206686, NP_001029767, NP_001030387, NP_001229516, XP_005222282, NP_776877, NP_001039510, XP_005223736, NP_001029800, XP_005222582, NP_001033283	608	321	15461	1.82204	0.97718	0.0582371	11.0955
GOTERM_CC_FAT	GO:0005815~microtubule organizing center	33	5.10046	0.0883647	NP_001032701, NP_001193067, XP_015328964, XP_005227717, NP_001039797, XP_005206686, NP_001179294, NP_001092344, XP_010799028, NP_001229516, XP_005222282, NP_001039510, XP_005223736, XP_005222582, NP_001033283, NP_001180177, XP_005209668, NP_001094510, XP_005218370, NP_001028781, NP_001073687, NP_001033175, NP_001092404, NP_001071320, NP_777088, NP_001192357, NP_001069351, NP_786987, NP_001106774,…	560	509	11399	1.3197	1	0.372648	74.766
GOTERM_CC_FAT	GO:0005813~centrosome	25	3.86399	0.233838	NP_001032701, NP_001193067, XP_015328964, XP_005227717, XP_005206686, NP_001229516, XP_005222282, NP_001039510, XP_005223736, XP_005222582, NP_001033283, NP_001180177, XP_005209668, NP_001094510, XP_005218370, NP_001073687, NP_001033175, NP_001092404, NP_001071320, NP_777088, NP_001069351, NP_001106774, NP_001029767, NP_001030387, NP_776877, NP_001029800	560	416	11399	1.22328	1	0.676191	98.1022
Annotation Cluster 33	Enrichment Score: 1.7831991411967612
Category	Term	Count	%	PValue	Genes	List Total	Pop Hits	Pop Total	Fold Enrichment	Bonferroni	Benjamini	FDR
GOTERM_BP_DIRECT	GO:0051086~chaperone mediated protein folding independent of cofactor	4	0.618238	0.00368755	NP_001029411, NP_001073690, NP_001033629, NP_777157	591	8	13824	11.6954	0.999237	0.16811	6.13415
GOTERM_CC_DIRECT	GO:0016272~prefoldin complex	3	0.463679	0.0283408	NP_001073690, NP_001033629, NP_777157	608	7	15461	10.8983	0.999998	0.162682	33.5538
GOTERM_CC_FAT	GO:0016272~prefoldin complex	3	0.463679	0.0427811	NP_001073690, NP_001033629, NP_777157	560	7	11399	8.72372	1	0.214495	47.8355
Annotation Cluster 34	Enrichment Score: 1.7021547606809921
Category	Term	Count	%	PValue	Genes	List Total	Pop Hits	Pop Total	Fold Enrichment	Bonferroni	Benjamini	FDR
GOTERM_CC_DIRECT	GO:0030904~retromer complex	6	0.927357	0.000383128	NP_001033608, XP_010816303, NP_001068923, XP_005217871, NP_001092404, NP_001039723	608	17	15461	8.97504	0.160646	0.00436851	0.543364
GOTERM_CC_FAT	GO:0030904~retromer complex	6	0.927357	0.00105371	NP_001033608, XP_010816303, NP_001068923, XP_005217871, NP_001092404, NP_001039723	560	17	11399	7.18424	0.488013	0.00951807	1.5569
GOTERM_BP_DIRECT	GO:0042147~retrograde transport, endosome to Golgi	7	1.08192	0.0190189	NP_001033608, XP_010816303, NP_001068923, XP_005217871, NP_001092404, XP_005220668, NP_001039723	591	50	13824	3.27472	1	0.463037	28.0379
GOTERM_BP_DIRECT	GO:1990126~retrograde transport, endosome to plasma membrane	3	0.463679	0.103976	NP_001068923, XP_005217871, NP_001039723	591	13	13824	5.39789	1	0.901595	84.7597
GOTERM_CC_DIRECT	GO:0010008~endosome membrane	5	0.772798	0.209047	NP_001033608, NP_001068923, XP_005217871, NP_777199, XP_005228126	608	60	15461	2.11911	1	0.643178	96.4365
GOTERM_CC_DIRECT	GO:0005770~late endosome	5	0.772798	0.366985	XP_010816303, NP_803450, XP_005217871, NP_001071332, NP_001039723	608	78	15461	1.63008	1	0.845226	99.8499
Annotation Cluster 35	Enrichment Score: 1.675052977822061
Category	Term	Count	%	PValue	Genes	List Total	Pop Hits	Pop Total	Fold Enrichment	Bonferroni	Benjamini	FDR
GOTERM_CC_FAT	GO:0030662~coated vesicle membrane	11	1.70015	0.000214432	XP_015330164, XP_005210119, NP_001099115, XP_005226415, XP_005222414, XP_005208805, NP_776448, NP_001032904, NP_001178203, XP_010814093, NP_777270	560	53	11399	4.2247	0.127313	0.00226707	0.318682
GOTERM_BP_DIRECT	GO:0006886~intracellular protein transport	17	2.62751	0.00318984	XP_005210119, NP_001068923, XP_015329515, NP_001014933, NP_001029877, NP_001071332, NP_001032904, XP_010814093, NP_777270, NP_001039723, XP_015330164, NP_001099115, NP_001033608, XP_005217871, XP_005226415, XP_005208805, NP_776448	591	174	13824	2.28531	0.997986	0.154458	5.32742
GOTERM_CC_FAT	GO:0012506~vesicle membrane	22	3.40031	0.00407721	XP_005208208, XP_005210119, NP_001069654, XP_015329515, XP_005222414, XP_005212035, NP_001032904, XP_005206905, NP_777270, XP_010814093, XP_010805730, XP_015330164, NP_001099115, XP_010816303, XP_005205583, XP_005226415, NP_001001440, XP_005208805, NP_776448, NP_001030428, XP_005226474, NP_001178203, NP_786978	560	228	11399	1.96411	0.925303	0.0304127	5.89965
GOTERM_CC_FAT	GO:0030659~cytoplasmic vesicle membrane	21	3.24575	0.00447609	XP_005208208, XP_005210119, NP_001069654, XP_015329515, XP_005222414, NP_001032904, XP_005206905, NP_777270, XP_010814093, XP_010805730, XP_015330164, NP_001099115, XP_010816303, XP_005205583, XP_005226415, NP_001001440, XP_005208805, NP_776448, XP_005226474, NP_001178203, NP_786978	560	215	11399	1.9882	0.94208	0.0329587	6.45904
GOTERM_CC_FAT	GO:0044433~cytoplasmic vesicle part	21	3.24575	0.0116029	XP_005208208, XP_005210119, NP_001069654, XP_015329515, XP_005222414, NP_001032904, XP_005206905, NP_777270, XP_010814093, XP_010805730, XP_015330164, NP_001099115, XP_010816303, XP_005205583, XP_005226415, NP_001001440, XP_005208805, NP_776448, XP_005226474, NP_001178203, NP_786978	560	235	11399	1.81899	0.999395	0.0735555	15.9455
GOTERM_CC_FAT	GO:0030135~coated vesicle	13	2.00927	0.0207326	XP_015330164, XP_005210733, XP_005210119, NP_001099115, NP_001069654, XP_005226415, XP_005222414, XP_005208805, NP_776448, NP_001032904, NP_001178203, XP_010814093, NP_777270	560	126	11399	2.10016	0.999998	0.119003	26.789
GOTERM_CC_FAT	GO:0030665~clathrin-coated vesicle membrane	5	0.772798	0.0278364	XP_005210119, XP_005222414, XP_005208805, NP_776448, XP_010814093	560	24	11399	4.2407	1	0.151653	34.3076
GOTERM_CC_FAT	GO:0030117~membrane coat	9	1.39104	0.0344132	XP_015330164, XP_005210119, NP_001099115, XP_005226415, XP_005208805, NP_776448, NP_001032904, NP_001178203, XP_010814093	560	77	11399	2.3792	1	0.181544	40.6204
GOTERM_CC_FAT	GO:0048475~coated membrane	9	1.39104	0.0344132	XP_015330164, XP_005210119, NP_001099115, XP_005226415, XP_005208805, NP_776448, NP_001032904, NP_001178203, XP_010814093	560	77	11399	2.3792	1	0.181544	40.6204
GOTERM_CC_DIRECT	GO:0030665~clathrin-coated vesicle membrane	3	0.463679	0.0368183	XP_005222414, XP_005208805, XP_010814093	608	8	15461	9.53598	1	0.201941	41.3377
GOTERM_CC_FAT	GO:0030136~clathrin-coated vesicle	7	1.08192	0.18305	XP_005210733, XP_005210119, NP_001069654, XP_005222414, XP_005208805, NP_776448, XP_010814093	560	78	11399	1.82676	1	0.597684	95.0668
GOTERM_CC_FAT	GO:0030118~clathrin coat	4	0.618238	0.258358	XP_005210119, XP_005208805, NP_776448, XP_010814093	560	36	11399	2.26171	1	0.708417	98.8305
KEGG_PATHWAY	bta04142:Lysosome	4	0.618238	0.972419	XP_005210119, XP_005208805, NP_776448, XP_010805998	417	126	7583	0.577291	1	0.994759	100
Annotation Cluster 36	Enrichment Score: 1.5817801527020305
Category	Term	Count	%	PValue	Genes	List Total	Pop Hits	Pop Total	Fold Enrichment	Bonferroni	Benjamini	FDR
GOTERM_CC_DIRECT	GO:0042584~chromaffin granule membrane	4	0.618238	0.00587617	XP_005205583, NP_001001440, XP_005226474, XP_010805730	608	10	15461	10.1717	0.932345	0.0438963	8.03806
GOTERM_CC_FAT	GO:0042584~chromaffin granule membrane	4	0.618238	0.0108676	XP_005205583, NP_001001440, XP_005226474, XP_010805730	560	10	11399	8.14214	0.99903	0.0704355	15.01
GOTERM_CC_FAT	GO:0042583~chromaffin granule	5	0.772798	0.0148057	XP_005208457, XP_005205583, NP_001001440, XP_005226474, XP_010805730	560	20	11399	5.08884	0.999923	0.0886807	19.9095
GOTERM_CC_FAT	GO:0030667~secretory granule membrane	4	0.618238	0.497991	XP_005205583, NP_001001440, XP_005226474, XP_010805730	560	54	11399	1.5078	1	0.919133	99.9965
Annotation Cluster 37	Enrichment Score: 1.5745783331151015
Category	Term	Count	%	PValue	Genes	List Total	Pop Hits	Pop Total	Fold Enrichment	Bonferroni	Benjamini	FDR
GOTERM_CC_FAT	GO:0005902~microvillus	8	1.23648	0.00841317	NP_001039942, NP_001073687, NP_001069217, XP_005216235, XP_010799028, NP_001030217, NP_001071320, XP_005222582	560	48	11399	3.39256	0.995322	0.0554759	11.8165
GOTERM_BP_DIRECT	GO:1902966~positive regulation of protein localization to early endosome	3	0.463679	0.0103024	NP_001039942, NP_001069217, XP_010799028	591	4	13824	17.5431	1	0.320875	16.2596
GOTERM_CC_DIRECT	GO:0019898~extrinsic component of membrane	7	1.08192	0.0219958	NP_001039942, NP_001033608, XP_015329515, NP_001039933, NP_001069217, XP_010799028, XP_010806870	608	56	15461	3.17866	0.999961	0.136972	27.111
GOTERM_BP_DIRECT	GO:2000643~positive regulation of early endosome to late endosome transport	3	0.463679	0.0243286	NP_001039942, NP_001069217, XP_010799028	591	6	13824	11.6954	1	0.532148	34.4285
GOTERM_BP_DIRECT	GO:1903364~positive regulation of cellular protein catabolic process	3	0.463679	0.0652042	NP_001039942, NP_001069217, XP_010799028	591	10	13824	7.01726	1	0.793704	68.5061
GOTERM_BP_DIRECT	GO:0061028~establishment of endothelial barrier	3	0.463679	0.118005	NP_001039942, NP_001069217, XP_010799028	591	14	13824	5.01233	1	0.921248	88.3706
Annotation Cluster 38	Enrichment Score: 1.4969910533752286
Category	Term	Count	%	PValue	Genes	List Total	Pop Hits	Pop Total	Fold Enrichment	Bonferroni	Benjamini	FDR
GOTERM_CC_DIRECT	GO:0005869~dynactin complex	4	0.618238	0.00290836	NP_001180177, XP_005209668, XP_005206686, NP_001092404	608	8	15461	12.7146	0.735803	0.0239106	4.05663
GOTERM_CC_FAT	GO:0005869~dynactin complex	4	0.618238	0.00545839	NP_001180177, XP_005209668, XP_005206686, NP_001092404	560	8	11399	10.1777	0.969056	0.0387254	7.82343
GOTERM_CC_FAT	GO:0005875~microtubule associated complex	11	1.70015	0.0670368	NP_001180177, XP_005209668, NP_001069351, NP_001106774, XP_005206686, NP_001179294, NP_001070587, XP_002689518, NP_001193067, NP_001092404, XP_005222282, NP_777088	560	119	11399	1.88159	1	0.299066	64.3984
KEGG_PATHWAY	bta05016:Huntington's disease	7	1.08192	0.966071	XP_005210119, XP_005209668, XP_005206686, NP_776319, NP_776448, NP_001092404, NP_777109	417	199	7583	0.639661	1	0.99375	100
Annotation Cluster 39	Enrichment Score: 1.4663701364237274
Category	Term	Count	%	PValue	Genes	List Total	Pop Hits	Pop Total	Fold Enrichment	Bonferroni	Benjamini	FDR
GOTERM_BP_DIRECT	GO:0006768~biotin metabolic process	3	0.463679	0.005301	NP_001157392, NP_001019727, XP_005202205	591	3	13824	23.3909	0.999967	0.2092	8.70508
GOTERM_BP_DIRECT	GO:0006807~nitrogen compound metabolic process	4	0.618238	0.0127511	NP_001157392, XP_005203523, NP_001019727, XP_005202205	591	12	13824	7.79695	1	0.375289	19.7399
GOTERM_BP_DIRECT	GO:0007417~central nervous system development	3	0.463679	0.59018	NP_001157392, NP_001019727, XP_005202205	591	46	13824	1.52549	1	0.99998	100
Annotation Cluster 40	Enrichment Score: 1.4636231586812718
Category	Term	Count	%	PValue	Genes	List Total	Pop Hits	Pop Total	Fold Enrichment	Bonferroni	Benjamini	FDR
KEGG_PATHWAY	bta01210:2-Oxocarboxylic acid metabolism	5	0.772798	0.0147844	NP_001070583, XP_005223000, NP_776402, XP_005209909, XP_005202754, NP_803468	417	18	7583	5.05129	0.969358	0.100231	17.4266
GOTERM_BP_DIRECT	GO:0006099~tricarboxylic acid cycle	5	0.772798	0.023268	NP_776402, XP_005209909, NP_001029800, XP_005202754, NP_001069271	591	26	13824	4.49824	1	0.521839	33.1964
KEGG_PATHWAY	bta00630:Glyoxylate and dicarboxylate metabolism	5	0.772798	0.051243	NP_001069017, NP_001030463, NP_776402, XP_005209909, NP_001029800	417	26	7583	3.49705	0.999995	0.27066	49.1476
KEGG_PATHWAY	bta00020:Citrate cycle (TCA cycle)	5	0.772798	0.0793069	NP_776402, XP_005209909, NP_001029800, XP_005202754, NP_001069271	417	30	7583	3.03078	1	0.355599	65.4322
Annotation Cluster 41	Enrichment Score: 1.4625717820985238
Category	Term	Count	%	PValue	Genes	List Total	Pop Hits	Pop Total	Fold Enrichment	Bonferroni	Benjamini	FDR
KEGG_PATHWAY	bta04962:Vasopressin-regulated water reabsorption	9	1.39104	0.00317681	XP_005209668, NP_001069654, NP_001069351, NP_001106774, XP_005206686, NP_001193067, NP_001092404, XP_005222282, NP_786991, XP_005221068	417	46	7583	3.55787	0.525056	0.0271995	4.00799
GOTERM_CC_DIRECT	GO:0005868~cytoplasmic dynein complex	4	0.618238	0.0230202	XP_005209668, NP_001069351, NP_001070587, NP_001193067, XP_005222282	608	16	15461	6.35732	0.999976	0.141051	28.189
GOTERM_CC_FAT	GO:0030286~dynein complex	6	0.927357	0.0405191	XP_005209668, NP_001069351, NP_001106774, XP_005206686, NP_001070587, NP_001193067, XP_005222282	560	39	11399	3.13159	1	0.207401	45.9703
GOTERM_CC_FAT	GO:0005868~cytoplasmic dynein complex	4	0.618238	0.0407763	XP_005209668, NP_001069351, NP_001070587, NP_001193067, XP_005222282	560	16	11399	5.08884	1	0.206968	46.1855
GOTERM_CC_FAT	GO:0005875~microtubule associated complex	11	1.70015	0.0670368	NP_001180177, XP_005209668, NP_001069351, NP_001106774, XP_005206686, NP_001179294, NP_001070587, XP_002689518, NP_001193067, NP_001092404, XP_005222282, NP_777088	560	119	11399	1.88159	1	0.299066	64.3984
GOTERM_BP_DIRECT	GO:0007018~microtubule-based movement	5	0.772798	0.207056	NP_001069351, NP_001179294, NP_001070587, XP_002689518, NP_001193067, XP_005222282	591	55	13824	2.12644	1	0.982134	98.1228
Annotation Cluster 42	Enrichment Score: 1.3905302616840722
Category	Term	Count	%	PValue	Genes	List Total	Pop Hits	Pop Total	Fold Enrichment	Bonferroni	Benjamini	FDR
GOTERM_CC_FAT	GO:0005902~microvillus	8	1.23648	0.00841317	NP_001039942, NP_001073687, NP_001069217, XP_005216235, XP_010799028, NP_001030217, NP_001071320, XP_005222582	560	48	11399	3.39256	0.995322	0.0554759	11.8165
GOTERM_BP_DIRECT	GO:0030033~microvillus assembly	3	0.463679	0.042915	NP_001069217, XP_010799028, NP_001071320	591	8	13824	8.77157	1	0.683902	52.8389
GOTERM_BP_DIRECT	GO:0090002~establishment of protein localization to plasma membrane	4	0.618238	0.186569	NP_001069217, XP_010799028, NP_776877, NP_001071320	591	35	13824	2.67324	1	0.976475	97.0938
Annotation Cluster 43	Enrichment Score: 1.3317598270499593
Category	Term	Count	%	PValue	Genes	List Total	Pop Hits	Pop Total	Fold Enrichment	Bonferroni	Benjamini	FDR
GOTERM_CC_DIRECT	GO:0031901~early endosome membrane	8	1.23648	0.00171988	NP_001033608, NP_001069654, XP_015329515, NP_001039595, NP_001071332, NP_776588, XP_005221090, NP_786978	608	45	15461	4.52076	0.544638	0.0156101	2.41777
GOTERM_CC_FAT	GO:0031901~early endosome membrane	8	1.23648	0.0058823	NP_001033608, NP_001069654, XP_015329515, NP_001039595, NP_001071332, NP_776588, XP_005221090, NP_786978	560	45	11399	3.61873	0.976395	0.040771	8.40647
GOTERM_CC_FAT	GO:0010008~endosome membrane	18	2.78207	0.0109795	NP_001069654, NP_777141, NP_001068923, XP_015329515, NP_001068679, NP_001071332, XP_005228126, XP_005213666, XP_010805730, NP_001033608, XP_010816303, XP_005217871, NP_001039933, NP_001039595, NP_777199, NP_776588, XP_005221090, NP_786978	560	188	11399	1.94892	0.999098	0.0704237	15.153
GOTERM_CC_FAT	GO:0044440~endosomal part	19	2.93663	0.0131864	NP_001069654, NP_777141, NP_001068923, XP_015329515, NP_001068679, NP_001071332, XP_005228126, XP_005213666, XP_010805730, NP_001039723, XP_010816303, NP_001033608, XP_005217871, NP_001039933, NP_001039595, NP_777199, NP_776588, XP_005221090, NP_786978	560	207	11399	1.86837	0.999782	0.0816181	17.9277
GOTERM_CC_FAT	GO:0005769~early endosome	16	2.47295	0.0262629	NP_001124226, NP_001069654, NP_777141, NP_001068923, XP_015329515, NP_803450, XP_005222414, NP_001071332, NP_001039723, NP_001033608, NP_777016, XP_005217871, NP_001039595, NP_776588, XP_005221090, NP_786978	560	176	11399	1.85049	1	0.144851	32.7071
GOTERM_CC_FAT	GO:0005774~vacuolar membrane	23	3.55487	0.162639	NP_001124226, NP_001069654, XP_015329515, XP_010819339, XP_005228126, NP_001071332, XP_002685354, NP_001039723, XP_005217871, NP_777199, XP_005221090, XP_010819341, XP_010819342, NP_786978, XP_010819343, NP_777141, NP_001068923, NP_001068679, XP_005213666, XP_015315431, NP_777241, XP_010805730, NP_001033608, XP_010816303, NP_001039933, NP_001039595, NP_776588	560	358	11399	1.30775	1	0.568781	92.8773
GOTERM_CC_FAT	GO:0044437~vacuolar part	23	3.55487	0.217284	NP_001124226, NP_001069654, XP_015329515, XP_010819339, XP_005228126, NP_001071332, XP_002685354, NP_001039723, XP_005217871, NP_777199, XP_005221090, XP_010819341, XP_010819342, NP_786978, XP_010819343, NP_777141, NP_001068923, NP_001068679, XP_005213666, XP_015315431, NP_777241, XP_010805730, NP_001033608, XP_010816303, NP_001039933, NP_001039595, NP_776588	560	374	11399	1.2518	1	0.652944	97.3913
GOTERM_CC_FAT	GO:0005770~late endosome	10	1.5456	0.236169	XP_010816303, NP_777141, NP_803450, XP_005217871, NP_001068679, NP_001071332, XP_005213666, XP_005221090, NP_001039723, XP_010805730	560	138	11399	1.47503	1	0.677916	98.1863
GOTERM_CC_FAT	GO:0005768~endosome	29	4.48223	0.288797	NP_001124226, NP_001069654, XP_015329515, XP_005223832, XP_005228126, NP_001071332, NP_001039723, NP_001094758, XP_002685354, NP_777016, XP_005217871, NP_777199, XP_010799028, XP_005221090, NP_786978, NP_777141, NP_001068923, NP_803450, XP_005222414, NP_001068679, XP_005213666, NP_001180090, XP_010805730, XP_010816303, NP_001033608, NP_001039933, NP_001039595, NP_776588, NP_788818	560	507	11399	1.16431	1	0.743607	99.3732
GOTERM_CC_FAT	GO:0005773~vacuole	39	6.02782	0.519084	NP_001124226, NP_001069654, XP_015329515, XP_010819339, XP_005223832, NP_001179698, XP_005228126, NP_001071332, XP_005210362, NP_001096556, NP_001039723, NP_001094758, XP_002685354, NP_777016, NP_001039797, XP_005217871, NP_777199, XP_010799028, XP_005221090, XP_010819341, XP_010819342, XP_010805998, XP_010819343, NP_786978, NP_776684, NP_777141, NP_001068923, NP_803450, XP_005222414, NP_00106867…	560	773	11399	1.02698	1	0.927656	99.9981
Annotation Cluster 44	Enrichment Score: 1.3226001855322527
Category	Term	Count	%	PValue	Genes	List Total	Pop Hits	Pop Total	Fold Enrichment	Bonferroni	Benjamini	FDR
GOTERM_CC_FAT	GO:0098589~membrane region	21	3.24575	0.00471426	NP_001069654, XP_005210119, XP_010819339, XP_005217013, NP_001029471, NP_001096556, XP_015328967, XP_002685354, NP_001030443, XP_015328969, XP_005216292, XP_010799028, XP_010819341, XP_010819342, XP_010819343, XP_005222582, NP_777141, NP_803450, NP_001012686, XP_005206905, NP_001096715, NP_001039933, NP_776448, NP_776525, NP_001179940	560	216	11399	1.97899	0.950244	0.0342894	6.79157
GOTERM_CC_DIRECT	GO:0045121~membrane raft	9	1.39104	0.0677299	NP_777141, NP_001069654, XP_010819339, XP_005217013, NP_776525, NP_001012686, NP_001096715, XP_010819341, XP_010819342, NP_001029471, XP_010819343, NP_001096556	608	110	15461	2.08058	1	0.323526	63.1076
GOTERM_CC_FAT	GO:0045121~membrane raft	13	2.00927	0.126678	NP_001069654, NP_777141, XP_005217013, XP_010819339, NP_001012686, NP_001096715, NP_001029471, NP_001096556, NP_001030443, NP_001039933, NP_776525, XP_010799028, XP_010819341, XP_010819342, XP_010819343, XP_005222582	560	169	11399	1.5658	1	0.481377	86.6817
GOTERM_CC_FAT	GO:0098857~membrane microdomain	13	2.00927	0.126678	NP_001069654, NP_777141, XP_005217013, XP_010819339, NP_001012686, NP_001096715, NP_001029471, NP_001096556, NP_001030443, NP_001039933, NP_776525, XP_010799028, XP_010819341, XP_010819342, XP_010819343, XP_005222582	560	169	11399	1.5658	1	0.481377	86.6817
Annotation Cluster 45	Enrichment Score: 1.2539383925835557
Category	Term	Count	%	PValue	Genes	List Total	Pop Hits	Pop Total	Fold Enrichment	Bonferroni	Benjamini	FDR
GOTERM_CC_DIRECT	GO:0016460~myosin II complex	3	0.463679	0.0368183	NP_001068702, NP_001077233, NP_001179691	608	8	15461	9.53598	1	0.201941	41.3377
GOTERM_CC_FAT	GO:0016459~myosin complex	7	1.08192	0.0477159	NP_001068702, XP_005210733, NP_001106774, XP_005203968, NP_001077233, XP_005206559, NP_001179691	560	54	11399	2.63866	1	0.234817	51.698
GOTERM_CC_FAT	GO:0016460~myosin II complex	3	0.463679	0.098505	NP_001068702, NP_001077233, NP_001179691	560	11	11399	5.55146	1	0.404589	78.636
Annotation Cluster 46	Enrichment Score: 1.2531516815841415
Category	Term	Count	%	PValue	Genes	List Total	Pop Hits	Pop Total	Fold Enrichment	Bonferroni	Benjamini	FDR
GOTERM_CC_DIRECT	GO:0001931~uropod	3	0.463679	0.0368183	NP_001039942, XP_010799028, NP_001179691	608	8	15461	9.53598	1	0.201941	41.3377
GOTERM_CC_FAT	GO:0031254~cell trailing edge	3	0.463679	0.0687449	NP_001039942, XP_010799028, NP_001179691	560	9	11399	6.78512	1	0.303584	65.3563
GOTERM_CC_FAT	GO:0001931~uropod	3	0.463679	0.0687449	NP_001039942, XP_010799028, NP_001179691	560	9	11399	6.78512	1	0.303584	65.3563
Annotation Cluster 47	Enrichment Score: 1.223584117540019
Category	Term	Count	%	PValue	Genes	List Total	Pop Hits	Pop Total	Fold Enrichment	Bonferroni	Benjamini	FDR
GOTERM_CC_DIRECT	GO:0031528~microvillus membrane	4	0.618238	0.00423597	NP_001039942, XP_010799028, NP_001071320, XP_005222582	608	9	15461	11.3019	0.856289	0.0323458	5.85707
GOTERM_CC_FAT	GO:0031528~microvillus membrane	4	0.618238	0.00789175	NP_001039942, XP_010799028, NP_001071320, XP_005222582	560	9	11399	9.04683	0.993469	0.0537867	11.1237
GOTERM_CC_DIRECT	GO:0016323~basolateral plasma membrane	5	0.772798	0.556221	NP_001039942, NP_777141, XP_010799028, NP_786978, XP_005222582	608	100	15461	1.27146	1	0.947485	99.999
GOTERM_CC_FAT	GO:0016323~basolateral plasma membrane	6	0.927357	0.685947	NP_001039942, NP_777141, NP_803450, XP_010799028, NP_786978, XP_005222582	560	117	11399	1.04386	1	0.979158	100
Annotation Cluster 48	Enrichment Score: 1.2193853560698409
Category	Term	Count	%	PValue	Genes	List Total	Pop Hits	Pop Total	Fold Enrichment	Bonferroni	Benjamini	FDR
KEGG_PATHWAY	bta04114:Oocyte meiosis	16	2.47295	0.00111391	NP_001124224, XP_005207750, NP_001032554, NP_777239, NP_777218, XP_005224976, NP_001029953, NP_001069325, NP_786987, NP_001030393, NP_777219, NP_001029825, NP_001229516, NP_001071595, NP_776917, NP_776916	417	112	7583	2.59781	0.229566	0.0112751	1.4226
KEGG_PATHWAY	bta04390:Hippo signaling pathway	14	2.16383	0.0706728	XP_010806366, NP_001028790, NP_001032554, NP_777239, NP_777218, NP_001030443, NP_001069325, NP_001030393, NP_777219, NP_001029825, NP_001071595, NP_776917, NP_776916, XP_005222582	417	151	7583	1.68599	1	0.328914	61.025
KEGG_PATHWAY	bta04110:Cell cycle	9	1.39104	0.379153	NP_001029953, NP_001069380, NP_777219, NP_001093816, NP_777239, NP_001071595, NP_776917, NP_777218, NP_776916	417	125	7583	1.30929	1	0.734958	99.7819
KEGG_PATHWAY	bta04151:PI3K-Akt signaling pathway	21	3.24575	0.444161	NP_001073105, XP_010806366, NP_001124224, NP_776735, NP_001012688, NP_001093816, NP_001032554, NP_777239, NP_777218, XP_005224976, NP_786987, XP_002684044, NP_001069325, NP_777219, NP_001030415, NP_776588, NP_001071595, NP_776917, NP_001030200, NP_001015548, NP_776916	417	347	7583	1.10051	1	0.775465	99.9474
Annotation Cluster 49	Enrichment Score: 1.2059188564959782
Category	Term	Count	%	PValue	Genes	List Total	Pop Hits	Pop Total	Fold Enrichment	Bonferroni	Benjamini	FDR
GOTERM_CC_FAT	GO:0030139~endocytic vesicle	12	1.85471	0.00838011	NP_001124226, XP_005208208, XP_005210733, XP_010816303, NP_001069654, NP_803450, NP_001179294, NP_001071332, NP_776927, NP_776667, XP_002685354, NP_001180090	560	98	11399	2.49249	0.995222	0.0558405	11.7727
GOTERM_CC_DIRECT	GO:0045335~phagocytic vesicle	4	0.618238	0.138374	NP_001124226, XP_010816303, NP_001069654, NP_776927	608	33	15461	3.08234	1	0.522797	87.9678
GOTERM_CC_FAT	GO:0045335~phagocytic vesicle	5	0.772798	0.20794	NP_001124226, XP_005208208, XP_010816303, NP_001069654, NP_776927	560	48	11399	2.12035	1	0.642274	96.8873
Annotation Cluster 50	Enrichment Score: 1.0673445063296927
Category	Term	Count	%	PValue	Genes	List Total	Pop Hits	Pop Total	Fold Enrichment	Bonferroni	Benjamini	FDR
GOTERM_CC_DIRECT	GO:0031105~septin complex	4	0.618238	0.000567518	NP_001039557, XP_005205522, XP_010819630, XP_003587532	608	5	15461	20.3434	0.228508	0.00574851	0.803891
GOTERM_CC_FAT	GO:0031105~septin complex	4	0.618238	0.00108912	NP_001039557, XP_005205522, XP_010819630, XP_003587532	560	5	11399	16.2843	0.499411	0.00956465	1.60883
GOTERM_CC_FAT	GO:0032156~septin cytoskeleton	4	0.618238	0.00209893	NP_001039557, XP_005205522, XP_010819630, XP_003587532	560	6	11399	13.5702	0.736637	0.0171783	3.0789
GOTERM_CC_DIRECT	GO:0032154~cleavage furrow	6	0.927357	0.00875564	NP_001039557, XP_005205522, NP_001069217, XP_010819630, NP_788818, NP_001179691	608	33	15461	4.6235	0.982028	0.060865	11.7537
GOTERM_CC_FAT	GO:0032154~cleavage furrow	6	0.927357	0.0211939	NP_001039557, XP_005205522, NP_001069217, XP_010819630, NP_788818, NP_001179691	560	33	11399	3.70097	0.999999	0.120435	27.3006
GOTERM_CC_FAT	GO:0097610~cell surface furrow	6	0.927357	0.0211939	NP_001039557, XP_005205522, NP_001069217, XP_010819630, NP_788818, NP_001179691	560	33	11399	3.70097	0.999999	0.120435	27.3006
GOTERM_CC_FAT	GO:0032155~cell division site part	6	0.927357	0.0531911	NP_001039557, XP_005205522, NP_001069217, XP_010819630, NP_788818, NP_001179691	560	42	11399	2.90791	1	0.251162	55.6705
GOTERM_CC_FAT	GO:0032153~cell division site	6	0.927357	0.0531911	NP_001039557, XP_005205522, NP_001069217, XP_010819630, NP_788818, NP_001179691	560	42	11399	2.90791	1	0.251162	55.6705
GOTERM_CC_FAT	GO:0000776~kinetochore	7	1.08192	0.419739	XP_015328969, NP_001039557, XP_005205522, XP_005206686, NP_001092404, XP_010819630, NP_777088, XP_015328967	560	106	11399	1.34422	1	0.870628	99.9697
GOTERM_CC_DIRECT	GO:0000777~condensed chromosome kinetochore	3	0.463679	0.442945	NP_001039557, XP_005205522, XP_010819630	608	38	15461	2.00757	1	0.892281	99.9756
GOTERM_CC_DIRECT	GO:0005930~axoneme	3	0.463679	0.661005	NP_001039557, XP_005205522, XP_003587532	608	57	15461	1.33838	1	0.977035	100
GOTERM_CC_FAT	GO:0000777~condensed chromosome kinetochore	3	0.463679	0.759274	NP_001039557, XP_005205522, XP_010819630	560	55	11399	1.11029	1	0.989613	100
GOTERM_CC_FAT	GO:0000779~condensed chromosome, centromeric region	3	0.463679	0.835136	NP_001039557, XP_005205522, XP_010819630	560	65	11399	0.939478	1	0.995818	100
GOTERM_CC_FAT	GO:0005930~axoneme	3	0.463679	0.853274	NP_001039557, XP_005205522, XP_003587532	560	68	11399	0.89803	1	0.996812	100
GOTERM_CC_FAT	GO:0097014~ciliary plasm	3	0.463679	0.853274	NP_001039557, XP_005205522, XP_003587532	560	68	11399	0.89803	1	0.996812	100
GOTERM_CC_FAT	GO:0044441~ciliary part	9	1.39104	0.879782	NP_001039557, XP_005205522, NP_001179294, NP_001029226, NP_001012686, XP_010799028, XP_003587532, NP_001071320, NP_001035561	560	229	11399	0.799992	1	0.997969	100
GOTERM_CC_FAT	GO:0000793~condensed chromosome	3	0.463679	0.99417	NP_001039557, XP_005205522, XP_010819630	560	144	11399	0.42407	1	0.999998	100
Annotation Cluster 51	Enrichment Score: 1.0471349152254394
Category	Term	Count	%	PValue	Genes	List Total	Pop Hits	Pop Total	Fold Enrichment	Bonferroni	Benjamini	FDR
GOTERM_CC_FAT	GO:0030662~coated vesicle membrane	11	1.70015	0.000214432	XP_015330164, XP_005210119, NP_001099115, XP_005226415, XP_005222414, XP_005208805, NP_776448, NP_001032904, NP_001178203, XP_010814093, NP_777270	560	53	11399	4.2247	0.127313	0.00226707	0.318682
GOTERM_CC_FAT	GO:0030120~vesicle coat	7	1.08192	0.00562969	XP_015330164, XP_005210119, NP_001099115, XP_005226415, NP_776448, NP_001032904, NP_001178203	560	34	11399	4.19081	0.972262	0.0394799	8.05945
GOTERM_CC_FAT	GO:0030135~coated vesicle	13	2.00927	0.0207326	XP_015330164, XP_005210733, XP_005210119, NP_001099115, NP_001069654, XP_005226415, XP_005222414, XP_005208805, NP_776448, NP_001032904, NP_001178203, XP_010814093, NP_777270	560	126	11399	2.10016	0.999998	0.119003	26.789
GOTERM_CC_FAT	GO:0030117~membrane coat	9	1.39104	0.0344132	XP_015330164, XP_005210119, NP_001099115, XP_005226415, XP_005208805, NP_776448, NP_001032904, NP_001178203, XP_010814093	560	77	11399	2.3792	1	0.181544	40.6204
GOTERM_CC_FAT	GO:0048475~coated membrane	9	1.39104	0.0344132	XP_015330164, XP_005210119, NP_001099115, XP_005226415, XP_005208805, NP_776448, NP_001032904, NP_001178203, XP_010814093	560	77	11399	2.3792	1	0.181544	40.6204
GOTERM_BP_DIRECT	GO:0016192~vesicle-mediated transport	9	1.39104	0.0381331	XP_015330164, XP_005208457, NP_001099115, XP_005208805, NP_776448, NP_001032904, XP_005220668, XP_010814093, NP_001094758	591	90	13824	2.33909	1	0.660124	48.6344
GOTERM_CC_FAT	GO:0030660~Golgi-associated vesicle membrane	5	0.772798	0.0631417	XP_015330164, XP_005210119, NP_001099115, NP_776448, NP_001032904	560	31	11399	3.28312	1	0.285892	62.1209
GOTERM_CC_DIRECT	GO:0030126~COPI vesicle coat	3	0.463679	0.0669336	XP_015330164, NP_001099115, NP_001032904	608	11	15461	6.93526	1	0.323532	62.657
GOTERM_CC_FAT	GO:0030126~COPI vesicle coat	3	0.463679	0.098505	XP_015330164, NP_001099115, NP_001032904	560	11	11399	5.55146	1	0.404589	78.636
GOTERM_CC_FAT	GO:0030663~COPI-coated vesicle membrane	3	0.463679	0.1311	XP_015330164, NP_001099115, NP_001032904	560	13	11399	4.69739	1	0.491363	87.6508
GOTERM_CC_FAT	GO:0030137~COPI-coated vesicle	3	0.463679	0.201673	XP_015330164, NP_001099115, NP_001032904	560	17	11399	3.59212	1	0.632185	96.4999
GOTERM_BP_DIRECT	GO:0006891~intra-Golgi vesicle-mediated transport	3	0.463679	0.241208	XP_015330164, NP_001099115, NP_001032904	591	22	13824	3.18966	1	0.989381	99.1172
GOTERM_CC_FAT	GO:0005798~Golgi-associated vesicle	5	0.772798	0.272278	XP_015330164, XP_005210119, NP_001099115, NP_776448, NP_001032904	560	54	11399	1.88476	1	0.723492	99.1179
GOTERM_BP_DIRECT	GO:0006890~retrograde vesicle-mediated transport, Golgi to ER	3	0.463679	0.368458	XP_015330164, NP_001099115, NP_001032904	591	30	13824	2.33909	1	0.998593	99.962
GOTERM_BP_DIRECT	GO:0006888~ER to Golgi vesicle-mediated transport	4	0.618238	0.507691	XP_015330164, NP_001099115, XP_005226415, NP_777270	591	63	13824	1.48513	1	0.999909	99.9995
GOTERM_CC_DIRECT	GO:0000139~Golgi membrane	6	0.927357	0.931745	XP_015330164, NP_001179735, NP_001099115, XP_005222414, NP_001032904, NP_001192899	608	217	15461	0.703114	1	0.999812	100
GOTERM_CC_FAT	GO:0000139~Golgi membrane	7	1.08192	0.997732	XP_015330164, NP_001179735, NP_001099115, XP_005222414, NP_001032904, NP_777270, NP_001192899	560	304	11399	0.468709	1	1	100
GOTERM_CC_FAT	GO:0044431~Golgi apparatus part	12	1.85471	0.997753	XP_015330164, NP_001029729, NP_001124226, NP_001179735, XP_005210119, NP_001099115, XP_005222414, NP_776448, NP_001032904, NP_776588, NP_777270, NP_001192899	560	453	11399	0.539215	1	1	100
Annotation Cluster 52	Enrichment Score: 0.9925782869392258
Category	Term	Count	%	PValue	Genes	List Total	Pop Hits	Pop Total	Fold Enrichment	Bonferroni	Benjamini	FDR
GOTERM_CC_DIRECT	GO:0034709~methylosome	3	0.463679	0.0782883	NP_001098844, NP_001029648, XP_015319200	608	12	15461	6.35732	1	0.358228	68.6235
GOTERM_CC_FAT	GO:0034709~methylosome	3	0.463679	0.114502	NP_001098844, NP_001029648, XP_015319200	560	12	11399	5.08884	1	0.452983	83.6338
GOTERM_CC_FAT	GO:0034708~methyltransferase complex	8	1.23648	0.117424	NP_001098844, NP_001098794, NP_001030393, NP_001094546, NP_001029825, NP_001029648, XP_015319200, NP_001033615	560	84	11399	1.93861	1	0.456723	84.4193
Annotation Cluster 53	Enrichment Score: 0.9089934444067683
Category	Term	Count	%	PValue	Genes	List Total	Pop Hits	Pop Total	Fold Enrichment	Bonferroni	Benjamini	FDR
GOTERM_BP_DIRECT	GO:0001836~release of cytochrome c from mitochondria	4	0.618238	0.0160589	NP_001069380, NP_776319, XP_005206905, XP_015326861	591	13	13824	7.19719	1	0.429766	24.2252
GOTERM_BP_DIRECT	GO:0090200~positive regulation of release of cytochrome c from mitochondria	4	0.618238	0.0450516	NP_776319, XP_005206905, XP_015326861, NP_001039489	591	19	13824	4.92439	1	0.697067	54.6108
GOTERM_BP_DIRECT	GO:0051260~protein homooligomerization	8	1.23648	0.319597	NP_001014895, NP_776319, XP_005206905, XP_005220668, NP_001094538, XP_015326861, NP_777270, XP_010805730	591	130	13824	1.43944	1	0.997106	99.8637
GOTERM_CC_FAT	GO:0031966~mitochondrial membrane	8	1.23648	0.999999	NP_001029219, NP_776319, NP_001012686, XP_005206905, NP_001032397, XP_015326861, NP_777109, XP_010805730	560	527	11399	0.309	1	1	100
Annotation Cluster 54	Enrichment Score: 0.8727576054554694
Category	Term	Count	%	PValue	Genes	List Total	Pop Hits	Pop Total	Fold Enrichment	Bonferroni	Benjamini	FDR
GOTERM_CC_DIRECT	GO:0031902~late endosome membrane	5	0.772798	0.0872175	XP_010816303, NP_777141, NP_001068679, XP_005213666, XP_010805730	608	43	15461	2.95689	1	0.380823	72.6793
GOTERM_CC_FAT	GO:0031902~late endosome membrane	6	0.927357	0.116923	XP_010816303, NP_777141, NP_001068679, XP_005213666, XP_005221090, XP_010805730	560	53	11399	2.30438	1	0.457777	84.2873
GOTERM_CC_FAT	GO:0005770~late endosome	10	1.5456	0.236169	XP_010816303, NP_777141, NP_803450, XP_005217871, NP_001068679, NP_001071332, XP_005213666, XP_005221090, NP_001039723, XP_010805730	560	138	11399	1.47503	1	0.677916	98.1863
Annotation Cluster 55	Enrichment Score: 0.8222053901418911
Category	Term	Count	%	PValue	Genes	List Total	Pop Hits	Pop Total	Fold Enrichment	Bonferroni	Benjamini	FDR
GOTERM_CC_DIRECT	GO:0030687~preribosome, large subunit precursor	4	0.618238	0.0877725	XP_005214560, NP_001012700, NP_777213, NP_001020511	608	27	15461	3.7673	1	0.379405	72.9145
GOTERM_CC_FAT	GO:0030687~preribosome, large subunit precursor	4	0.618238	0.155962	XP_005214560, NP_001012700, NP_777213, NP_001020511	560	28	11399	2.90791	1	0.554938	91.9834
GOTERM_CC_FAT	GO:0030684~preribosome	6	0.927357	0.249464	XP_005214560, XP_005222427, NP_001012700, NP_001092344, NP_777213, NP_001020511	560	69	11399	1.77003	1	0.696085	98.6034
Annotation Cluster 56	Enrichment Score: 0.7330694357419661
Category	Term	Count	%	PValue	Genes	List Total	Pop Hits	Pop Total	Fold Enrichment	Bonferroni	Benjamini	FDR
GOTERM_CC_DIRECT	GO:0030670~phagocytic vesicle membrane	3	0.463679	0.102579	XP_005208208, XP_010816303, NP_001069654	608	14	15461	5.44913	1	0.422801	78.537
GOTERM_CC_FAT	GO:0030670~phagocytic vesicle membrane	3	0.463679	0.165717	XP_005208208, XP_010816303, NP_001069654	560	15	11399	4.07107	1	0.573537	93.2571
GOTERM_CC_FAT	GO:0045335~phagocytic vesicle	5	0.772798	0.20794	NP_001124226, XP_005208208, XP_010816303, NP_001069654, NP_776927	560	48	11399	2.12035	1	0.642274	96.8873
GOTERM_CC_FAT	GO:0030666~endocytic vesicle membrane	3	0.463679	0.330643	XP_005208208, XP_010816303, NP_001069654	560	24	11399	2.54442	1	0.788672	99.7458
Annotation Cluster 57	Enrichment Score: 0.7003116433329319
Category	Term	Count	%	PValue	Genes	List Total	Pop Hits	Pop Total	Fold Enrichment	Bonferroni	Benjamini	FDR
GOTERM_CC_DIRECT	GO:0031461~cullin-RING ubiquitin ligase complex	3	0.463679	0.00875873	NP_001179735, NP_001073731, NP_001094643	608	4	15461	19.072	0.982054	0.0599779	11.7576
GOTERM_CC_FAT	GO:0031461~cullin-RING ubiquitin ligase complex	5	0.772798	0.946386	NP_001029953, NP_001179735, NP_001093816, NP_001073731, NP_001094643	560	153	11399	0.665208	1	0.999711	100
GOTERM_CC_FAT	GO:0000151~ubiquitin ligase complex	8	1.23648	0.956215	XP_005227706, NP_001029953, NP_001179735, NP_001093816, NP_001073731, NP_001094643, NP_001069726, NP_001029972	560	242	11399	0.672904	1	0.999809	100
Annotation Cluster 58	Enrichment Score: 0.6848101073718931
Category	Term	Count	%	PValue	Genes	List Total	Pop Hits	Pop Total	Fold Enrichment	Bonferroni	Benjamini	FDR
KEGG_PATHWAY	bta04921:Oxytocin signaling pathway	15	2.31839	0.0409012	NP_001124224, NP_001094510, XP_005207750, NP_001068589, NP_001028790, XP_005206559, XP_005224976, NP_001068702, NP_786987, XP_010802443, NP_001030393, NP_001029825, NP_001229516, NP_776877, NP_788818	417	153	7583	1.78281	0.999943	0.226756	41.5425
KEGG_PATHWAY	bta04611:Platelet activation	12	1.85471	0.0884271	NP_001094510, NP_001192357, NP_786987, NP_001030393, NP_001029825, NP_001028790, NP_001033199, NP_001077233, NP_776877, NP_788818, XP_015328655, XP_005224976	417	127	7583	1.71823	1	0.375603	69.5849
KEGG_PATHWAY	bta04270:Vascular smooth muscle contraction	11	1.70015	0.122044	NP_001068702, NP_001124224, NP_786987, XP_005225421, NP_001030393, NP_001029825, NP_001229516, NP_776877, XP_005206559, NP_788818, XP_005224976	417	120	7583	1.66693	1	0.425219	81.237
KEGG_PATHWAY	bta04720:Long-term potentiation	7	1.08192	0.144753	NP_001124224, XP_005207750, NP_786987, NP_001030393, NP_001029825, NP_001229516, XP_005224976	417	65	7583	1.95835	1	0.467862	86.6036
KEGG_PATHWAY	bta04022:cGMP-PKG signaling pathway	13	2.00927	0.205497	NP_001068702, NP_001124224, NP_001094510, XP_005207750, NP_786987, NP_001030393, NP_001029825, NP_001229516, NP_001033199, NP_776877, XP_002687798, NP_788818, XP_005224976	417	167	7583	1.41557	1	0.557623	94.8042
KEGG_PATHWAY	bta04024:cAMP signaling pathway	13	2.00927	0.403463	NP_001068702, NP_001124224, NP_001094510, XP_015316619, NP_786987, NP_001030393, NP_001029825, NP_776588, NP_001229516, NP_776877, XP_002687798, NP_788818, XP_005224976	417	198	7583	1.19394	1	0.750804	99.8695
KEGG_PATHWAY	bta04916:Melanogenesis	6	0.927357	0.639543	NP_001124224, NP_001094510, NP_786987, NP_001229516, XP_005224976, XP_005222582	417	99	7583	1.1021	1	0.867804	99.9998
KEGG_PATHWAY	bta05034:Alcoholism	7	1.08192	0.980782	NP_001124224, NP_001094510, NP_786987, NP_001030393, NP_001029825, NP_001229516, XP_005224976	417	215	7583	0.592058	1	0.996443	100
Annotation Cluster 59	Enrichment Score: 0.601542615113328
Category	Term	Count	%	PValue	Genes	List Total	Pop Hits	Pop Total	Fold Enrichment	Bonferroni	Benjamini	FDR
KEGG_PATHWAY	bta04666:Fc gamma R-mediated phagocytosis	14	2.16383	0.000671099	NP_001029443, NP_001124224, XP_015316619, NP_001039797, NP_001014844, NP_786987, XP_002684044, XP_005220152, NP_776588, XP_005225118, NP_001033199, NP_001015655, NP_001106755, XP_005224976	417	85	7583	2.99512	0.145373	0.0082338	0.859321
GOTERM_BP_DIRECT	GO:0060440~trachea formation	4	0.618238	0.00237987	NP_001124224, NP_786987, XP_005224976, XP_005222582	591	7	13824	13.3662	0.990241	0.130895	4.00059
KEGG_PATHWAY	bta05211:Renal cell carcinoma	11	1.70015	0.00294848	NP_001124224, XP_015316619, NP_001039797, NP_786987, XP_005220152, NP_776588, XP_005215585, NP_001193656, XP_005224976, NP_001069271, NP_001029972	417	66	7583	3.03078	0.498907	0.0262255	3.72493
GOTERM_CC_FAT	GO:0008287~protein serine/threonine phosphatase complex	8	1.23648	0.00344974	XP_010806366, NP_001098794, XP_005207750, NP_001069325, NP_001030393, NP_001029825, NP_001032554, NP_001039638	560	41	11399	3.97178	0.888571	0.0267273	5.01336
GOTERM_CC_FAT	GO:1903293~phosphatase complex	8	1.23648	0.00344974	XP_010806366, NP_001098794, XP_005207750, NP_001069325, NP_001030393, NP_001029825, NP_001032554, NP_001039638	560	41	11399	3.97178	0.888571	0.0267273	5.01336
KEGG_PATHWAY	bta05216:Thyroid cancer	7	1.08192	0.00600129	NP_001124224, NP_786987, XP_015316465, NP_001179905, XP_005203697, XP_005224976, XP_005222582	417	31	7583	4.10621	0.755498	0.0458659	7.44649
GOTERM_CC_DIRECT	GO:0000159~protein phosphatase type 2A complex	4	0.618238	0.0271557	XP_010806366, NP_001069325, NP_001032554, NP_001039638	608	17	15461	5.98336	0.999997	0.158318	32.3921
KEGG_PATHWAY	bta04910:Insulin signaling pathway	14	2.16383	0.0353939	NP_001124224, XP_005211714, NP_786987, NP_001030347, NP_001030393, NP_776735, NP_001029825, XP_010818135, XP_005220152, NP_001012686, NP_001229516, XP_005221054, NP_001015548, XP_005224976	417	136	7583	1.87195	0.999782	0.203796	37.0772
GOTERM_CC_FAT	GO:0000159~protein phosphatase type 2A complex	4	0.618238	0.0477634	XP_010806366, NP_001069325, NP_001032554, NP_001039638	560	17	11399	4.7895	1	0.233272	51.7338
GOTERM_BP_DIRECT	GO:0006470~protein dephosphorylation	5	0.772798	0.0504961	NP_001074381, XP_005207750, NP_001069325, NP_001030393, NP_001029825	591	33	13824	3.54407	1	0.715913	58.8469
KEGG_PATHWAY	bta05230:Central carbon metabolism in cancer	8	1.23648	0.0519763	NP_001124224, XP_005227717, NP_786987, NP_001073713, NP_001029226, NP_001012686, NP_001192656, XP_005224976	417	62	7583	2.34641	0.999996	0.2682	49.6506
GOTERM_BP_DIRECT	GO:0060020~Bergmann glial cell differentiation	3	0.463679	0.0536458	NP_001124224, NP_786987, XP_005224976	591	9	13824	7.79695	1	0.729237	61.1245
KEGG_PATHWAY	bta04071:Sphingolipid signaling pathway	12	1.85471	0.0644414	XP_010806366, NP_001124224, NP_001094510, NP_001069325, NP_786987, NP_776319, NP_776588, NP_001032554, NP_776877, XP_015326861, NP_788818, XP_005224976	417	120	7583	1.81847	1	0.316257	57.5285
KEGG_PATHWAY	bta04360:Axon guidance	12	1.85471	0.0810836	NP_001094510, XP_005207750, XP_015316619, NP_001039797, NP_786987, NP_776588, XP_005210344, NP_776877, NP_001193656, NP_001015655, NP_788818, XP_005224976	417	125	7583	1.74573	1	0.355779	66.28
KEGG_PATHWAY	bta04722:Neurotrophin signaling pathway	12	1.85471	0.0810836	NP_001124224, NP_001039797, NP_786987, NP_776319, XP_005220152, NP_776588, NP_001229516, NP_786991, NP_788818, XP_005221068, XP_005224976, NP_776916	417	125	7583	1.74573	1	0.355779	66.28
KEGG_PATHWAY	bta05020:Prion diseases	5	0.772798	0.0956785	NP_001124224, NP_001030569, NP_786987, NP_776319, XP_005224976	417	32	7583	2.84135	1	0.387545	72.5527
KEGG_PATHWAY	bta04370:VEGF signaling pathway	7	1.08192	0.102972	NP_001124224, XP_005207750, NP_001039797, NP_786987, NP_776588, XP_005225172, XP_005224976	417	59	7583	2.1575	1	0.398644	75.2664
GOTERM_BP_DIRECT	GO:0070371~ERK1 and ERK2 cascade	3	0.463679	0.103976	NP_001124224, NP_786987, XP_005224976	591	13	13824	5.39789	1	0.901595	84.7597
KEGG_PATHWAY	bta04720:Long-term potentiation	7	1.08192	0.144753	NP_001124224, XP_005207750, NP_786987, NP_001030393, NP_001029825, NP_001229516, XP_005224976	417	65	7583	1.95835	1	0.467862	86.6036
KEGG_PATHWAY	bta05210:Colorectal cancer	7	1.08192	0.152377	NP_001124224, NP_786987, NP_776319, NP_776588, NP_788818, XP_005224976, XP_005222582	417	66	7583	1.92868	1	0.480909	88.0603
GOTERM_BP_DIRECT	GO:0060324~face development	3	0.463679	0.162461	NP_001124224, NP_786987, XP_005224976	591	17	13824	4.1278	1	0.965855	95.2062
KEGG_PATHWAY	bta04915:Estrogen signaling pathway	9	1.39104	0.168644	NP_001073105, NP_001124224, NP_001094510, NP_786987, NP_001012688, NP_001029494, NP_976067, NP_001229516, XP_005224976	417	98	7583	1.67002	1	0.501963	90.693
GOTERM_BP_DIRECT	GO:0048538~thymus development	4	0.618238	0.208666	NP_001124224, NP_786987, XP_005224976, XP_005222582	591	37	13824	2.52874	1	0.982122	98.1871
KEGG_PATHWAY	bta04730:Long-term depression	6	0.927357	0.221392	NP_001124224, NP_001094510, NP_001069325, NP_786987, NP_001032554, XP_005224976	417	59	7583	1.84929	1	0.577323	95.993
KEGG_PATHWAY	bta05133:Pertussis	7	1.08192	0.246415	NP_001094510, NP_786987, NP_001229516, XP_010805188, NP_001015655, NP_788818, XP_005224976	417	77	7583	1.65315	1	0.611608	97.367
GOTERM_BP_DIRECT	GO:0030878~thyroid gland development	3	0.463679	0.257255	NP_001124224, NP_786987, XP_005224976	591	23	13824	3.05098	1	0.991896	99.3879
KEGG_PATHWAY	bta04728:Dopaminergic synapse	10	1.5456	0.268909	XP_010806366, NP_001094510, XP_005207750, NP_001069325, NP_001030393, NP_001179294, NP_001029825, XP_010812582, NP_001032554, NP_001229516	417	128	7583	1.42068	1	0.638668	98.2166
KEGG_PATHWAY	bta04015:Rap1 signaling pathway	15	2.31839	0.285596	NP_001124224, NP_001094510, NP_001028790, NP_001033199, XP_015328655, XP_005224976, NP_001192357, NP_001039797, NP_786987, NP_001015592, XP_005220152, NP_776588, NP_001229516, NP_788818, XP_005222582	417	214	7583	1.27463	1	0.65474	98.6746
KEGG_PATHWAY	bta05213:Endometrial cancer	5	0.772798	0.306032	NP_001124224, NP_786987, NP_001030443, XP_005224976, XP_005222582	417	51	7583	1.78281	1	0.675292	99.0873
KEGG_PATHWAY	bta04621:NOD-like receptor signaling pathway	5	0.772798	0.318643	NP_001073105, NP_786987, NP_001012688, XP_005213688, XP_005224976	417	52	7583	1.74852	1	0.683682	99.279
KEGG_PATHWAY	bta05215:Prostate cancer	7	1.08192	0.332879	NP_001073105, NP_001124224, NP_786987, NP_001012688, NP_001093816, XP_005224976, XP_005222582	417	86	7583	1.48015	1	0.698498	99.4504
KEGG_PATHWAY	bta04662:B cell receptor signaling pathway	6	0.927357	0.338826	NP_001124224, XP_005207750, NP_786987, XP_002684044, NP_776588, XP_005224976	417	70	7583	1.55868	1	0.69737	99.5102
KEGG_PATHWAY	bta03015:mRNA surveillance pathway	7	1.08192	0.362609	XP_010816658, XP_010806366, NP_001069325, XP_005224573, NP_001030393, NP_001029825, NP_001032554	417	89	7583	1.43025	1	0.723407	99.6942
KEGG_PATHWAY	bta04540:Gap junction	7	1.08192	0.362609	NP_001124224, NP_001094510, NP_786987, NP_001108328, NP_001029835, NP_001040014, XP_005224976	417	89	7583	1.43025	1	0.723407	99.6942
KEGG_PATHWAY	bta04660:T cell receptor signaling pathway	8	1.23648	0.38108	NP_001124224, XP_005207750, XP_015316619, NP_001039797, NP_786987, NP_001193656, NP_788818, XP_005224976	417	108	7583	1.34701	1	0.733079	99.7904
KEGG_PATHWAY	bta04320:Dorso-ventral axis formation	3	0.463679	0.421557	NP_001124224, NP_786987, XP_005224976	417	26	7583	2.09823	1	0.7629	99.9122
KEGG_PATHWAY	bta05142:Chagas disease (American trypanosomiasis)	8	1.23648	0.435789	XP_010806366, NP_001094510, NP_001069325, NP_786987, NP_001032554, XP_010805188, NP_776425, XP_005224976	417	114	7583	1.27612	1	0.774187	99.9362
KEGG_PATHWAY	bta04650:Natural killer cell mediated cytotoxicity	8	1.23648	0.462931	NP_001124224, XP_005207750, XP_015316619, NP_786987, XP_002684044, NP_776588, XP_015326861, XP_005224976	417	117	7583	1.2434	1	0.787212	99.9662
KEGG_PATHWAY	bta05212:Pancreatic cancer	5	0.772798	0.481401	NP_001124224, NP_001039797, NP_786987, NP_776588, XP_005224976	417	65	7583	1.39882	1	0.794852	99.9784
KEGG_PATHWAY	bta04350:TGF-beta signaling pathway	6	0.927357	0.481461	NP_001029953, NP_001069325, NP_786987, NP_001032554, NP_788818, XP_005224976	417	83	7583	1.31455	1	0.791567	99.9785
KEGG_PATHWAY	bta04152:AMPK signaling pathway	8	1.23648	0.489774	NP_001124226, XP_010806366, NP_001069325, NP_001068589, NP_001073713, NP_001032554, XP_005221054, NP_001094758	417	120	7583	1.21231	1	0.796175	99.9825
KEGG_PATHWAY	bta04664:Fc epsilon RI signaling pathway	5	0.772798	0.505333	NP_001124224, NP_786987, XP_002684044, NP_776588, XP_005224976	417	67	7583	1.35706	1	0.797918	99.9882
KEGG_PATHWAY	bta04012:ErbB signaling pathway	6	0.927357	0.513158	NP_001124224, XP_015316619, NP_786987, XP_005220152, NP_001193656, XP_005224976	417	86	7583	1.2687	1	0.802019	99.9904
KEGG_PATHWAY	bta04914:Progesterone-mediated oocyte maturation	6	0.927357	0.533841	NP_001073105, NP_001124224, NP_001094510, NP_786987, NP_001012688, XP_005224976	417	88	7583	1.23986	1	0.811587	99.9945
KEGG_PATHWAY	bta05152:Tuberculosis	11	1.70015	0.537916	XP_010816303, NP_001069654, XP_005207750, NP_786987, XP_002684044, NP_776319, NP_001229516, XP_010805188, XP_015326861, NP_788818, XP_005224976	417	181	7583	1.10514	1	0.812257	99.9951
KEGG_PATHWAY	bta04010:MAPK signaling pathway	15	2.31839	0.551228	NP_001124224, XP_005207750, NP_001193443, NP_001193656, XP_005225172, XP_005224976, NP_001039797, XP_015316619, NP_786987, XP_010802443, XP_005222961, XP_005216292, XP_005222964, XP_005220152, NP_776588, NP_976067	417	257	7583	1.06136	1	0.818129	99.9966
KEGG_PATHWAY	bta04062:Chemokine signaling pathway	11	1.70015	0.566294	NP_001124224, NP_001094510, XP_015316619, NP_001039797, NP_786987, XP_005216292, XP_005220152, NP_776588, NP_776877, NP_788818, XP_005224976	417	185	7583	1.08125	1	0.828142	99.9978
KEGG_PATHWAY	bta05161:Hepatitis B	9	1.39104	0.569393	NP_001124224, NP_786987, NP_776319, NP_777219, NP_001093816, NP_001073731, NP_777239, NP_001071595, XP_005224976	417	148	7583	1.10582	1	0.828015	99.998
KEGG_PATHWAY	bta05220:Chronic myeloid leukemia	5	0.772798	0.573924	NP_001124224, NP_786987, NP_001093816, XP_005220152, XP_005224976	417	73	7583	1.24552	1	0.829099	99.9983
KEGG_PATHWAY	bta05200:Pathways in cancer	22	3.40031	0.617324	NP_001073105, NP_001124224, NP_001094510, NP_001012688, NP_001093816, XP_005215585, XP_015326861, NP_001030443, XP_005224976, NP_001069271, NP_001029972, NP_001039797, NP_786987, NP_776319, XP_015316465, XP_005220152, NP_776588, NP_001179905, XP_005203697, NP_776877, NP_788818, XP_005222582	417	400	7583	1.00016	1	0.858371	99.9996
KEGG_PATHWAY	bta04916:Melanogenesis	6	0.927357	0.639543	NP_001124224, NP_001094510, NP_786987, NP_001229516, XP_005224976, XP_005222582	417	99	7583	1.1021	1	0.867804	99.9998
KEGG_PATHWAY	bta05219:Bladder cancer	3	0.463679	0.653042	NP_001124224, NP_786987, XP_005224976	417	40	7583	1.36385	1	0.873077	99.9999
KEGG_PATHWAY	bta05214:Glioma	4	0.618238	0.70029	NP_001124224, NP_786987, NP_001229516, XP_005224976	417	65	7583	1.11906	1	0.900849	100
KEGG_PATHWAY	bta04912:GnRH signaling pathway	5	0.772798	0.70222	NP_001124224, NP_001039797, NP_786987, NP_001229516, XP_005224976	417	86	7583	1.05725	1	0.900203	100
KEGG_PATHWAY	bta05031:Amphetamine addiction	4	0.618238	0.719741	XP_005207750, NP_001030393, NP_001029825, NP_001229516	417	67	7583	1.08565	1	0.909324	100
KEGG_PATHWAY	bta05160:Hepatitis C	7	1.08192	0.745448	XP_010806366, NP_001029775, NP_001069325, NP_786987, XP_005211998, NP_001032554, XP_005224976	417	133	7583	0.957087	1	0.919623	100
KEGG_PATHWAY	bta05140:Leishmaniasis	4	0.618238	0.755682	NP_786987, XP_002684044, XP_010805188, XP_005224976	417	71	7583	1.02449	1	0.922415	100
KEGG_PATHWAY	bta05231:Choline metabolism in cancer	5	0.772798	0.800182	NP_001124224, NP_786987, NP_776588, NP_001029860, XP_005224976	417	99	7583	0.918417	1	0.942428	100
KEGG_PATHWAY	bta05223:Non-small cell lung cancer	3	0.463679	0.820673	NP_001124224, NP_786987, XP_005224976	417	56	7583	0.974178	1	0.950265	100
KEGG_PATHWAY	bta05221:Acute myeloid leukemia	3	0.463679	0.820673	NP_001124224, NP_786987, XP_005224976	417	56	7583	0.974178	1	0.950265	100
KEGG_PATHWAY	bta04014:Ras signaling pathway	11	1.70015	0.838508	NP_001124224, XP_010817923, NP_001069654, XP_015316619, NP_001039797, NP_786987, NP_776588, NP_001229516, NP_001193656, NP_788818, XP_005224976	417	235	7583	0.851196	1	0.956594	100
KEGG_PATHWAY	bta04919:Thyroid hormone signaling pathway	5	0.772798	0.874771	NP_001124224, NP_786987, NP_001028790, XP_005224976, XP_005222582	417	113	7583	0.804631	1	0.969729	100
KEGG_PATHWAY	bta04713:Circadian entrainment	4	0.618238	0.907721	NP_001094510, NP_786987, NP_001229516, XP_005224976	417	97	7583	0.749883	1	0.979745	100
KEGG_PATHWAY	bta05218:Melanoma	3	0.463679	0.911908	NP_001124224, NP_786987, XP_005224976	417	72	7583	0.757694	1	0.980169	100
KEGG_PATHWAY	bta04917:Prolactin signaling pathway	3	0.463679	0.919613	NP_001124224, NP_786987, XP_005224976	417	74	7583	0.737216	1	0.982409	100
KEGG_PATHWAY	bta04620:Toll-like receptor signaling pathway	4	0.618238	0.933158	NP_001124224, NP_786987, NP_776588, XP_005224976	417	105	7583	0.692749	1	0.986123	100
KEGG_PATHWAY	bta04068:FoxO signaling pathway	5	0.772798	0.936886	NP_001124224, NP_786987, NP_001093816, NP_001030463, XP_005224976	417	132	7583	0.688813	1	0.986949	100
KEGG_PATHWAY	bta04668:TNF signaling pathway	4	0.618238	0.940906	NP_001124224, NP_786987, XP_005206905, XP_005224976	417	108	7583	0.673506	1	0.987877	100
KEGG_PATHWAY	bta04380:Osteoclast differentiation	5	0.772798	0.941451	NP_001124224, XP_005207750, NP_786987, NP_776588, XP_005224976	417	134	7583	0.678532	1	0.987696	100
KEGG_PATHWAY	bta04725:Cholinergic synapse	4	0.618238	0.945601	NP_001124224, NP_001094510, NP_786987, XP_005224976	417	110	7583	0.66126	1	0.98869	100
KEGG_PATHWAY	bta04724:Glutamatergic synapse	4	0.618238	0.951998	NP_001094510, XP_005207750, NP_786987, XP_005224976	417	113	7583	0.643705	1	0.990382	100
KEGG_PATHWAY	bta04726:Serotonergic synapse	4	0.618238	0.957689	NP_001124224, NP_001094510, NP_786987, XP_005224976	417	116	7583	0.627057	1	0.991817	100
KEGG_PATHWAY	bta05145:Toxoplasmosis	4	0.618238	0.965793	NP_001094510, NP_786987, NP_976067, XP_005224976	417	121	7583	0.601146	1	0.993877	100
KEGG_PATHWAY	bta04723:Retrograde endocannabinoid signaling	3	0.463679	0.980662	NP_001094510, NP_786987, XP_005224976	417	104	7583	0.524557	1	0.996533	100
KEGG_PATHWAY	bta04750:Inflammatory mediator regulation of TRP channels	3	0.463679	0.980662	NP_001030393, NP_001029825, NP_001229516	417	104	7583	0.524557	1	0.996533	100
KEGG_PATHWAY	bta05034:Alcoholism	7	1.08192	0.980782	NP_001124224, NP_001094510, NP_786987, NP_001030393, NP_001029825, NP_001229516, XP_005224976	417	215	7583	0.592058	1	0.996443	100
KEGG_PATHWAY	bta04550:Signaling pathways regulating pluripotency of stem cells	4	0.618238	0.984423	NP_001124224, NP_786987, XP_005224976, XP_005222582	417	139	7583	0.523299	1	0.997168	100
Annotation Cluster 60	Enrichment Score: 0.5812754754179716
Category	Term	Count	%	PValue	Genes	List Total	Pop Hits	Pop Total	Fold Enrichment	Bonferroni	Benjamini	FDR
GOTERM_CC_DIRECT	GO:0031965~nuclear membrane	9	1.39104	0.152547	XP_005210733, XP_015328969, NP_001029206, NP_001001440, NP_001076900, NP_001180082, NP_001032713, NP_001015608, NP_777088, XP_015328967	608	133	15461	1.72078	1	0.541511	90.4954
GOTERM_CC_FAT	GO:0005635~nuclear envelope	19	2.93663	0.176774	XP_005210733, XP_015328054, NP_001029206, NP_001029877, NP_001014933, NP_001076900, NP_001180082, NP_001032713, NP_001040014, NP_001015608, NP_777088, XP_015328967, XP_005224976, XP_015328969, NP_001001440, NP_776319, XP_015314098, NP_001029981, XP_005226474, NP_776927	560	289	11399	1.33824	1	0.588791	94.4716
GOTERM_CC_FAT	GO:0031965~nuclear membrane	9	1.39104	0.668887	XP_005210733, XP_015328969, NP_001029206, NP_001001440, NP_001076900, NP_001180082, NP_001032713, NP_001015608, NP_777088, XP_015328967	560	181	11399	1.01214	1	0.976087	100
Annotation Cluster 61	Enrichment Score: 0.5576649559556144
Category	Term	Count	%	PValue	Genes	List Total	Pop Hits	Pop Total	Fold Enrichment	Bonferroni	Benjamini	FDR
GOTERM_CC_DIRECT	GO:0016324~apical plasma membrane	10	1.5456	0.191835	NP_001039942, NP_001069981, NP_803450, XP_005205522, NP_001001440, NP_001069217, XP_010799028, NP_001071320, NP_786978, XP_002685354	608	163	15461	1.56008	1	0.611324	95.1604
GOTERM_CC_FAT	GO:0045177~apical part of cell	14	2.16383	0.267677	NP_001039942, NP_001039797, NP_001069981, NP_803450, XP_005205522, NP_001001440, NP_001073687, NP_001069217, XP_010799028, NP_001077233, NP_001071320, NP_786978, XP_002685354, XP_005222582	560	217	11399	1.31325	1	0.718634	99.0311
GOTERM_CC_FAT	GO:0016324~apical plasma membrane	10	1.5456	0.413492	NP_001039942, NP_001069981, NP_803450, XP_005205522, NP_001001440, NP_001069217, XP_010799028, NP_001071320, NP_786978, XP_002685354	560	164	11399	1.24118	1	0.866914	99.9644
Annotation Cluster 62	Enrichment Score: 0.5230685447214061
Category	Term	Count	%	PValue	Genes	List Total	Pop Hits	Pop Total	Fold Enrichment	Bonferroni	Benjamini	FDR
GOTERM_CC_DIRECT	GO:0030426~growth cone	4	0.618238	0.26979	XP_005206686, XP_002700252, NP_001094538, NP_001030217	608	46	15461	2.21124	1	0.735648	98.8559
GOTERM_CC_FAT	GO:0030426~growth cone	5	0.772798	0.294467	XP_005206686, NP_001029494, XP_002700252, NP_001094538, NP_001030217	560	56	11399	1.81744	1	0.749503	99.4436
GOTERM_CC_FAT	GO:0030427~site of polarized growth	5	0.772798	0.339416	XP_005206686, NP_001029494, XP_002700252, NP_001094538, NP_001030217	560	60	11399	1.69628	1	0.797233	99.7911
Annotation Cluster 63	Enrichment Score: 0.48421989398599247
Category	Term	Count	%	PValue	Genes	List Total	Pop Hits	Pop Total	Fold Enrichment	Bonferroni	Benjamini	FDR
GOTERM_CC_FAT	GO:0044291~cell-cell contact zone	5	0.772798	0.167869	XP_010819339, NP_788821, NP_001030428, XP_005212035, XP_010819341, XP_010819342, XP_010819343, NP_001030443, XP_005222582	560	44	11399	2.31311	1	0.576	93.5114
GOTERM_CC_FAT	GO:0014704~intercalated disc	4	0.618238	0.192906	NP_788821, NP_001030428, XP_005212035, NP_001030443, XP_005222582	560	31	11399	2.6265	1	0.616487	95.8821
KEGG_PATHWAY	bta05412:Arrhythmogenic right ventricular cardiomyopathy (ARVC)	5	0.772798	0.528764	XP_010802443, NP_001030428, XP_005212035, NP_001028790, NP_001030443, XP_005222582	417	69	7583	1.31773	1	0.810041	99.9937
GOTERM_CC_FAT	GO:0043296~apical junction complex	5	0.772798	0.675371	NP_001030428, XP_005212035, NP_001033199, NP_788818, NP_001030443, XP_005222582	560	93	11399	1.09437	1	0.977177	100
Annotation Cluster 64	Enrichment Score: 0.47203567224866644
Category	Term	Count	%	PValue	Genes	List Total	Pop Hits	Pop Total	Fold Enrichment	Bonferroni	Benjamini	FDR
GOTERM_CC_DIRECT	GO:0005777~peroxisome	6	0.927357	0.100822	XP_005209831, NP_001069002, XP_005206905, NP_001030463, NP_001069127, NP_777174	608	63	15461	2.42184	1	0.420564	77.9318
KEGG_PATHWAY	bta04146:Peroxisome	6	0.927357	0.492109	XP_005209831, NP_001069002, NP_001030463, XP_005202754, NP_776856, NP_777174	417	84	7583	1.2989	1	0.795118	99.9835
GOTERM_CC_FAT	GO:0042579~microbody	6	0.927357	0.510647	XP_005209831, NP_001069002, XP_005206905, NP_001030463, NP_001069127, NP_777174	560	96	11399	1.27221	1	0.925222	99.9976
GOTERM_CC_FAT	GO:0005777~peroxisome	6	0.927357	0.510647	XP_005209831, NP_001069002, XP_005206905, NP_001030463, NP_001069127, NP_777174	560	96	11399	1.27221	1	0.925222	99.9976
Annotation Cluster 65	Enrichment Score: 0.4141100861440649
Category	Term	Count	%	PValue	Genes	List Total	Pop Hits	Pop Total	Fold Enrichment	Bonferroni	Benjamini	FDR
GOTERM_CC_DIRECT	GO:0031519~PcG protein complex	3	0.463679	0.102579	NP_001029953, NP_001039919, NP_777060	608	14	15461	5.44913	1	0.422801	78.537
GOTERM_CC_FAT	GO:0031519~PcG protein complex	3	0.463679	0.617396	NP_001029953, NP_001039919, NP_777060	560	42	11399	1.45395	1	0.962372	99.9999
KEGG_PATHWAY	bta05168:Herpes simplex infection	8	1.23648	0.90375	NP_001193549, NP_001029953, NP_001039919, NP_777060, NP_001030393, NP_001029825, XP_005211998, XP_010805188	417	190	7583	0.76567	1	0.978877	100
Annotation Cluster 66	Enrichment Score: 0.36232649417040497
Category	Term	Count	%	PValue	Genes	List Total	Pop Hits	Pop Total	Fold Enrichment	Bonferroni	Benjamini	FDR
GOTERM_CC_FAT	GO:0005774~vacuolar membrane	23	3.55487	0.162639	NP_001124226, NP_001069654, XP_015329515, XP_010819339, XP_005228126, NP_001071332, XP_002685354, NP_001039723, XP_005217871, NP_777199, XP_005221090, XP_010819341, XP_010819342, NP_786978, XP_010819343, NP_777141, NP_001068923, NP_001068679, XP_005213666, XP_015315431, NP_777241, XP_010805730, NP_001033608, XP_010816303, NP_001039933, NP_001039595, NP_776588	560	358	11399	1.30775	1	0.568781	92.8773
GOTERM_CC_FAT	GO:0044437~vacuolar part	23	3.55487	0.217284	NP_001124226, NP_001069654, XP_015329515, XP_010819339, XP_005228126, NP_001071332, XP_002685354, NP_001039723, XP_005217871, NP_777199, XP_005221090, XP_010819341, XP_010819342, NP_786978, XP_010819343, NP_777141, NP_001068923, NP_001068679, XP_005213666, XP_015315431, NP_777241, XP_010805730, NP_001033608, XP_010816303, NP_001039933, NP_001039595, NP_776588	560	374	11399	1.2518	1	0.652944	97.3913
GOTERM_CC_DIRECT	GO:0005765~lysosomal membrane	9	1.39104	0.411445	NP_001124226, NP_777141, XP_010819339, NP_001071332, XP_005228126, XP_010819341, XP_010819342, XP_015315431, XP_010819343, XP_002685354, NP_001039723, NP_777241, XP_010805730	608	180	15461	1.27146	1	0.873878	99.9467
GOTERM_CC_FAT	GO:0098852~lytic vacuole membrane	10	1.5456	0.558491	NP_001124226, NP_777141, XP_010819339, XP_005228126, NP_001071332, XP_015315431, XP_010805730, NP_777241, NP_001039723, XP_002685354, XP_010816303, XP_010819341, XP_010819342, XP_010819343	560	185	11399	1.10029	1	0.942298	99.9995
GOTERM_CC_FAT	GO:0005765~lysosomal membrane	10	1.5456	0.558491	NP_001124226, NP_777141, XP_010819339, XP_005228126, NP_001071332, XP_015315431, XP_010805730, NP_777241, NP_001039723, XP_002685354, XP_010816303, XP_010819341, XP_010819342, XP_010819343	560	185	11399	1.10029	1	0.942298	99.9995
GOTERM_CC_FAT	GO:0000323~lytic vacuole	16	2.47295	0.652617	NP_001124226, NP_776684, NP_777141, XP_010819339, NP_001071332, XP_005228126, XP_005213666, XP_015315431, NP_777068, NP_001096556, NP_001039723, XP_010805730, NP_777241, XP_002685354, XP_010816303, NP_776927, XP_010819341, XP_010819342, XP_010819343, XP_010805998	560	329	11399	0.989926	1	0.972413	100
GOTERM_CC_FAT	GO:0005764~lysosome	16	2.47295	0.652617	NP_001124226, NP_776684, NP_777141, XP_010819339, NP_001071332, XP_005228126, XP_005213666, XP_015315431, NP_777068, NP_001096556, NP_001039723, XP_010805730, NP_777241, XP_002685354, XP_010816303, NP_776927, XP_010819341, XP_010819342, XP_010819343, XP_010805998	560	329	11399	0.989926	1	0.972413	100
GOTERM_CC_DIRECT	GO:0005764~lysosome	6	0.927357	0.653842	NP_776684, XP_010816303, XP_005213666, NP_777068, NP_001096556, XP_010805998	608	141	15461	1.0821	1	0.976675	100
Annotation Cluster 67	Enrichment Score: 0.35674132276461534
Category	Term	Count	%	PValue	Genes	List Total	Pop Hits	Pop Total	Fold Enrichment	Bonferroni	Benjamini	FDR
GOTERM_CC_DIRECT	GO:0072357~PTW/PP1 phosphatase complex	3	0.463679	0.0283408	NP_001098794, NP_001030393, NP_001029825	608	7	15461	10.8983	0.999998	0.162682	33.5538
GOTERM_CC_FAT	GO:0072357~PTW/PP1 phosphatase complex	3	0.463679	0.0427811	NP_001098794, NP_001030393, NP_001029825	560	7	11399	8.72372	1	0.214495	47.8355
GOTERM_CC_FAT	GO:0034708~methyltransferase complex	8	1.23648	0.117424	NP_001098844, NP_001098794, NP_001030393, NP_001094546, NP_001029825, NP_001029648, XP_015319200, NP_001033615	560	84	11399	1.93861	1	0.456723	84.4193
GOTERM_CC_FAT	GO:0035097~histone methyltransferase complex	6	0.927357	0.213018	NP_001098844, NP_001098794, NP_001030393, NP_001094546, NP_001029825, NP_001033615	560	65	11399	1.87896	1	0.647208	97.1715
GOTERM_CC_DIRECT	GO:0000784~nuclear chromosome, telomeric region	5	0.772798	0.4471	NP_001098794, NP_001030393, NP_001029825, XP_010814473, NP_001073731	608	87	15461	1.46145	1	0.893337	99.9781
GOTERM_BP_DIRECT	GO:0032922~circadian regulation of gene expression	3	0.463679	0.59018	NP_001098844, NP_001030393, NP_001029825	591	46	13824	1.52549	1	0.99998	100
GOTERM_CC_FAT	GO:0000784~nuclear chromosome, telomeric region	5	0.772798	0.6994	NP_001098794, NP_001030393, NP_001029825, XP_010814473, NP_001073731	560	96	11399	1.06017	1	0.981226	100
GOTERM_CC_FAT	GO:0000781~chromosome, telomeric region	5	0.772798	0.855356	NP_001098794, NP_001030393, NP_001029825, XP_010814473, NP_001073731	560	122	11399	0.834236	1	0.996862	100
GOTERM_CC_FAT	GO:0005694~chromosome	29	4.48223	0.968111	XP_005216718, NP_001193443, XP_005217013, NP_001069753, NP_001029410, XP_005228126, NP_001032554, XP_015328967, NP_001096556, XP_015328969, NP_001069325, XP_005206686, NP_001030393, XP_005216292, XP_010814473, XP_010819630, XP_005222582, NP_001098794, NP_001039557, NP_001033175, XP_010801906, NP_001073731, NP_001092404, NP_777088, NP_001033615, NP_001029729, NP_001029466, XP_005205522, NP_0010298…	560	773	11399	0.763655	1	0.999906	100
GOTERM_CC_FAT	GO:0044427~chromosomal part	26	4.01855	0.973074	XP_005216718, NP_001193443, XP_005217013, XP_005228126, NP_001032554, XP_015328967, NP_001096556, XP_015328969, NP_001069325, XP_005206686, NP_001030393, XP_005216292, XP_010814473, XP_010819630, XP_005222582, NP_001098794, NP_001039557, NP_001033175, XP_010801906, NP_001073731, NP_001092404, NP_777088, NP_001033615, NP_001029466, XP_005205522, NP_001094546, NP_001029825	560	711	11399	0.744359	1	0.999938	100
GOTERM_CC_FAT	GO:0000785~chromatin	12	1.85471	0.993822	XP_005216718, NP_001098794, XP_005217013, XP_005216292, NP_001094546, XP_010814473, NP_001033175, XP_005228126, XP_010801906, NP_001096556, NP_001033615, XP_005222582	560	419	11399	0.58297	1	0.999998	100
GOTERM_CC_FAT	GO:0000790~nuclear chromatin	6	0.927357	0.997652	XP_005216718, NP_001094546, NP_001033175, XP_010801906, NP_001033615, XP_005222582	560	271	11399	0.450672	1	1	100
GOTERM_CC_FAT	GO:0044454~nuclear chromosome part	11	1.70015	0.997932	XP_005216718, NP_001098794, NP_001030393, NP_001094546, NP_001029825, XP_010814473, NP_001033175, XP_010801906, NP_001073731, NP_001033615, XP_005222582	560	427	11399	0.524377	1	1	100
GOTERM_CC_FAT	GO:0000228~nuclear chromosome	11	1.70015	0.999132	XP_005216718, NP_001098794, NP_001030393, NP_001094546, NP_001029825, XP_010814473, NP_001033175, XP_010801906, NP_001073731, NP_001033615, XP_005222582	560	454	11399	0.493191	1	1	100
GOTERM_CC_FAT	GO:0044451~nucleoplasm part	15	2.31839	0.999312	NP_001092842, NP_001098844, XP_005210733, NP_001098794, NP_001068936, XP_005215585, XP_005219736, NP_001029972, NP_001033615, XP_010816658, NP_001029775, NP_001030393, NP_001094546, NP_001029825, NP_787006	560	577	11399	0.529169	1	1	100
Annotation Cluster 68	Enrichment Score: 0.3537680672713978
Category	Term	Count	%	PValue	Genes	List Total	Pop Hits	Pop Total	Fold Enrichment	Bonferroni	Benjamini	FDR
KEGG_PATHWAY	bta00982:Drug metabolism - cytochrome P450	5	0.772798	0.394653	NP_788841, NP_803482, XP_005204278, NP_001073823, NP_001071617	417	58	7583	1.56764	1	0.744819	99.8424
KEGG_PATHWAY	bta00980:Metabolism of xenobiotics by cytochrome P450	5	0.772798	0.407254	NP_001029685, NP_803482, XP_005204278, NP_001073823, NP_001071617	417	59	7583	1.54107	1	0.751093	99.8798
KEGG_PATHWAY	bta05204:Chemical carcinogenesis	5	0.772798	0.540275	NP_001029685, NP_803482, XP_005204278, NP_001073823, NP_001071617	417	70	7583	1.2989	1	0.811438	99.9954
Annotation Cluster 69	Enrichment Score: 0.25641573749028096
Category	Term	Count	%	PValue	Genes	List Total	Pop Hits	Pop Total	Fold Enrichment	Bonferroni	Benjamini	FDR
GOTERM_CC_FAT	GO:0000775~chromosome, centromeric region	10	1.5456	0.315451	XP_015328969, NP_001069325, NP_001039557, XP_005205522, XP_005206686, XP_010814473, NP_001032554, NP_001092404, XP_010819630, NP_777088, XP_015328967	560	150	11399	1.35702	1	0.773626	99.645
GOTERM_CC_FAT	GO:0000776~kinetochore	7	1.08192	0.419739	XP_015328969, NP_001039557, XP_005205522, XP_005206686, NP_001092404, XP_010819630, NP_777088, XP_015328967	560	106	11399	1.34422	1	0.870628	99.9697
GOTERM_CC_DIRECT	GO:0000776~kinetochore	4	0.618238	0.420677	XP_015328969, XP_005206686, NP_001092404, NP_777088, XP_015328967	608	60	15461	1.69529	1	0.877104	99.9574
GOTERM_CC_FAT	GO:0098687~chromosomal region	14	2.16383	0.551539	NP_001098794, NP_001039557, NP_001092404, NP_001032554, NP_001073731, XP_015328967, NP_777088, XP_015328969, NP_001069325, XP_005206686, XP_005205522, NP_001030393, NP_001029825, XP_010814473, XP_010819630	560	267	11399	1.06732	1	0.94	99.9993
GOTERM_CC_FAT	GO:0005694~chromosome	29	4.48223	0.968111	XP_005216718, NP_001193443, XP_005217013, NP_001069753, NP_001029410, XP_005228126, NP_001032554, XP_015328967, NP_001096556, XP_015328969, NP_001069325, XP_005206686, NP_001030393, XP_005216292, XP_010814473, XP_010819630, XP_005222582, NP_001098794, NP_001039557, NP_001033175, XP_010801906, NP_001073731, NP_001092404, NP_777088, NP_001033615, NP_001029729, NP_001029466, XP_005205522, NP_0010298…	560	773	11399	0.763655	1	0.999906	100
GOTERM_CC_FAT	GO:0044427~chromosomal part	26	4.01855	0.973074	XP_005216718, NP_001193443, XP_005217013, XP_005228126, NP_001032554, XP_015328967, NP_001096556, XP_015328969, NP_001069325, XP_005206686, NP_001030393, XP_005216292, XP_010814473, XP_010819630, XP_005222582, NP_001098794, NP_001039557, NP_001033175, XP_010801906, NP_001073731, NP_001092404, NP_777088, NP_001033615, NP_001029466, XP_005205522, NP_001094546, NP_001029825	560	711	11399	0.744359	1	0.999938	100
Annotation Cluster 70	Enrichment Score: 0.25166019132332224
Category	Term	Count	%	PValue	Genes	List Total	Pop Hits	Pop Total	Fold Enrichment	Bonferroni	Benjamini	FDR
GOTERM_CC_FAT	GO:0005635~nuclear envelope	19	2.93663	0.176774	XP_005210733, XP_015328054, NP_001029206, NP_001029877, NP_001014933, NP_001076900, NP_001180082, NP_001032713, NP_001040014, NP_001015608, NP_777088, XP_015328967, XP_005224976, XP_015328969, NP_001001440, NP_776319, XP_015314098, NP_001029981, XP_005226474, NP_776927	560	289	11399	1.33824	1	0.588791	94.4716
GOTERM_CC_FAT	GO:0031967~organelle envelope	27	4.17311	0.997146	XP_015328054, NP_001029206, NP_001076900, NP_001180082, XP_015326861, NP_001040014, NP_001015608, XP_015328967, XP_005224976, XP_015328969, NP_776319, NP_001001440, NP_001029981, XP_005226474, NP_777109, XP_005210733, NP_001029219, NP_001014933, NP_001029877, XP_005206905, NP_001012686, NP_001029163, NP_001032713, NP_777088, XP_010805730, XP_015314098, NP_776927, NP_001032397	560	841	11399	0.653501	1	1	100
GOTERM_CC_FAT	GO:0031975~envelope	27	4.17311	0.997338	XP_015328054, NP_001029206, NP_001076900, NP_001180082, XP_015326861, NP_001040014, NP_001015608, XP_015328967, XP_005224976, XP_015328969, NP_776319, NP_001001440, NP_001029981, XP_005226474, NP_777109, XP_005210733, NP_001029219, NP_001014933, NP_001029877, XP_005206905, NP_001012686, NP_001029163, NP_001032713, NP_777088, XP_010805730, XP_015314098, NP_776927, NP_001032397	560	844	11399	0.651178	1	1	100
Annotation Cluster 71	Enrichment Score: 0.1878778874123125
Category	Term	Count	%	PValue	Genes	List Total	Pop Hits	Pop Total	Fold Enrichment	Bonferroni	Benjamini	FDR
KEGG_PATHWAY	bta05414:Dilated cardiomyopathy	6	0.927357	0.513158	XP_002684044, XP_010802443, XP_005210125, NP_001028790, XP_005203697, XP_005208568	417	86	7583	1.2687	1	0.802019	99.9904
KEGG_PATHWAY	bta05410:Hypertrophic cardiomyopathy (HCM)	5	0.772798	0.646725	XP_010802443, XP_005210125, NP_001028790, XP_005203697, XP_005208568	417	80	7583	1.13654	1	0.870754	99.9998
KEGG_PATHWAY	bta04260:Cardiac muscle contraction	4	0.618238	0.822993	XP_010802443, XP_005210125, XP_005203697, XP_005208568	417	80	7583	0.909233	1	0.950282	100
Annotation Cluster 72	Enrichment Score: 0.1831579511215192
Category	Term	Count	%	PValue	Genes	List Total	Pop Hits	Pop Total	Fold Enrichment	Bonferroni	Benjamini	FDR
GOTERM_CC_FAT	GO:0034399~nuclear periphery	5	0.772798	0.536415	XP_005214560, NP_001073687, NP_001180082, NP_001039427, NP_001015655	560	78	11399	1.30483	1	0.933599	99.9989
GOTERM_CC_DIRECT	GO:0016363~nuclear matrix	3	0.463679	0.670346	NP_001073687, NP_001039427, NP_001015655	608	58	15461	1.31531	1	0.978548	100
GOTERM_CC_FAT	GO:0016363~nuclear matrix	3	0.463679	0.784741	NP_001073687, NP_001039427, NP_001015655	560	58	11399	1.05286	1	0.992561	100
Annotation Cluster 73	Enrichment Score: 0.18030185389862433
Category	Term	Count	%	PValue	Genes	List Total	Pop Hits	Pop Total	Fold Enrichment	Bonferroni	Benjamini	FDR
GOTERM_BP_DIRECT	GO:0098779~mitophagy in response to mitochondrial depolarization	6	0.927357	0.523783	NP_001124224, NP_001035567, NP_001030415, XP_005211998, NP_001014907, NP_001029800	591	112	13824	1.25308	1	0.999933	99.9997
GOTERM_BP_DIRECT	GO:0098792~xenophagy	4	0.618238	0.701607	NP_001035567, XP_005211998, NP_001014907, NP_001029800	591	84	13824	1.11385	1	0.999999	100
GOTERM_BP_DIRECT	GO:0002230~positive regulation of defense response to virus by host	4	0.618238	0.783158	NP_001035567, XP_005211998, NP_001014907, NP_001029800	591	96	13824	0.974619	1	1	100
Annotation Cluster 74	Enrichment Score: 0.16092602839276604
Category	Term	Count	%	PValue	Genes	List Total	Pop Hits	Pop Total	Fold Enrichment	Bonferroni	Benjamini	FDR
GOTERM_CC_FAT	GO:0031514~motile cilium	5	0.772798	0.595594	NP_001029226, NP_001012686, NP_001032397, NP_001071320, NP_786978	560	84	11399	1.21163	1	0.956036	99.9999
GOTERM_CC_FAT	GO:0036126~sperm flagellum	3	0.463679	0.700488	NP_001029226, NP_001012686, NP_001071320	560	49	11399	1.24625	1	0.981062	100
GOTERM_CC_FAT	GO:0097223~sperm part	5	0.772798	0.788626	NP_001029226, NP_788821, NP_001033175, NP_001012686, NP_001071320	560	109	11399	0.933732	1	0.992805	100
Annotation Cluster 75	Enrichment Score: 0.16019260948856023
Category	Term	Count	%	PValue	Genes	List Total	Pop Hits	Pop Total	Fold Enrichment	Bonferroni	Benjamini	FDR
GOTERM_CC_DIRECT	GO:0030425~dendrite	8	1.23648	0.401226	NP_001094510, XP_003586638, NP_001012700, XP_005210344, NP_786996, NP_001015548, NP_001070519, NP_001096556	608	154	15461	1.321	1	0.872033	99.9319
GOTERM_CC_FAT	GO:0043005~neuron projection	25	3.86399	0.606464	NP_001094510, NP_001069654, XP_005217013, XP_002689518, NP_001029494, XP_002700252, NP_001091035, NP_786996, NP_777088, NP_001096556, NP_001070519, NP_001192444, XP_005208457, XP_005208159, NP_001039797, XP_003586638, XP_005206686, NP_001179294, NP_001012700, XP_005210344, NP_001094538, XP_010819630, NP_001015548, NP_001030217, XP_005212690	560	508	11399	1.00174	1	0.95928	99.9999
GOTERM_CC_FAT	GO:0030425~dendrite	9	1.39104	0.80654	NP_001094510, XP_005208159, XP_003586638, NP_001012700, XP_005210344, NP_786996, NP_001015548, NP_001070519, NP_001096556	560	208	11399	0.880761	1	0.993984	100
GOTERM_CC_FAT	GO:0036477~somatodendritic compartment	12	1.85471	0.886359	NP_001094510, XP_005208159, NP_001069654, NP_001039797, NP_001030267, XP_003586638, NP_001012700, XP_005210344, NP_786996, NP_001015548, NP_001070519, NP_001096556	560	304	11399	0.803501	1	0.998226	100
GOTERM_CC_FAT	GO:0097458~neuron part	32	4.9459	0.90909	NP_001069654, XP_005217013, NP_001029866, XP_002689518, NP_001029494, NP_001091035, NP_001096556, NP_001039723, NP_001192444, XP_005208457, XP_005208159, NP_001039797, XP_005206686, NP_001179294, NP_001012700, XP_005210344, XP_010819630, NP_001094538, NP_001030217, XP_005212690, NP_001094510, XP_002700252, XP_005206905, NP_786996, NP_001071320, NP_777088, NP_001070519, NP_001030267, XP_003586638,…	560	778	11399	0.837238	1	0.998982	100
Annotation Cluster 76	Enrichment Score: 0.1108230835817592
Category	Term	Count	%	PValue	Genes	List Total	Pop Hits	Pop Total	Fold Enrichment	Bonferroni	Benjamini	FDR
GOTERM_CC_DIRECT	GO:0071013~catalytic step 2 spliceosome	4	0.618238	0.653992	XP_015326426, XP_002690248, NP_001029648, XP_005205578	608	85	15461	1.19667	1	0.976028	100
GOTERM_CC_FAT	GO:0071013~catalytic step 2 spliceosome	4	0.618238	0.793905	XP_015326426, XP_002690248, NP_001029648, XP_005205578	560	85	11399	0.957899	1	0.993022	100
GOTERM_CC_FAT	GO:0005681~spliceosomal complex	6	0.927357	0.895757	XP_010816658, XP_015326426, XP_002690248, NP_001029648, XP_005219736, XP_005205578	560	159	11399	0.768127	1	0.998578	100
Annotation Cluster 77	Enrichment Score: 0.08420969132823027
Category	Term	Count	%	PValue	Genes	List Total	Pop Hits	Pop Total	Fold Enrichment	Bonferroni	Benjamini	FDR
GOTERM_CC_FAT	GO:0043296~apical junction complex	5	0.772798	0.675371	NP_001030428, XP_005212035, NP_001033199, NP_788818, NP_001030443, XP_005222582	560	93	11399	1.09437	1	0.977177	100
GOTERM_CC_DIRECT	GO:0005923~bicellular tight junction	3	0.463679	0.82208	NP_001030428, XP_005212035, NP_001033199, XP_005222582	608	79	15461	0.965669	1	0.996711	100
GOTERM_CC_FAT	GO:0005923~bicellular tight junction	3	0.463679	0.905241	NP_001030428, XP_005212035, NP_001033199, XP_005222582	560	79	11399	0.772988	1	0.998888	100
GOTERM_CC_FAT	GO:0070160~occluding junction	3	0.463679	0.916094	NP_001030428, XP_005212035, NP_001033199, XP_005222582	560	82	11399	0.744708	1	0.999165	100
Annotation Cluster 78	Enrichment Score: 0.07420598168883616
Category	Term	Count	%	PValue	Genes	List Total	Pop Hits	Pop Total	Fold Enrichment	Bonferroni	Benjamini	FDR
GOTERM_CC_DIRECT	GO:0008021~synaptic vesicle	3	0.463679	0.621512	NP_001029866, NP_001179068, XP_010819630	608	53	15461	1.43939	1	0.968846	99.9999
GOTERM_CC_FAT	GO:0030133~transport vesicle	9	1.39104	0.789345	XP_005210119, XP_005226415, NP_001029866, NP_776448, NP_001179068, XP_005206905, XP_010819630, NP_001178203, NP_777270	560	204	11399	0.89803	1	0.992705	100
GOTERM_CC_FAT	GO:0008021~synaptic vesicle	4	0.618238	0.812867	NP_001029866, NP_001179068, XP_005206905, XP_010819630	560	88	11399	0.925244	1	0.994293	100
GOTERM_CC_FAT	GO:0070382~exocytic vesicle	4	0.618238	0.874564	NP_001029866, NP_001179068, XP_005206905, XP_010819630	560	100	11399	0.814214	1	0.997826	100
GOTERM_CC_FAT	GO:0098793~presynapse	6	0.927357	0.941118	NP_001069654, XP_005217013, NP_001029866, NP_001179068, XP_005206905, XP_010819630	560	178	11399	0.686136	1	0.999638	100
GOTERM_CC_FAT	GO:0045202~synapse	16	2.47295	0.953865	NP_001069654, XP_005207750, NP_001039557, XP_015315570, XP_005217013, NP_001029866, XP_005222414, XP_005206905, NP_001192444, NP_001039723, XP_005208457, XP_005208159, XP_003586638, NP_001179068, XP_010819630, NP_001179691	560	443	11399	0.735182	1	0.999787	100
GOTERM_CC_FAT	GO:0044456~synapse part	11	1.70015	0.965826	XP_005208457, XP_005208159, NP_001069654, XP_005207750, XP_003586638, XP_005217013, NP_001029866, NP_001179068, XP_005206905, XP_010819630, NP_001039723	560	330	11399	0.678512	1	0.999891	100
Annotation Cluster 79	Enrichment Score: 0.07113783601933703
Category	Term	Count	%	PValue	Genes	List Total	Pop Hits	Pop Total	Fold Enrichment	Bonferroni	Benjamini	FDR
GOTERM_CC_FAT	GO:0098552~side of membrane	13	2.00927	0.835394	NP_001094510, NP_001069654, XP_005227717, XP_015329515, NP_803450, NP_001107662, NP_001035567, NP_776560, XP_010799028, NP_776425, XP_002691165, NP_788818, NP_786978	560	309	11399	0.856374	1	0.995727	100
GOTERM_CC_FAT	GO:0009897~external side of plasma membrane	7	1.08192	0.842427	NP_001107662, NP_803450, NP_001035567, NP_776560, NP_776425, XP_002691165, NP_786978	560	169	11399	0.843121	1	0.996155	100
GOTERM_CC_DIRECT	GO:0009897~external side of plasma membrane	5	0.772798	0.869287	NP_001107662, NP_001035567, NP_776560, NP_776425, XP_002691165	608	157	15461	0.80985	1	0.998633	100
Annotation Cluster 80	Enrichment Score: 0.06479179681702968
Category	Term	Count	%	PValue	Genes	List Total	Pop Hits	Pop Total	Fold Enrichment	Bonferroni	Benjamini	FDR
GOTERM_CC_DIRECT	GO:0043025~neuronal cell body	5	0.772798	0.750736	NP_001039797, NP_001030267, XP_005210344, NP_786996, NP_001070519	608	129	15461	0.985631	1	0.991243	100
GOTERM_CC_FAT	GO:0036477~somatodendritic compartment	12	1.85471	0.886359	NP_001094510, XP_005208159, NP_001069654, NP_001039797, NP_001030267, XP_003586638, NP_001012700, XP_005210344, NP_786996, NP_001015548, NP_001070519, NP_001096556	560	304	11399	0.803501	1	0.998226	100
GOTERM_CC_FAT	GO:0043025~neuronal cell body	5	0.772798	0.960568	NP_001039797, NP_001030267, XP_005210344, NP_786996, NP_001070519	560	162	11399	0.628252	1	0.999851	100
Annotation Cluster 81	Enrichment Score: 0.06361749388514519
Category	Term	Count	%	PValue	Genes	List Total	Pop Hits	Pop Total	Fold Enrichment	Bonferroni	Benjamini	FDR
GOTERM_CC_FAT	GO:0098562~cytoplasmic side of membrane	6	0.927357	0.818218	NP_001094510, NP_001069654, XP_005227717, XP_015329515, XP_010799028, NP_788818	560	139	11399	0.878649	1	0.994647	100
GOTERM_CC_FAT	GO:0098552~side of membrane	13	2.00927	0.835394	NP_001094510, NP_001069654, XP_005227717, XP_015329515, NP_803450, NP_001107662, NP_001035567, NP_776560, XP_010799028, NP_776425, XP_002691165, NP_788818, NP_786978	560	309	11399	0.856374	1	0.995727	100
GOTERM_CC_FAT	GO:0009898~cytoplasmic side of plasma membrane	5	0.772798	0.879561	NP_001094510, XP_005227717, XP_015329515, XP_010799028, NP_788818	560	128	11399	0.795131	1	0.998016	100
GOTERM_CC_FAT	GO:0031234~extrinsic component of cytoplasmic side of plasma membrane	3	0.463679	0.925772	NP_001094510, XP_015329515, NP_788818	560	85	11399	0.718424	1	0.999372	100
Annotation Cluster 82	Enrichment Score: 0.03408196935148611
Category	Term	Count	%	PValue	Genes	List Total	Pop Hits	Pop Total	Fold Enrichment	Bonferroni	Benjamini	FDR
GOTERM_CC_FAT	GO:0034704~calcium channel complex	3	0.463679	0.689606	XP_010802443, NP_001229516, NP_001039638	560	48	11399	1.27221	1	0.979544	100
GOTERM_CC_FAT	GO:0034703~cation channel complex	3	0.463679	0.990059	XP_010802443, NP_001229516, NP_001039638	560	132	11399	0.462622	1	0.999995	100
GOTERM_CC_FAT	GO:0034702~ion channel complex	5	0.772798	0.993638	XP_010802443, NP_001073687, NP_001229516, NP_001039638, NP_001015608	560	212	11399	0.480079	1	0.999998	100
GOTERM_CC_FAT	GO:1902495~transmembrane transporter complex	5	0.772798	0.997685	XP_010802443, NP_001073687, NP_001229516, NP_001039638, NP_001015608	560	238	11399	0.427634	1	1	100
GOTERM_CC_FAT	GO:1990351~transporter complex	5	0.772798	0.997944	XP_010802443, NP_001073687, NP_001229516, NP_001039638, NP_001015608	560	241	11399	0.42231	1	1	100
Annotation Cluster 83	Enrichment Score: 0.017112594722611115
Category	Term	Count	%	PValue	Genes	List Total	Pop Hits	Pop Total	Fold Enrichment	Bonferroni	Benjamini	FDR
GOTERM_CC_DIRECT	GO:0005741~mitochondrial outer membrane	3	0.463679	0.816573	NP_776319, NP_001012686, XP_005206905	608	78	15461	0.978049	1	0.996508	100
GOTERM_CC_FAT	GO:0031968~organelle outer membrane	4	0.618238	0.923236	NP_776319, NP_001012686, XP_005206905, NP_001032713	560	114	11399	0.714223	1	0.999331	100
GOTERM_CC_FAT	GO:0019867~outer membrane	4	0.618238	0.931108	NP_776319, NP_001012686, XP_005206905, NP_001032713	560	117	11399	0.69591	1	0.999456	100
GOTERM_CC_FAT	GO:0005741~mitochondrial outer membrane	3	0.463679	0.961912	NP_776319, NP_001012686, XP_005206905	560	101	11399	0.604615	1	0.999859	100
GOTERM_CC_FAT	GO:0044455~mitochondrial membrane part	3	0.463679	0.998695	XP_015326861, NP_777109, XP_010805730	560	177	11399	0.345006	1	1	100
GOTERM_CC_FAT	GO:0005740~mitochondrial envelope	9	1.39104	0.999998	NP_001029219, NP_776319, NP_001012686, XP_005206905, NP_001032397, NP_001029163, XP_015326861, NP_777109, XP_010805730	560	559	11399	0.327725	1	1	100
GOTERM_CC_FAT	GO:0031966~mitochondrial membrane	8	1.23648	0.999999	NP_001029219, NP_776319, NP_001012686, XP_005206905, NP_001032397, XP_015326861, NP_777109, XP_010805730	560	527	11399	0.309	1	1	100
GOTERM_CC_FAT	GO:0044429~mitochondrial part	10	1.5456	1	NP_001029219, NP_776319, NP_001012686, XP_005206905, NP_001030417, NP_001032397, NP_001029163, XP_015326861, NP_777109, XP_010805730	560	689	11399	0.295433	1	1	100
GOTERM_CC_FAT	GO:0019866~organelle inner membrane	4	0.618238	1	NP_001029219, NP_001032713, NP_777109, XP_010805730	560	452	11399	0.180136	1	1	100
GOTERM_CC_FAT	GO:0005743~mitochondrial inner membrane	3	0.463679	1	NP_001029219, NP_777109, XP_010805730	560	411	11399	0.148579	1	1	100
Annotation Cluster 84	Enrichment Score: 8.659457374311026E-4
Category	Term	Count	%	PValue	Genes	List Total	Pop Hits	Pop Total	Fold Enrichment	Bonferroni	Benjamini	FDR
GOTERM_CC_FAT	GO:0044432~endoplasmic reticulum part	18	2.78207	0.996	NP_001029494, XP_005228126, XP_005218266, NP_001180082, NP_001033201, NP_001096556, NP_001094758, XP_002696972, XP_005205583, NP_001029466, NP_776319, XP_015314098, NP_776560, XP_005226474, NP_776758, NP_776425, NP_776577, NP_001178203	560	596	11399	0.614759	1	0.999999	100
GOTERM_CC_DIRECT	GO:0005789~endoplasmic reticulum membrane	7	1.08192	0.996404	XP_005205583, NP_776319, XP_015314098, NP_001029494, XP_005226474, NP_001033201, NP_001094758	608	365	15461	0.487685	1	1	100
GOTERM_CC_FAT	GO:0042175~nuclear outer membrane-endoplasmic reticulum membrane network	13	2.00927	0.999693	XP_015328969, XP_005205583, NP_001029466, NP_776319, XP_015314098, NP_001029494, XP_005226474, XP_005228126, XP_005218266, NP_776425, NP_001033201, NP_001032713, XP_015328967, NP_001094758	560	545	11399	0.485541	1	1	100
GOTERM_CC_FAT	GO:0005789~endoplasmic reticulum membrane	11	1.70015	0.999942	XP_005205583, NP_001029466, NP_776319, XP_015314098, NP_001029494, XP_005226474, XP_005228126, XP_005218266, NP_776425, NP_001033201, NP_001094758	560	533	11399	0.420092	1	1	100
